# Supplementary material for: Emergence of a Novel Lineage and Wide Spread of a blaCTX-M-15/IncHI2/ST1 Plasmid among Nosocomial Enterobacter in Guadeloupe
Source: Antibiotics (Basel). 2022 Oct 20;11(10):1443. doi: 10.3390/antibiotics11101443 (PMC9598596; doi:10.3390/antibiotics11101443)
Supplement: Supplementary file 1 [file antibiotics-11-01443-s001.zip]

Archive with 6 entries (6 files):
- antibiotics-1946755-supplementary.pdf
- Data Set S1.xlsx
- Data Set S2.xlsx
- Data Set S3.xlsx
- Data Set S4.xlsx
- Data Set S5.xlsx
