# Supplementary material for: Emergence of a Novel Lineage and Wide Spread of a blaCTX-M-15/IncHI2/ST1 Plasmid among Nosocomial Enterobacter in Guadeloupe
Source: Antibiotics (Basel). 2022 Oct 20;11(10):1443. doi: 10.3390/antibiotics11101443 (PMC9598596; doi:10.3390/antibiotics11101443)
Supplement: Supplementary file 1 [file antibiotics-11-01443-s001.zip › Data Set S1.xlsx]

## Sheet: Taxonomy-nomenclature evolution
DATA SET S1. Evolution of the identification of the E. cloacae complex members. This table presents data from five major articles and the best of our knowledge on this bacterial complex. The identification varies according to the approach (subdivision for Sutton's clades F, J, L, M, P, R and V). In contrast, clades A, B and C have been grouped under a single species name (i.e. E. xiangfangensis).
hsp60 amplification and analyse (partial coding sequence)		Whole-genome sequencing approaches
		First Sutton GG. et al. approach in 2018 doi: 10.12688/f1000research.14566.2			Wu W. et al. updates in 2020 doi: 10.1128/mSystems.00527-20		Zong Z. et al. additional updates in 2020 doi: 10.1016/j.tim.2020.12.009		Feng Yu. et al. additional updates in 2021 doi: 10.1128/AAC.01596-21
Initial Hoffman H. et al. work in 2003 doi: 10.1128/AEM.69.9.5306-5318.2003	hsp60 typing updates	ANI (cut-off: > 95%)			isDDH (cut-off: ≥ 70%) and ANI (cut-off: ≥ 96%)		isDDH (cut-off: ≥ 70%) and ANI (cut-off: ≥ 96%)		isDDH (cut-off: ≥ 70%) and ANI (cut-off: ≥ 96%)
Enterobacter hsp60 cluster		Species and Subspecies names	Associated Clade	Reference accession number	Species and Taxon names	Reference accession number	Species and Taxon*** names	Reference accession number	Species and Taxon names	Reference accession number
VI	-	E. hormaechei subsp. xiangfangensis	A	CP017183	E. xiangfangensis	CP017183	E. xiangfangensis	CP017183	E. xiangfangensis	CP017183
VI	-	E. hormaechei subsp. oharae	C	CP017180	E. xiangfangensis	CP017183	E. xiangfangensis	CP017183	E. xiangfangensis	CP017183
VIII	-	E. hormaechei subsp. steigerwaltii	B	CP017179	E. xiangfangensis	CP017183	E. xiangfangensis	CP017183	E. xiangfangensis	CP017183
III	-	E. hormaechei subsp. hoffmannii	D	CP017186	E. hoffmannii	CP017186	E. hoffmannii	CP017186	E. hoffmannii	CP017186
VII	-	E. hormaechei subsp. hormaechei	E	MKEQ00000000	E. hormaechei	MKEQ00000000	E. hormaechei	MKEQ00000000	E. hormaechei	MKEQ00000000
Not reported	-	E. mori	F	AEXB00000000	E. mori	GL890773	E. mori	GL890773	E. mori	GL890773
Not reported	-	Not reported	Not reported	Not reported	E. quasimori	RXRX00000000	E. quasimori	RXRX00000000	E. quasimori	RXRX00000000
XI	-	E. cloacae subsp. cloacae	G	NC014121	E. cloacae	CP001918	E. cloacae	CP001918	E. cloacae	CP001918
XII	-	E. cloacae subsp. dissolvens	H	CP003678	E. dissolvens	WJWQ00000000	E. dissolvens	WJWQ00000000	E. dissolvens	WJWQ00000000
V	-	E. ludwigii	I	CP017279	E. ludwigii	CP017279	E. ludwigii	CP017279	E. ludwigii	CP017279
I	-	E. asburiae	J	CP011863	E. asburiae	CP011863	E. asburiae	CP011863	E. asburiae	CP011863
Not reported	-	E. asburiae	J	CP011863	E. cloacae complex Taxon 1	AYJG00000000	E. cloacae complex Taxon 1	AYJG00000000	E. cloacae complex Taxon 1	AYJG00000000
Not reported	-	E. asburiae	J	CP011863	E. cloacae complex Taxon 14	FJXR00000000	E. cloacae complex Taxon 14	FJXR00000000	E. cloacae complex Taxon 14	FJXR00000000
Not reported	-	Not reported	Not reported	Not reported	E. cloacae complex Taxon 11	VRKN00000000	E. cloacae complex Taxon 11	VRKN00000000	E. cloacae complex Taxon 11	VRKN00000000
Not reported	-	Not reported	Not reported	Not reported	Not reported	Not reported	Not reported	Not reported	E. dykesii	VTTY00000000
Not reported	UD3	E. cloacae complex clade K	K	JWAU00000000	E. cloacae complex Taxon 2	AZUB00000000	E. cloacae complex Taxon 2	AZUB00000000	E. cloacae complex Taxon 2	AZUB00000000
Not reported	UD4	E. cloacae complex clade L	L	LEDN00000000	E. chengduensis	CP043318	E. chengduensis	CP043318	E. chengduensis	CP043318
Not reported	UD4	E. cloacae complex clade L	L	LEDN00000000	E. cloacae complex Taxon 4	JZXZ00000000	E. cloacae complex Taxon 4	JZXZ00000000	E. cloacae complex Taxon 4	JZXZ00000000
IV	-	E. roggenkampii	M	CP017184	E. roggenkampii	CP017184	E. roggenkampii	CP017184	E. roggenkampii	CP017184
Not reported	-	E. roggenkampii	M	CP017184	E. quasiroggenkampii	LFDQ00000000	E. quasiroggenkampii	LFDQ00000000	E. quasiroggenkampii	LFDQ00000000
Not reported	UD2	E. cloacae complex clade N	N	NPNR00000000	E. sichuanensis	POVL00000000	E. sichuanensis	POVL00000000	E. sichuanensis	POVL00000000
Not reported	-	E. cloacae complex clade O	O	LVUF0000000	E. cloacae complex Taxon 5	LECZ00000000	E. cloacae complex Taxon 5	LECZ00000000	E. cloacae complex Taxon 5	LECZ00000000
Not reported	UD1	E. cloacae complex clade P	P	JUZQ00000000	E. cloacae complex Taxon 3	JDWG00000000	E. cloacae complex Taxon 3	JDWG00000000	E. cloacae complex Taxon 3	JDWG00000000
Not reported	-	Not reported	Not reported	Not reported	E. cloacae complex Taxon 9	QQXP00000000	E. cloacae complex Taxon 9	QQXP00000000	E. cloacae complex Taxon 9	QQXP00000000
II	-	E. kobei	Q	CP017181	E. kobei	CP017181	E. kobei	CP017181	E. kobei	CP017181
IX	-	E. bugandensis	R	ERS1779109	E. bugandensis	FYBI00000000	E. bugandensis	FYBI00000000	E. bugandensis	FYBI00000000
Not reported	-	E. bugandensis	R	ERS1779109	E. cloacae complex Taxon 6	CP014280	E. cloacae complex Taxon 6	CP014280	E. cloacae complex Taxon 6	CP014280
Not reported	XIV*	E. cloacae complex clade S	S	LZEN00000000	E. quasihormaechei	SJON00000000	E. quasihormaechei	SJON00000000	E. quasihormaechei	SJON00000000
Not reported	UD6	E. cloacae complex clade T	T	MTKD00000000	E. chuandaensis	QZCS00000000	E. chuandaensis	QZCS00000000	E. chuandaensis	QZCS00000000
Not reported	-	E. cancerogenus	U	FYBA00000000	E. cancerogenus	ERR1854846	E. cancerogenus	ERR1854846	E. cancerogenus	ERR1854846
Not reported	-	E. soli	V	FYBB00000000	E. soli	LXES00000000	E. soli	LXES00000000	E. soli	LXES00000000
Not reported	-	Not reported	Not reported	Not reported	Not reported	Not reported	E. cloacae complex Taxon 15	ERR296652	E. cloacae complex Taxon 15	ERR296652
Not reported	-	Not reported	Not reported	Not reported	E. huaxiensis	QZCT00000000	E. huaxiensis	QZCT00000000	E. huaxiensis	QZCT00000000
Not reported	UD5**	Not reported	Not reported	Not reported	E. oligotrophicus (formerly named E. oligotrophica)	AP019007	E. oligotrophicus	AP019007	E. oligotrophicus	AP019007
Not reported	-	Not reported	Not reported	Not reported	E. wuhouensis	SJOO00000000	E. wuhouensis	SJOO00000000	E. wuhouensis	SJOO00000000
Not reported	-	Not reported	Not reported	Not reported	E. cloacae complex Taxon 7	QBJD00000000	E. cloacae complex Taxon 7	QBJD00000000	E. cloacae complex Taxon 7	QBJD00000000
Not reported	-	Not reported	Not reported	Not reported	E. cloacae complex Taxon 8	QMCS00000000	E. cloacae complex Taxon 8	QMCS00000000	E. vonholyi ****	VTUC00000000
Not reported	-	Not reported	Not reported	Not reported	E. cloacae complex Taxon 10	PXJT00000000	E. cloacae complex Taxon 10	PXJT00000000	E. cloacae complex Taxon 10	PXJT00000000
Not reported	-	Not reported	Not reported	Not reported	E. cloacae complex Taxon 12	QYOF00000000	E. cloacae complex Taxon 12	QYOF00000000	E. cloacae complex Taxon 12	QYOF00000000
Not reported	-	Not reported	Not reported	Not reported	E. cloacae complex Taxon 13	JAALAZ000000000	E. cloacae complex Taxon 13	JAALAZ000000000	E. cloacae complex Taxon 13	JAALAZ000000000
Not reported	-	Not reported	Not reported	Not reported	Not reported	Not reported	E. cloacae complex Taxon 16	SRR3654274	E. cloacae complex Taxon 16	SRR3654274
Not reported	-	Not reported	Not reported	Not reported	Not reported	Not reported	E. cloacae complex Taxon 17	SRR6676748	E. cloacae complex Taxon 17	SRR6676748
Not reported	-	Not reported	Not reported	Not reported	Not reported	Not reported	E. cloacae complex Taxon 18	DRR120609	E. cloacae complex Taxon 18	DRR120609
Not reported	-	Not reported	Not reported	Not reported	Not reported	Not reported	E. cloacae complex Taxon 19	ERR2221156	E. cloacae complex Taxon 19	ERR2221156
Not reported	-	Not reported	Not reported	Not reported	Not reported	Not reported	E. cloacae complex Taxon 20	AP022133	E. cloacae complex Taxon 20	AP022133
Not reported	-	Not reported	Not reported	Not reported	Not reported	Not reported	E. cloacae complex Taxon 21	CP056199	E. cloacae complex Taxon 21	CP056199
Not reported	-	Not reported	Not reported	Not reported	Not reported	Not reported	E. cloacae complex Taxon 22	SRR12509077	E. cloacae complex Taxon 22	SRR12509077
Not reported	-	Not reported	Not reported	Not reported	Not reported	Not reported	Not reported	Not reported	E. cloacae complex Taxon 23	SOMG00000000
X	hps60 cluster outside this bacterial complex : Lelliottia nimipressuralis (formerly identified as Enterobacter nimipressuralis)
*Beyrouthy R. et al. suggested a new hsp60 cluster in 2018 for E cloacae complex ST873, it corresponds to cluster XIV in this table (doi:10.3201/eid2408.180151). This member was identified as to be E. quasihormaechei (formerly named E. cloacae complex clade S).
The six Undefined cluster (UD) numbers were proposed in 2021 by Pot M. et al. based on hsp60 analysis and Sutton GG. et al. data (doi: 10.3389/fmicb.2021.628058).
Some other "Not Reported" hsp60 clusters are grouped in C-xiii (sequence crowd) in the inital work of Hoffman H. et al. (doi: 10.1128/AEM.69.9.5306-5318.2003), or were isolated and characterized more recently as for WGS sequence.
**E. oligotrophicus identification among E. cloacae complex members by hsp60 approach (UD5) has been confirmed by whole-genome sequencing in 2021 (doi: 10.1128/MRA.00602-21).
Further whole-genome analyses are required, including for UD1, UD2, UD3, and UD6 to confirm the possibility of a clear hps60 typing of associated species.
*** As indicated by Zong Z. et al. Taxon is also called Genomospecies, and additional characterizations are needed to assign a new species name (see supplemental data doi: 10.1016/j.tim.2020.12.009).
**** This detailed description was made for E. cloacae complex taxon 8 which is now named E. vonholyi (doi: 10.1016/j.syapm.2020.126174 and 10.1128/AAC.01596-21).
Maximum likelihood phylogenetic tree of E. cloacae complex (ECC) references. The phylogenetic tree is based on the core genome (-cd FLOAT 95: 1,693 genes; global alignment of 1,720,530 bp) and was drawn with iTOL after a maximum likelihood phylogenetic reconstruction with IQ-tree and associated dependencies (-merit BIC: GTR+F+R8 -ufboot 1,000 -bnni). Only bootstrap values equal to 100% are indica…

## Sheet:  Taxonomy ANI values
DATA SET S1. FastANI output between E. cloacae complex proposed by Feng Y. and colleagues in 2021 and reference clades proposed by Sutton GG. et al. in 2018 doi: 10.12688/f1000research.14566.2. The best score (> 95%) for each strain is shown in bold.
	Associated ECC Sutton's clade	Clade A (CP017183)	Clade B (CP017179)	Clade C (CP017180)	Clade D (CP017186)	Clade E (MKEQ00000000)	Clade F (AEXB00000000)	Clade G (NC014121)	Clade H (CP003678)	Clade I (CP017279)	Clade J (CP011863)	Clade K (JWAU00000000)	Clade L (LEDN00000000)	Clade M (CP017184)	Clade N (NPNR00000000)	Clade O (LVUF0000000)	Clade P (JUZQ00000000)	Clade Q (CP017181)	Clade R (ERS1779109)	Clade S (LZEN00000000)	Clade T (MTKD00000000)	Clade U (FYBA00000000)	Clade V (FYBB00000000)
E. asburiae (CP011863)	Clade J	88.4767	88.5239	88.666	88.3591	88.3392	90.6017	89.172	89.3355	88.9431	100	94.6971	93.2917	93.4173	91.6679	92.8682	90.9983	91.0929	91.8995	88.3323	92.0958	87.3293	86.8869
E. bugandensis (FYBI00000000)	Clade R	89.209	89.1519	89.1447	89.0245	88.9307	89.5515	88.8712	88.8591	88.3908	91.9027	91.6626	91.1004	91.7753	90.403	90.9375	89.5232	91.1432	100	89.5903	93.9812	87.374	86.6567
E. cancerogenus (ERR1854846)	Clade U	87.0144	87.0988	87.147	87.1816	87.1716	87.3376	86.6136	86.7713	86.4862	87.229	87.1126	87.1299	87.1925	86.773	87.0627	86.3124	86.9167	87.3258	87.2786	87.2559	98.7266	86.1279
E. chengduensis (CP043318)	Clade L	88.1855	88.224	88.3622	88.082	88.0959	89.5437	88.7024	88.7655	88.3072	93.3386	93.2914	95.6343	92.7791	91.032	91.8431	90.0183	91.2766	91.1546	88.077	91.1684	87.2586	86.4272
E. chuandaensis (QZCS00000000)	Clade T	88.8622	88.7638	88.8706	88.6412	88.9245	89.8077	88.8146	88.8557	88.4861	92.1008	91.7342	91.0624	91.4914	90.4281	91.2378	89.6487	90.9559	93.9837	88.8241	98.4391	87.3689	86.6048
E. cloacae (CP001918)	Clade G	87.5912	87.5375	87.8171	87.5067	87.5554	88.1492	100	95.3593	88.2305	89.1172	88.8775	88.6412	89.0783	89.2874	89.0821	88.3356	88.38	88.8114	87.3356	88.8481	86.6025	86.4287
E. dissolvens (WJWQ00000000)	Clade H	87.4817	87.4673	87.6015	87.4274	87.3466	88.3316	95.2818	98.8572	88.221	89.1599	89.1209	88.6892	89.0577	89.3961	89.3068	88.2967	88.4755	88.8364	87.3401	88.7713	86.7337	86.6586
E. dykesii (VTTY00000000)	Clade J	88.2978	88.272	88.3209	88.1492	88.2218	90.3288	88.8762	89.0115	88.8367	96.2492	94.5055	93.1781	93.4744	91.6398	92.7325	90.888	90.8994	91.7037	88.1075	91.997	87.3217	86.8244
E. hoffmannii (CP017186)	Clade D	95.9983	95.9346	95.9304	100	94.4912	88.2589	87.5635	87.4789	86.8907	88.4418	88.0921	87.9127	88.3097	87.5714	87.8791	86.9142	87.8491	88.8937	93.7479	88.7403	87.0507	86.2308
E. hormaechei (MKEQ00000000)	Clade E	94.8538	94.9967	95.1273	94.5013	99.9549	88.3216	87.7065	87.6016	86.9953	88.3635	88.2171	88.1501	88.221	87.5906	87.8382	87.2678	88.0424	89.0086	93.3114	88.9118	87.0692	86.3137
E. huaxiensis (QZCT00000000)	< 95%	88.1399	88.3841	88.3268	88.0823	88.012	89.6678	87.5604	87.6597	87.1731	89.0823	88.8606	88.4976	88.5757	87.8778	88.6181	87.5665	87.8692	88.6302	88.293	88.8022	87.4144	86.8718
E. kobei (CP017181)	Clade Q	87.9891	87.9448	88.0645	87.843	87.9126	88.831	88.4929	88.5357	88.25	90.9725	90.8563	90.9684	90.7141	89.8992	90.4412	89.3172	100	91.0559	87.7919	90.9927	86.8671	86.3441
E. ludwigii (CP017279)	Clade I	86.9884	86.9582	86.9808	86.8876	86.8443	87.6649	88.3176	88.4132	100	88.9991	88.7275	88.2449	88.6485	88.4746	88.6734	88.2909	88.3322	88.4562	86.7868	88.3424	86.4326	86.4841
E. mori (GL890773)	Clade F	88.3558	88.5594	88.5433	88.3152	88.357	100	88.1323	88.3873	87.6722	90.5896	90.1944	89.6052	89.7682	89.006	90.2478	88.3625	88.7393	89.5947	88.131	89.7886	87.214	86.8332
E. oligotrophicus (AP019007)	< 95%	88.0868	88.2079	88.3191	88.1521	88.0548	88.4148	87.8942	87.9888	87.6496	88.3592	88.1755	87.9203	88.2508	87.84	88.0597	87.6205	87.7838	88.3069	88.0194	88.3137	87.3679	87.1362
E. quasihormaechei (SJON00000000)	Clade S	93.6525	93.5423	93.6666	93.7273	93.2558	88.2094	87.4138	87.4013	86.7539	88.3304	88.2518	88.1407	88.1681	87.6114	87.8803	87.0411	87.6827	89.6334	98.5527	88.8358	87.2186	86.1874
E. quasimori (RXRX00000000)	Clade F	88.7638	88.8144	88.8675	88.6043	88.5912	96.1303	88.3745	88.6039	87.8447	91.0038	91.4317	90.3155	90.7008	89.37	90.2922	88.6757	89.0686	90.0572	88.5938	90.2492	87.5603	86.9508
E. quasiroggenkampii (LFDQ00000000)	Clade M	88.1304	87.9848	88.1017	87.8992	88.0087	89.6308	88.8087	88.9765	88.4637	93.2455	95.0462	92.9746	95.8066	91.6732	92.3542	90.495	90.4115	91.4651	88.0258	91.1278	87.0702	86.7289
E. roggenkampii (CP017184)	Clade M	88.5821	88.4383	88.434	88.3546	88.1863	89.7263	89.125	89.1723	88.5428	93.3913	94.3174	92.8906	100	91.9352	92.3937	90.3111	90.7376	91.8028	88.2978	91.4491	87.2772	86.734
E. sichuanensis (POVL00000000)	Clade N	87.633	87.5748	87.6708	87.4664	87.5834	88.9271	89.2382	89.4667	88.3806	91.7406	91.823	91.117	91.944	98.5733	92.6388	90.0088	89.9079	90.3267	87.4944	90.3179	86.881	86.5068
E. soli (LXES00000000)	Clade V	86.2407	86.3191	86.3736	86.2465	86.2437	86.7711	86.5656	86.7568	86.4081	86.853	86.8731	86.4329	86.7169	86.6129	86.7761	86.952	86.5441	86.5838	86.2558	86.6017	86.1438	99.9986
E. vonholyi (VTUC00000000)	< 95%	88.0769	87.9666	88.0253	87.7878	87.8636	89.6793	88.7316	88.8671	88.5224	94.3278	94.2787	92.8815	94.4079	91.583	92.3913	90.5397	90.4987	91.5133	87.9423	91.4241	87.0868	86.5889
E. wuhouensis (SJOO00000000)	< 95%	88.2827	88.3801	88.3194	88.222	88.3267	89.9349	87.8962	87.9807	87.5203	89.7146	89.4447	89.0228	89.0313	88.3323	89.1345	87.7614	88.1229	89.2157	88.3543	89.2778	87.5807	86.8607
E. xiangfangensis (CP017183)	Clade A	100	97.0287	97.1732	95.9536	94.8388	88.3439	87.5703	87.7146	86.9436	88.4951	88.2477	88.1199	88.6016	87.691	88.077	87.1413	87.9253	89.0881	93.6061	88.8452	87.0227	86.2312
E. cloacae complex Taxon 1 (AYJG00000000)	Clade J	88.4858	88.4784	88.5067	88.3863	88.3311	90.5386	88.9519	89.0864	88.6896	95.457	94.5145	93.1793	93.2785	91.5822	93.0191	90.7882	90.8435	91.6958	88.3661	91.8375	87.2779	86.7645
E. cloacae complex Taxon 2 (AZUB00000000)	Clade K	88.1631	88.2956	88.2694	88.1468	88.0977	90.1431	88.9234	89.0577	88.6138	94.5823	98.0081	93.1917	94.1902	91.6391	92.6285	90.811	90.6803	91.5581	88.2195	91.5862	87.0856	86.8592
E. cloacae complex Taxon 3 (JDWG00000000)	Clade P	87.2446	87.1709	87.4273	87.1751	87.2959	88.468	88.3742	88.5194	88.2932	90.9557	90.902	90.1425	90.3825	89.979	90.6384	98.4305	89.3472	89.4683	87.0774	89.7361	86.4918	86.9607
E. cloacae complex Taxon 4 (JZXZ00000000)	Clade L	88.1564	88.086	88.3163	87.9637	88.0177	89.6343	88.6753	88.7372	88.2184	93.3152	93.335	99.683	92.8471	91.0392	91.8168	90.0902	90.7482	91.1194	88.097	91.2321	87.1738	86.4885
E. cloacae complex Taxon 5 (LECZ00000000)	Clade O	87.9321	87.9816	88.0545	87.8461	87.8676	90.1325	89.1775	89.3655	88.6499	92.9031	92.792	91.819	92.4388	92.5494	97.1577	90.616	90.4163	91.031	87.8314	91.0257	87.0406	86.6778
E. cloacae complex Taxon 6 (CP014280)	Clade R	88.8791	88.8424	88.9808	88.6855	88.7961	89.7207	88.9712	89.1213	88.4552	92.0463	91.7171	91.2341	91.6783	90.4353	91.1074	89.6356	91.3673	95.532	89.013	94.2278	87.2916	86.7314
E. cloacae complex Taxon 7 (QBJD00000000)	< 95%	86.7258	86.6477	86.8931	86.7471	86.6139	87.0765	86.2911	86.5233	86.0358	87.5326	87.4336	87.6768	87.2578	86.6996	87.0474	86.1152	86.7351	87.273	87.0735	87.3076	87.1709	85.5751
E. cloacae complex Taxon 9 (QQXP00000000)	Clade P	86.8773	86.9225	87.0059	86.6842	86.8906	88.0534	88.1314	88.2999	88.1296	90.2682	90.3016	89.2833	89.7777	89.6631	90.0296	95.5272	89.0172	89.0779	86.6544	89.1843	86.1881	86.7057
E. cloacae complex Taxon 10 (PXJT00000000)	< 95%	88.6467	88.6193	88.7112	88.4517	88.5059	89.7424	88.6944	89.0372	88.3613	92.2743	91.9332	91.2938	91.7674	90.4977	91.1843	89.7144	91.3235	94.2953	88.6097	93.3436	87.2413	86.5491
E. cloacae complex Taxon 11 (VRKN00000000)	Clade J	88.1608	88.0836	88.1951	88.0775	88.0816	90.4169	88.7977	88.9137	88.7124	95.2543	94.6709	93.0441	93.1322	91.641	92.7915	91.0434	90.7864	91.434	88.0678	91.7107	87.1346	86.8435
E. cloacae complex Taxon 12 (QYOF00000000)	Clade B	95.9885	96.3229	96.2626	95.1864	94.5258	88.6076	87.5116	87.5282	86.8865	88.5615	88.4771	88.2308	88.6516	87.8022	88.1729	87.2354	87.96	89.1545	93.3458	89.0177	87.1257	86.4163
E. cloacae complex Taxon 13 (JAALAZ000000000)	Clade B	94.9566	95.1205	95.0708	94.264	94.5877	88.0439	87.3715	87.315	86.6769	88.1919	88.0524	87.7965	87.9912	87.431	87.7314	86.8807	88.016	88.6369	92.9646	88.481	86.9034	86.0712
E. cloacae complex Taxon 14 (FJXR00000000)	Clade J	88.3717	88.3916	88.5472	88.2311	88.4271	90.6048	88.9555	89.1489	88.7668	95.6598	94.9046	93.3603	93.2123	91.7381	93.1231	90.9448	90.8325	91.642	88.292	91.9843	87.2648	86.8609
E. cloacae complex Taxon 15 (ERR296652)	Clade V	86.5289	86.5878	86.6593	86.4187	86.508	87.111	86.7309	86.7638	86.4086	86.9903	86.9994	86.8395	86.8046	86.6403	86.9468	87.0399	86.6042	86.7098	86.4415	87.0027	86.2763	95.6616
E. cloacae complex Taxon 16 (SRR3654274)	< 95%	86.976	87.0186	87.3389	86.9173	87.0876	87.1342	86.6748	86.7004	86.289	87.4476	87.3828	87.5815	87.3526	86.925	87.2843	86.6026	86.8186	87.3554	87.2803	87.43	86.831	87.2431
E. cloacae complex Taxon 17 (SRR6676748)	< 95%	86.2168	86.3148	86.4202	86.1239	86.2466	86.5916	86.4441	86.515	86.2192	86.8704	86.6272	86.3551	86.5781	86.3598	86.7574	86.8078	86.3541	86.4888	86.1637	86.5656	85.9323	94.4333
E. cloacae complex Taxon 18 (DRR120609)	< 95%	86.4159	86.3709	86.5387	86.2466	86.4187	86.8733	86.5713	86.827	86.4048	87.086	86.9099	86.6059	86.7802	86.7096	86.8092	87.3249	86.5177	86.6288	86.3266	86.9597	86.105	94.8215
E. cloacae complex Taxon 19 (ERR2221156)	< 95%	91.4807	91.4512	91.4766	91.4704	91.3398	88.3055	87.7239	87.7041	86.7941	88.1805	88.1827	88.1182	88.09	87.5034	88.1873	87.0019	87.7051	88.741	91.6601	88.5633	87.0698	86.2091
E. cloacae complex Taxon 20 (AP022133)	< 95%	86.9569	87.0233	87.1845	86.9134	86.8946	87.5138	87.8037	87.8115	87.6342	88.0235	87.9225	87.5047	87.7605	87.5577	87.6523	87.7405	87.594	87.6278	86.7612	87.5649	86.5729	87.3092
E. cloacae complex Taxon 21 (CP056199)	< 95%	84.6055	84.4804	84.7782	84.4983	84.6244	84.7056	84.7804	84.7838	84.7433	84.9779	84.7484	84.5313	84.6121	84.5632	84.6041	84.804	84.7362	84.5328	84.275	84.8037	84.3781	85.6465
E. cloacae complex Taxon 22 (SRR12509077)	< 95%	87.0202	87.0313	87.1732	86.8823	86.9888	87.296	86.4822	86.5243	86.1579	87.605	87.3946	87.585	87.3769	86.6508	87.2495	86.152	86.6054	87.394	87.1461	87.4527	87.2334	85.7377
E. cloacae complex Taxon 23 (SOMG00000000)	< 95%	87.856	87.8595	87.9688	87.7166	87.8143	89.8127	89.0323	89.2539	88.6376	92.9784	92.807	91.8861	92.2994	92.4366	94.6959	90.75	90.3965	90.7719	87.6873	90.9176	86.9685	86.7411

## Sheet:  Taxonomy isDDH values
DATA SET S1. GGDC output between ECC Sutton's clade references (2018) and references proposed by Wu W. et al., Zong Z. et al. in 2020, and Feng Y. et al. in 2021. doi: 10.1128/mSystems.00527-20, 10.1016/j.tim.2020.12.009 and 10.1128/AAC.01596-21. The best score for each strain is shown in bold (isDDH formula 2).
	Associated last species nomenclature	ANI value (see previous table)	E. asburiae (CP011863)	E. bugandensis (FYBI00000000)	E. cancerogenus (ERR1854846)	E. chengduensis (CP043318)	E. chuandaensis (QZCS00000000)	E. cloacae (CP001918)	E. dissolvens (WJWQ00000000)	E. dykesii (VTTY00000000)	E. hoffmannii (CP017186)	E. hormaechei (MKEQ00000000)	E. huaxiensis (QZCT00000000)	E. kobei (CP017181)	E. ludwigii (CP017279)	E. mori (GL890773)	E. oligotrophicus (AP019007)	E. quasihormaechei (SJON00000000)	E. quasimori (RXRX00000000)	E. quasiroggenkampii (LFDQ00000000)	E. roggenkampii (CP017184)	E. sichuanensis (POVL00000000)	E. soli (LXES00000000)	E. vonholyi (VTUC00000000)	E. wuhouensis (SJOO00000000)	E. xiangfangensis (CP017183)	E. cloacae complex Taxon 1 (AYJG00000000)	E. cloacae complex Taxon 2 (AZUB00000000)	E. cloacae complex Taxon 3 (JDWG00000000)	E. cloacae complex Taxon 4 (JZXZ00000000)	E. cloacae complex Taxon 5 (LECZ00000000)	E. cloacae complex Taxon 6 (CP014280)	E. cloacae complex Taxon 7 (QBJD00000000)	E. cloacae complex Taxon 9 (QQXP00000000)	E. cloacae complex Taxon 10 (PXJT00000000)	E. cloacae complex Taxon 11 (VRKN00000000)	E. cloacae complex Taxon 12 (QYOF00000000)	E. cloacae complex Taxon 13 (JAALAZ000000000)	E. cloacae complex Taxon 14 (FJXR00000000)	E. cloacae complex Taxon 15 (ERR296652)	E. cloacae complex Taxon 16 (SRR3654274)	E. cloacae complex Taxon 17 (SRR6676748)	E. cloacae complex Taxon 18 (DRR120609)	E. cloacae complex Taxon 19 (ERR2221156)	E. cloacae complex Taxon 20 (AP022133)	E. cloacae complex Taxon 21 (CP056199)	E. cloacae complex Taxon 22 (SRR12509077)	E. cloacae complex Taxon 23 (SOMG00000000)
Clade A (CP017183)	E. xiangfangensis	100	34.8	35.7	31.6	34.1	35.2	32.6	32.5	33.9	66.6	60	33.6	33.4	31.4	34.3	33.8	52.8	35	34	34.7	32.8	30.2	33.7	33.8	100	34.4	34	31.8	33.6	33.4	35.5	31	31.4	34.8	34	66.8	60.1	34.1	30.3	31.1	30	30.4	43.8	32.1	26.8	31.4	33.2
Clade B (CP017179)	E. xiangfangensis	97.0287	34.8	35.8	31.7	34.1	35.3	32.7	32.5	34	66.5	61.7	34.1	33.6	31.3	34.6	33.9	52.9	35.3	33.9	34.6	32.7	30.2	33.6	34.2	75.8	34.7	34.1	31.8	33.8	33.5	35.5	30.9	31.4	34.8	33.8	69.6	61.1	34.3	30.5	31.1	30.1	30.3	43.7	32.1	26.9	31.4	33.4
Clade C (CP017180)	E. xiangfangensis	97.1732	35	35.9	31.7	34.6	35.4	33.2	32.7	34	66.9	62.5	34.2	33.9	31.5	34.5	34	53.1	35.3	33.9	34.7	32.9	30.4	33.6	34.1	76.2	34.7	34	32.1	34.4	33.7	35.7	31.1	31.4	34.9	34.1	69.5	61.2	34.6	30.9	31.7	30.4	30.7	44.1	32.3	27.1	31.6	33.2
Clade D (CP017186)	E. hoffmannii	100	34.4	35.5	31.6	34	34.9	32.4	32.1	33.5	100	58	33.6	33.4	31.3	34.1	33.8	53.6	34.8	33.5	34.2	32.5	30	33.1	33.7	66.6	34.4	33.7	31.5	33.5	33.1	35.2	30.8	31.1	34.5	33.7	61.3	56.5	34.1	30.4	31	29.9	30.2	43.5	31.9	26.9	31.2	32.9
Clade E (MKEQ00000000)	E. hormaechei	99.9549	34.3	35.5	31.6	34.1	35.3	32.5	32.3	33.7	57.8	100	33.6	33.4	31.2	34.2	33.5	51.6	34.9	33.6	34.1	32.5	30.1	33.2	33.8	59.9	34.1	33.8	31.9	33.7	33.1	35.4	30.8	31.2	34.6	33.8	58	58.9	34.2	30.4	31.1	30.1	30.3	43.1	31.8	26.9	31.3	33
Clade F (AEXB00000000)	E. mori	100	40	37	32	37.4	37.8	34	34.1	39	34.1	34.3	37.4	35.5	32.6	100	34.8	34.1	67.1	37.4	37.5	35.3	30.9	37.6	37.9	34.3	39.6	38.6	34.4	37.1	38.1	37.7	31.4	33.8	37.5	38.9	34.7	33.7	39.9	31.4	31.5	30.7	31.2	34.1	33.6	27.2	31.8	37.3
Clade G (NC014121)	E. cloacae	100	37.1	35.6	30.8	36.1	35.5	100	62.1	35.8	32.4	32.8	32.4	35.3	34.1	34	33.2	32.1	34.4	35.8	36.3	36.9	30.4	35.5	33.2	32.6	36	35.8	34.8	35.7	36.6	35.9	30.3	34.4	35.3	35.8	32.4	32.1	36.5	30.9	31.1	30.8	31	32.8	33.9	27.4	30.6	36.2
Clade H (CP003678)	E. dissolvens	98.8572	37	35.9	30.9	35.8	35.7	62.5	91.5	36.1	32.3	32.7	32.9	35.2	34.5	34.2	33.5	32.2	34.7	36.1	36.5	37	30.6	35.7	33.5	32.7	36.3	36.1	34.7	35.5	36.7	36.2	30.4	34.6	35.7	36	32.6	32.1	36.1	30.8	30.7	30.5	30.9	32.7	33.9	27.4	30.6	36.5
Clade I (CP017279)	E. ludwigii	100	36	34.7	30.3	34.9	34.6	34.1	34.3	35.4	31.3	31.5	31.8	34.5	100	32.6	32.6	31.3	32.9	34.9	35.4	34.5	30.2	34.9	32.7	31.4	35.4	35.1	34.6	34.5	35.2	35	29.6	34	34.5	35.2	31.2	30.8	35.5	30.3	30	29.9	30.3	31.2	33.4	27.2	29.9	35
Clade J (CP011863)	E. asburiae	100	100	45.1	32.5	52.7	45.6	37.1	36.7	69.3	34.4	34.6	36.1	42.7	36	40	34.8	34.2	40.9	51.7	51.7	45.2	31.2	57.1	37.7	34.8	63.7	58.4	42	51.8	49.7	46	32.3	40.3	46.6	62.5	34.8	33.9	65	31.8	32.6	31.4	32	34.6	34.8	27.6	32.8	49.7
Clade K (JWAU00000000)	E. cloacae complex Taxon 2	98.0081	58.7	44.1	31.9	51.4	44	36.2	36.3	57	33.9	34	35.3	41.6	35.4	38.8	34.2	33.9	41.7	59.7	55.8	44.7	31	56.8	36.7	34.2	57.5	82.1	41.5	51.4	48.9	44.4	31.7	39.8	45.1	58	34.5	33.5	59.7	31.3	31.9	30.7	31.3	33.9	33.8	27.1	32.2	49
Clade L (LEDN00000000)	E. cloacae complex Taxon 4	99.683	52	42.1	31.7	64.6	42.2	35.7	35.3	50.5	33.6	33.9	34.3	42	34.6	37.1	33.4	33.7	38.6	50	49.4	42.5	30.4	49.4	35.5	33.5	51.1	51.4	39.2	98.4	45.1	42.7	32.3	37.3	42.9	51	33.9	33	51.7	31.2	32.4	30.5	30.8	33.5	33.3	26.9	32.6	45.4
Clade M (CP017184)	E. roggenkampii	100	51.7	44.2	32.1	48.9	43.4	36.3	36.1	51.1	34.2	34.3	34.9	41.3	35.4	37.5	34.4	34.3	39.8	65.1	100	45.5	30.8	56	36	34.7	51.1	55.1	40	49.4	47.4	44.3	31.7	38.6	44.6	50.3	34.8	33.6	50.9	31.3	31.9	30.6	31.1	33.8	33.8	27.3	32.2	47.1
Clade N (NPNR00000000)	E. sichuanensis	98.5733	44.9	39.8	31.1	42.5	39.7	36.6	36.8	44.1	32.5	32.6	33.4	38.8	34.6	35.3	32.8	32.7	36.3	44.6	45.3	89.3	30.3	44.2	34.2	32.6	44.2	44.4	38.8	42.4	48.5	40.3	30.8	37.9	40.3	44.3	32.9	32.1	44.9	30.5	30.9	30.1	30.6	32.7	33.3	26.8	31	47.5
Clade O (LVUF0000000)	E. cloacae complex Taxon 5	97.1577	49.6	41.6	31.6	45.5	42.1	36.5	36.6	48	33.2	33.2	34.8	40.5	35.4	38.6	33.7	33.4	38.7	47	47.4	48.3	30.7	47	35.7	33.4	49.9	48.4	40.5	45.2	76.5	42	31.4	39.3	42.2	48.7	33.7	32.9	49.7	31.1	31.5	30.8	31.1	33.8	33.5	27	31.8	59.5
Clade P (JUZQ00000000)	E. cloacae complex Taxon 3	98.4305	42.3	37.7	30.3	39.6	38.1	35.1	34.6	41.4	31.7	32	32.4	37.7	34.6	34.6	32.9	31.6	35	40.4	40.1	38.9	30.9	40.4	33.1	31.8	41.4	41.2	87.3	39.3	40.8	38.2	29.6	63.5	38.2	42	31.8	31.4	42.1	31.3	30.5	31.1	32	31.4	33.8	27.2	30	40.9
Clade Q (CP017181)	E. kobei	100	42.7	43.1	31.2	43.3	42.4	35.3	34.9	41.5	33.4	33.7	33.2	100	34.5	35.5	33.3	33.4	36.1	40.6	41.3	39.2	30.1	40.9	33.9	33.4	41.7	41.5	37.6	41.8	40.6	44	30.7	36.5	43.6	41.8	33.5	33.5	42	30.7	31.4	30.8	30.9	33.2	33.5	27.3	30.8	40.5
Clade R (ERS1779109)	E. bugandensis	100	45.1	100	31.9	42.8	53.9	35.6	35.5	44.1	35.5	35.7	34.8	43.1	34.7	37	34.1	36.7	38.1	43.2	44.2	39.9	30.5	43.3	35.8	35.7	44.1	43.8	37.6	42.1	41.8	63.7	31.7	36.8	55.9	43.4	35.6	34.7	43.8	30.9	31.8	30.5	30.7	35.3	33.5	27.1	32.1	41.1
Clade S (LZEN00000000)	E. quasihormaechei	98.5527	34.3	36.7	31.7	34	34.9	32.1	32	33.7	53.6	51.9	33.7	33.3	31.2	34	33.6	89.5	34.8	33.7	34.3	32.4	29.9	33.3	33.9	53	34.1	33.9	31.5	33.8	33.2	35.4	31.1	31	34.7	33.4	51.7	49.9	34.3	30.4	31.3	29.7	30.1	44.2	31.7	26.8	31.4	32.8
Clade T (MTKD00000000)	E. chuandaensis	98.4391	45.7	53.8	31.8	42.8	86.3	35.4	35.4	44.5	34.9	35.7	35.1	42.4	34.4	37.7	34	35	38.5	42.7	43.5	39.3	30.6	43.2	36.2	35.1	44.9	44.1	38	42.6	41.8	55.8	31.5	37.1	51.2	44.1	35.2	34.3	45.2	31.3	31.8	30.5	30.9	34.8	33.5	27.5	32	41.5
Clade U (FYBA00000000)	E. cancerogenus	98.7266	32.4	31.8	90.8	32	31.7	30.8	30.7	31.8	31.5	31.6	32	31.2	30.3	32	32.1	31.7	32.3	31.5	32	31.2	29.4	31.5	32	31.5	31.9	31.7	30.3	31.7	31.5	31.9	31.3	29.7	31.7	31.8	31.5	30.9	32.2	30	30.7	29.4	29.8	31.5	31.1	26.7	31.5	31.4
Clade V (FYBB00000000)	E. soli	99.9986	31.3	30.5	29.6	30.7	30.6	30.4	30.4	31	30.1	30.2	30.8	30.2	30.3	30.9	31.6	29.8	31	30.8	30.8	30.3	99.9	30.5	30.7	30.2	31	30.9	30.8	30.5	30.8	30.7	28.9	30.5	30.5	31.1	29.9	29.7	31.2	65.5	31.9	58.3	59.7	29.7	32.2	28.2	29.2	30.8

## Sheet: Enterobacter samples metadata 
DATA SET S1. Clinical isolate details. Resistance profiles were obtained against 16 antibiotics ; intermediate or resistant results are labelled “R”; “s” corresponds to a susceptible phenotype ; NI : not indicated ; hsp60 partial sequence UD1 and UD4 clusters temporary named by Pot M. et al. doi :10.3389/fmicb.2021.628058
Strain ID	Origin	Type of sampling	Site of infection	Sampling location	Hospital Department type	Date of sampling	E. cloacae complex typing (hsp60 approach)			Antibiogram analysis																	Partial hsp60 sequence
							hsp60 cluster	Associated clade according to Sutton GG. et al.	Associated species or taxon according to Wu W. et al.	Recorded phenotype against β-lactam antibiotics	Ampicillin (10 μg) AMP	Ticarcillin (75 μg) TIC	Temocillin (30 μg) TEM	Amoxicillin / clavulanic acid (20 μg - 10 μg) AMC	Cefoxitin (30 μg) FOX	Cefotaxime (5 μg) COX	Ceftazidime (10 μg) CZD	Aztreonam (30 μg) ATM	Cefepim (30 μg) FEP	Ertapenem (10 μg) ETP	Nalidixic acid (30 μg) NAL	Ciprofloxacin (5 μg) CIP	Gentamicin (10 μg) GMN	Amikacin (30 μg) AKN	Tigecycline (15 μg) TGC	Trimethoprim / sulfamethoxazole (1.25μg -23.75 μg) SXT
								doi: 10.12688/f1000research.14566.2	doi: 10.1128/mSystems.00527-20																		Previous articles by Pot M. et al. doi: 10.3389/fmicb.2021.628058	This study
GENC001	Human	Urine	Urinary tract infection	16.236803 N 61.525421 W	Medical wards	April-18	XI	G	E. cloacae	Wild-type	R	R	s	R	R	s	s	s	s	s	s	s	s	s	s	R	AAACTGGCTGGCCTGTCCGGTCAGAACGAAGACCAGAACGTGGGTATCAAAGTTGCGCTGCGCGCGATGGAAGCGCCTCTGCGTCAGATCGTTTCCAACGCCGGTGAAGAGCCATCTGTTGTTACCAACAACGTGAAAGCGGGCGAAGGTAACTACGGTTACAACGCGGCAACAGAAGAATACGGCAACATGATCGACTTCGGTATCCTGGATCCAACTAAAGTGACCCGTTCTGCTCTGCAGTATGCGGCATCTGTAGCTGGCCTGATGAT	,
GENC002	Human	Catheter	Catheter site infection	16.236803 N 61.525421 W	Intensive care units	April-18	VIII	B	E. xiangfangensis	Wild-type	R	s	s	R	R	s	s	s	s	s	s	s	s	s	s	s	AAACTGGCTGGCCTGACTGCTCAGAACGAAGACCAGAACGTGGGTATCAAAGTTGCGCTGCGCGCGATGGAAGCTCCTCTGCGTCAGATCGTGTCCAACGCCGGTGAAGAGCCGTCTGTGGTTGCGAACAACGTGAAAGCGGGTGAAGGTAACTACGGTTACAACGCGGCAACTGAAGAATACGGCAACATGATCGACTTCGGTATCCTGGATCCAACTAAAGTGACCCGTTCTGCACTGCAATACGCGGCATCTGTAGCTGGTCTGATGAT	,
GENC003	Human	Urine	Urinary tract infection	16.236803 N 61.525421 W	Surgical wards	April-18	VI	A or C	E. xiangfangensis	Wild-type	R	s	s	R	R	s	s	s	s	s	s	s	s	s	R	s	AAACTGGCTGGCCTGACTGCTCAGAACGAAGACCAGAACGTGGGTATCAAAGTTGCGCTGCGCGCAATGGAAGCTCCGCTGCGTCAGATCGTGTCCAACGCTGGTGAAGAGCCGTCTGTGGTTGCGAACAAGGTGAAAGCGGGTGAAGGTAACTACGGTTACAACGCGGCAACTGAAGAATACGGCAACATGATCGACTTCGGTATCCTGGATCCAACTAAAGTGACCCGTTCTGCTCTGCAATACGCGGCATCTGTAGCTGGCCTGATGAT	,
GENC004	Human	Catheter	Catheter site infection	16.236803 N 61.525421 W	Intensive care units	April-18	VIII	B	E. xiangfangensis	Wild-type	R	s	s	R	R	s	s	s	s	s	s	s	s	s	s	s	TGCGTGTAGCCGCTAANCTGGCTGGCCTGACTGCTCAGAACGAAGACCAGAACGTGGGTATCAAAGTTGCGCTGCGCGCGATGGAAGCTCCTCTGCGTCAGATCGTGTCCAACGCCGGTGAAGAGCCGTCTGTGGTTGCGAACAACGTGAAAGCGGGTGAAGGTAACTACGGTTACAACGCGGCAACTGAAGAATACGGCAACATGATCGACTTCGGTATCCTGGATCCAACTAAAGTGACCCGTTCTGCACTGCAATACGCGGCATCTGTAGCTGGTCTGATGAT	,
GENC005	Human	Urine	Urinary tract infection	16.236803 N 61.525421 W	Medical wards	May-18	VI	A or C	E. xiangfangensis	ESBL	R	R	s	R	R	R	R	R	R	s	R	R	R	s	s	R	AAACTGGCTGGCCTGACTGCTCAGAACGAAGACCAGAACGTGGGTATCAAAGTTGCGCTGCGCGCAATGGAAGCTCCGCTGCGTCAGATCGTGTCCAACGCTGGTGAAGAGCCGTCTGTGGTTGCGAACAAGGTGAAAGCGGGTGAAGGTAACTACGGTTACAACGCGGCAACTGAAGAATACGGCAACATGATCGACTTCGGTATCCTGGATCCAACTAAAGTGACCCGTTCTGCTCTGCAATACGCGGCATCTGTAGCTGGCCTGATGAT	,
GENC007	Human	Urine	Urinary tract infection	16.236803 N 61.525421 W	Surgical wards	May-18	VIII	B	E. xiangfangensis	ESBL	R	R	s	R	R	R	R	R	R	s	R	R	R	s	s	R	TGCGTGTAGCCGCTAANCTGGCTGGCCTGACTGCTCAGAACGAAGACCAGAACGTGGGTATCAAAGTTGCGCTGCGCGCGATGGAAGCTCCTCTGCGTCAGATCGTGTCCAACGCCGGTGAAGAGCCGTCTGTGGTTGCGAACAACGTGAAAGCGGGTGAAGGTAACTACGGTTACAACGCGGCAACTGAAGAATACGGCAACATGATCGACTTCGGTATCCTGGATCCAACTAAAGTGACCCGTTCTGCACTGCAATACGCGGCATCTGTAGCTGGTCTGATGAT	,
GENC008	Human	Urine	Urinary tract infection	16.236803 N 61.525421 W	Medical wards	May-18	UD4	L	E. chengduensis or E. cloacae complex Taxon 4	ESBL	R	R	R	R	R	R	R	R	R	s	R	R	R	s	s	R	TGCGCGTTGCCGCTANGCTGGCTGGCCTGACCGCTCAGAACGAAGACCAGAACGTGGGTATCAAAGTTGCGCTGCGCGCAATGGAAGCGCCTCTGCGTCAGATCGTGTCTAACGCCGGGGAAGAGCCATCTGTAGTGGCGAACAAGGTTAAAGCGGGCGAAGGTAACTACGGTTACAACGCGGCAACGGAAGAATACGGCAACATGATCGACTTCGGTATCCTGGACCCAACAAAAGTGACCCGTTCTGCTCTGCAGTACGCGGCCTCTGTTGCTGGCCTGATGAT	,
GENC009	Human	Bronchial aspiration	Respiratory tract infection	16.236803 N 61.525421 W	Intensive care units	May-18	IX	R	E. bugandensis	Cephalosporinase overproduction	R	R	R	R	R	R	R	R	s	R	s	s	s	s	s	s	AAGCTGGCTGGCCTGACCGCTCAGAACGAAGACCAGAACGTGGGTATCAAAGTTGCGCTGCGCGCAATGGAAGCTCCTCTGCGTCAGATCGTTTCCAACGCCGGTGAAGAGCCGTCTGTGGTTGCGAACAACGTGAAAGCGGGTGAAGGTAACTACGGTTACAACGCGGCAACTGAAGAATACGGCAACATGATCGACTTCGGTATCCTGGACCCAACTAAAGTGACCCGTTCTGCTCTGCAGTACGCGGCATCTGTAGCTGGCCTGATGAT	,
GENC010	Human	Urine	Urinary tract infection	16.236803 N 61.525421 W	Surgical wards	May-18	VIII	B	E. xiangfangensis	ESBL	R	R	s	R	R	R	R	R	R	s	R	R	R	s	s	R	AAACTGGCTGGCCTGACTGCTCAGAACGAAGACCAGAACGTGGGTATCAAAGTTGCGCTGCGCGCGATGGAAGCTCCTCTGCGTCAGATCGTGTCCAACGCCGGTGAAGAGCCGTCTGTGGTTGCGAACAACGTGAAAGCGGGTGAAGGTAACTACGGTTACAACGCGGCAACTGAAGAATACGGCAACATGATCGACTTCGGTATCCTGGATCCAACTAAAGTGACCCGTTCTGCACTGCAATACGCGGCATCTGTAGCTGGTCTGATGAT	,
GENC011	Human	Urine	Urinary tract infection	16.236803 N 61.525421 W	Emergency units	May-18	UD4	L	E. chengduensis or E. cloacae complex Taxon 4	ESBL	R	R	R	R	R	R	R	R	R	s	R	R	R	s	s	R	TGCGCGTTGCCGCTAAGCTGGCTGGCCTGACCGCTCAGAACGAAGACCAGAACGTGGGTATCAAAGTTGCGCTGCGCGCAATGGAAGCGCCTCTGCGTCAGATCGTTTCTAACGCCGGTGAAGAGCCATCTGTGGTTGCCAACAACGTGAAAGCGGGTGAAGGTAACTACGGTTACAACGCGGCAACGGAAGAATACGGCAACATGATCGACTTCGGTATCCTGGACCCAACAAAAGTGACCCGTTCTGCTCTGCAGTACGCGGCCTCTGTTGCTGGCCTGATGAT	,
GENC013	Human	Blood	Bacteremia	16.236803 N 61.525421 W	Surgical wards	May-18	VI	A or C	E. xiangfangensis	Wild-type	R	s	s	R	R	s	s	s	s	s	s	s	s	s	s	s	AAACTGGCTGGCCTGACTGCTCAGAACGAAGACCAGAACGTGGGTATCAAAGTTGCGCTGCGCGCAATGGAAGCTCCGCTGCGTCAGATCGTGTCCAACGCCGGTGAAGAGCCGTCTGTGGTTGCGAACAAGGTGAAAGCGGGTGAAGGTAACTACGGTTACAACGCGGCAACTGAAGAATACGGCAACATGATCGACTTCGGTATCCTGGATCCAACTAAAGTGACCCGTTCTGCTCTGCAATACGCGGCATCTGTAGCTGGCCTGATGAT	,
GENC014	Human	Blood	Bacteremia	16.236803 N 61.525421 W	NI	May-18	I	J	E. asburiae	Cephalosporinase overproduction	R	R	R	R	R	R	R	s	s	s	R	R	s	s	s	s	AAACTGGCAGGCCTGACCGCACAGAACGAAGATCAGAACGTGGGTATCAAAGTTGCGCTGCGCGCAATGGAAGCCCCTCTGCGTCAGATCGTTTCTAACGCCGGTGAAGAGCCATCTGTGGTTGCGAACAACGTGAAAGCGGGCGAAGGTAACTACGGTTACAACGCAGCAACTGAAGAATACGGCAACATGATCGACTTCGGTATCCTGGACCCAACGAAAGTGACCCGTTCTGCTCTGCAGTACGCGGCATCTGTCGCTGGCCTGATGAT	,
GENC015	Human	Urine	Urinary tract infection	16.236803 N 61.525421 W	Intensive care units	May-18	UD4	L	E. chengduensis or E. cloacae complex Taxon 4	Wild-type	R	s	s	R	R	s	s	s	s	s	s	s	s	s	s	s	TGCGTGTTGCCGCTAAGCTGGCTGGCCTGACCGCTCAGAACGAAGACCAGAACGTGGGTATCAAAGTTGCGCTGCGCGCAATGGAAGCGCCTCTGCGTCAGATCGTTTCTAACGCCGGTGAAGAGCCATCTGTGGTTGCCAACAACGTGAAAGCGGGCGAAGGTAACTACGGTTACAACGCGGCAACGGAAGAATACGGCAACATGATCGACTTCGGTATCCTGGACCCAACAAAAGTGACCCGTTCTGCTCTGCAGTACGCGGCCTCTGTTGCGGGTCTGATGAT	,
GENC016	Human	Urine	Urinary tract infection	16.236803 N 61.525421 W	Medical wards	May-18	VIII	B	E. xiangfangensis	ESBL	R	R	s	R	R	R	R	R	R	s	R	R	s	s	s	R	AAACTGGCTGGCCTGACTGCTCAGAACGAAGACCAGAACGTGGGTATCAAAGTTGCGCTGCGCGCGATGGAAGCTCCTCTGCGTCAGATCGTGTCCAACGCCGGTGAAGAGCCGTCTGTGGTTGCGAACAACGTGAAAGCGGGTGAAGGTAACTACGGTTACAACGCGGCAACTGAAGAATACGGCAACATGATCGACTTCGGTATCCTGGATCCAACTAAAGTGACCCGTTCTGCTCTGCAATACGCGGCATCTGTAGCGGGTCTGATGAT	,
GENC017	Human	Urine	Urinary tract infection	16.236803 N 61.525421 W	Medical wards	May-18	VIII	B	E. xiangfangensis	ESBL	R	R	s	R	R	R	R	R	R	s	R	R	R	s	s	R	AAACTGGCTGGCCTGACTGCTCAGAACGAAGACCAGAACGTGGGTATCAAAGTTGCGCTGCGCGCGATGGAAGCTCCTCTGCGTCAGATCGTGTCCAACGCCGGTGAAGAGCCGTCTGTGGTTGCGAACAACGTGAAAGCGGGTGAAGGTAACTACGGTTACAACGCGGCAACTGAAGAATACGGCAACATGATCGACTTCGGTATCCTGGATCCAACTAAAGTGACCCGTTCTGCACTGCAATACGCGGCATCTGTAGCTGGTCTGATGAT	,
GENC018	Human	Purulent discharge	Surgical site infection	16.236803 N 61.525421 W	Surgical wards	May-18	XII	H	E. dissolvens	Wild-type	R	s	s	R	R	s	s	s	s	s	s	s	s	s	s	s	AAACTGGCTGGCCTGACCGGTCAGAACGAAGACCAGAACGTGGGTATCAAAGTTGCGCTGCGCGCGATGGAAGCGCCTCTGCGTCAGATCGTTTCCAACGCCGGTGAAGAACCTTCTGTTGTCACCAACAACGTGAAAGCGGGCGAAGGTAACTACGGTTACAACGCGGCGACGGAAGAATACGGCAACATGATCGACTTCGGTATTCTGGACCCAACTAAAGTGACCCGTTCTGCTCTGCAGTACGCGGCTTCTGTAGCGGGTCTGATGAT	,
GENC020	Human	Bronchial aspiration	Respiratory tract infection	16.236803 N 61.525421 W	Intensive care units	June-18	II	Q	E. kobei	Wild-type	R	s	s	R	R	s	s	s	s	s	s	s	s	s	s	s	AAACTGGCTGGCCTGACTGCACAGAACGAAGACCAGAACGTGGGTATCAAAGTTGCGCTGCGCGCAATGGAAGCGCCTCTGCGTCAGATCGTTTCTAACGCCGGTGAAGAGCCATCTGTGGTTGCGAACAACGTGAAAGCGGGCGAAGGTAACTACGGTTACAACGCGGCAACTGAAGAATACGGCAACATGATCGACTTCGGTATTCTGGACCCAACTAAAGTTACCCGTTCTGCTCTGCAGTATGCGGCATCTGTAGCTGGCCTGATGAT	,
GENC021	Human	Peritoneal fluid	Peritonitis	16.236803 N 61.525421 W	Surgical wards	June-18	IV	M	E. roggenkampii	Cephalosporinase overproduction	R	R	s	R	R	R	R	s	s	s	s	s	s	s	s	s	AAACTGGCTGGCCTGACCGCTCAGAACGAAGACCAGAACGTGGGTATCAAAGTTGCGCTGCGCGCAATGGAAGCGCCTCTGCGTCAGATCGTGTCTAACGCCGGTGAAGAGCCATCTGTGGTGGCGAACAAGGTGAAAGCGGGCGAAGGTAACTACGGTTACAACGCGGCAACTGAAGAATACGGCAACATGATCGACTTCGGTATCCTGGACCCAACTAAAGTGACCCGTTCTGCTCTGCAGTACGCGGCCTCTGTTGCTGGTCTGATGAT	,
GENC039	Human	Urine	Urinary tract infection	16.236803 N 61.525421 W	Surgical wards	June-18	VIII	B	E. xiangfangensis	ESBL	R	R	R	R	R	R	R	R	R	s	R	R	R	s	s	R	AAACTGGCTGGCCTGACTGCTCAGAACGAAGACCAGAACGTGGGTATCAAAGTTGCGCTGCGCGCGATGGAAGCTCCTCTGCGTCAGATCGTGTCCAACGCCGGTGAAGAGCCGTCTGTGGTTGCGAACAACGTGAAAGCGGGTGAAGGTAACTACGGTTACAACGCGGCAACTGAAGAATACGGCAACATGATCGACTTCGGTATCCTGGATCCAACTAAAGTGACCCGTTCTGCACTGCAATACGCGGCATCTGTAGCTGGTCTGATGAT	,
GENC041	Human	Bone	Other	16.236803 N 61.525421 W	Surgical wards	June-18	VIII	B	E. xiangfangensis	Cephalosporinase overproduction	R	R	s	R	R	R	s	s	s	s	s	s	s	s	s	s	AAACTGGCTGGCCTGACTGCTCAGAACGAAGACCAGAACGTGGGTATCAAAGTTGCGCTGCGCGCGATGGAAGCTCCTCTGCGTCAGATCGTGTCCAACGCCGGTGAAGAGCCGTCTGTGGTTGCGAACAACGTGAAAGCGGGTGAAGGTAACTACGGTTACAACGCGGCAACTGAAGAATACGGCAACATGATCGACTTCGGTATCCTGGATCCAACTAAAGTGACCCGTTCTGCACTGCAATACGCGGCATCTGTAGCTGGTCTGATGAT	,
GENC042	Human	Bronchial aspiration	Respiratory tract infection	16.236803 N 61.525421 W	Medical wards	June-18	VI	A or C	E. xiangfangensis	Cephalosporinase overproduction	R	R	R	R	R	R	R	R	s	s	s	s	s	s	s	s	AAACTGGCTGGCCTGACTGCTCAGAACGAAGACCAGAACGTGGGTATCAAAGTTGCGCTGCGCGCAATGGAAGCTCCGCTGCGTCAGATCGTGTCCAACGCCGGTGAAGAGCCGTCTGTGGTTGCGAACAAGGTGAAAGCGGGTGAAGGTAACTACGGTTACAACGCGGCAACTGAAGAATACGGCAACATGATCGACTTCGGTATCCTGGATCCAACTAAAGTGACCCGTTCTGCTCTGCAATACGCGGCATCTGTAGCTGGCCTGATGAT	,
GENC043	Human	Bronchoalveolar lavage	Respiratory tract infection	16.236803 N 61.525421 W	Intensive care units	June-18	VI	A or C	E. xiangfangensis	Cephalosporinase overproduction	R	R	R	R	R	R	R	R	s	s	s	s	s	s	s	R	AAACTGGCTGGCCTGACTGCTCAGAACGAAGACCAGAACGTGGGTATCAAAGTTGCGCTGCGCGCAATGGAAGCTCCGCTGCGTCAGATCGTGTCCAACGCCGGTGAAGAGCCGTCTGTGGTTGCGAACAAGGTTAAAGCGGGTGAAGGTAACTACGGTTACAACGCGGCAACTGAAGAATACGGCAACATGATCGACTTCGGTATCCTGGATCCAACTAAAGTGACCCGTTCTGCTCTGCAATACGCGGCATCTGTAGCTGGCCTGATGAT	,
GENC044	Human	Purulent discharge	Surgical site infection	16.236803 N 61.525421 W	Surgical wards	June-18	VIII	B	E. xiangfangensis	Wild-type	R	s	s	R	R	s	s	s	s	s	s	s	s	s	s	s	TGCGTGTAGCCGCTAANCTGGCTGGCCTGACTGCTCAGAACGAAGACCAGAACGTGGGTATCAAAGTTGCGCTGCGCGCGATGGAAGCTCCTCTGCGTCAGATCGTGTCCAACGCCGGTGAAGAGCCGTCTGTGGTTGCGAACAACGTGAAAGCGGGTGAAGGTAACTACGGTTACAACGCGGCAACTGAAGAATACGGCAACATGATCGACTTCGGTATCCTGGATCCAACTAAAGTGACCCGTTCTGCACTGCAATACGCGGCATCTGTAGCTGGTCTGATGAT	,
GENC053	Human	Urine	Urinary tract infection	16.236803 N 61.525421 W	Emergency units	June-18	XII	H	E. dissolvens	Cephalosporinase overproduction	R	R	R	R	R	R	R	R	s	s	s	s	s	s	s	s	AAACTGGCTGGCCTGACCGGTCAGAACGAAGACCAGAACGTGGGTATCAAAGTTGCGCTGCGCGCGATGGAAGCGCCTCTGCGTCAGATCGTTTCCAACGCCGGTGAAGAACCTTCTGTTGTCACCAACAACGTGAAAGCGGGCGAAGGTAACTACGGTTACAACGCGGCGACGGAAGAATACGGCAACATGATCGACTTCGGTATTCTGGACCCAACTAAAGTGACCCGTTCTGCTCTGCAGTACGCGGCTTCTGTAGCGGGTCTGATGAT	,
GENC071	Human	Urine	Urinary tract infection	16.236803 N 61.525421 W	Emergency units	June-18	VI	A or C	E. xiangfangensis	ESBL	R	R	R	R	R	R	R	R	R	s	R	R	R	s	R	R	AAACTGGCTGGCCTGACTGCTCAGAACGAAGACCAGAACGTGGGTATCAAAGTTGCGCTGCGCGCAATGGAAGCTCCGCTGCGTCAGATCGTGTCCAACGCTGGTGAAGAGCCGTCTGTGGTTGCGAACAAGGTGAAAGCGGGTGAAGGTAACTACGGTTACAACGCGGCAACTGAAGAATACGGCAACATGATCGACTTCGGTATCCTGGATCCAACTAAAGTGACCCGTTCTGCTCTGCAATACGCGGCATCTGTAGCTGGCCTGATGAT	,
GENC073	Human	Deep abscess	Surgical site infection	16.236803 N 61.525421 W	Surgical wards	June-18	VIII	B	E. xiangfangensis	Wild-type	R	s	s	R	R	s	s	s	s	s	s	s	s	s	s	s	AAACTGGCTGGCCTGACTGCTCAGAACGAAGACCAGAACGTGGGTATCAAAGTTGCGCTGCGCGCGATGGAAGCTCCTCTGCGTCAGATCGTGTCCAACGCCGGTGAAGAGCCGTCTGTGGTTGCGAACAACGTGAAAGCGGGTGAAGGTAACTACGGTTACAACGCGGCAACTGAAGAATACGGCAACATGATCGACTTCGGTATCCTGGATCCAACTAAAGTGACCCGTTCTGCACTGCAATACGCGGCATCTGTAGCTGGTCTGATGAT	,
GENC074	Human	Blood	Bacteremia	16.236803 N 61.525421 W	Emergency units	June-18	IX	R	E. bugandensis	Wild-type	R	s	s	R	R	s	s	s	s	s	s	s	s	s	s	s	AAGCTGGCTGGCCTGACCGCTCAGAACGAAGACCAGAACGTGGGTATCAAAGTTGCGCTGCGCGCAATGGAAGCTCCTCTGCGTCAGATCGTTTCCAACGCCGGTGAAGAGCCATCTGTGGTTGCGAACAACGTGAAAGCGGGTGAAGGTAACTACGGTTACAACGCGGCAACTGAAGAATACGGCAACATGATCGACTTCGGTATCCTGGACCCAACTAAAGTGACCCGTTCTGCTCTGCAGTACGCGGCATCTGTAGCTGGCCTGATGAT	,
GENC082	Human	Deep abscess	Surgical site infection	16.236803 N 61.525421 W	Surgical wards	June-18	VI	A or C	E. xiangfangensis	ESBL	R	R	R	R	R	R	R	R	R	s	R	R	R	s	s	R	AAACTGGCTGGCCTGACTGCTCAGAACGAAGACCAGAACGTGGGTATCAAAGTTGCGCTGCGCGCAATGGAAGCTCCGCTGCGTCAGATCGTGTCCAACGCTGGTGAAGAGCCGTCTGTGGTTGCGAACAAGGTGAAAGCGGGTGAAGGTAACTACGGTTACAACGCGGCAACTGAAGAATACGGCAACATGATCGACTTCGGTATCCTGGATCCAACTAAAGTGACCCGTTCTGCTCTGCAATACGCGGCATCTGTAGCTGGCCTGATGAT	,
GENC083	Human	Bronchial aspiration	Respiratory tract infection	16.236803 N 61.525421 W	Intensive care units	July-18	XI	G	E. cloacae	Wild-type	R	s	s	R	R	s	s	s	s	s	s	s	s	s	s	s	AAACTGGCTGGCCTGTCCGGTCAGAACGAAGACCAGAACGTGGGTATCAAAGTTGCGCTGCGCGCGATGGAAGCGCCTCTGCGTCAGATCGTTTCCAACGCCGGTGAAGAGCCATCTGTTGTTACCAACAACGTGAAAGCGGGCGAAGGTAACTACGGTTACAACGCGGCAACAGAAGAATACGGCAACATGATCGACTTCGGTATCCTGGATCCAACTAAAGTGACCCGTTCTGCTCTGCAGTATGCGGCATCTGTAGCTGGCCTGATGAT	,
GENC084	Human	Urine	Urinary tract infection	16.236803 N 61.525421 W	Emergency units	July-18	VI	A or C	E. xiangfangensis	ESBL	R	R	s	R	R	R	R	R	R	s	R	R	s	s	s	R	AAACTGGCTGGCCTGACTGCTCAGAACGAAGACCAGAACGTGGGTATCAAAGTTGCGCTGCGCGCAATGGAAGCTCCGCTGCGTCAGATCGTGTCCAACGCCGGTGAAGAGCCGTCTGTGGTTGCGAACAAGGTGAAAGCGGGTGAAGGTAACTACGGTTACAACGCGGCAACTGAAGAATACGGCAACATGATCGACTTCGGTATCCTGGATCCAACTAAAGTGACCCGTTCTGCTCTGCAATACGCGGCATCTGTAGCTGGCCTGATGAT	,
GENC086	Human	Urine	Urinary tract infection	16.236803 N 61.525421 W	Emergency units	July-18	VIII	B	E. xiangfangensis	Cephalosporinase overproduction	R	R	R	R	R	R	R	R	s	s	R	R	R	s	s	s	AAACTGGCTGGCCTGACTGCTCAGAACGAAGACCAGAACGTGGGTATCAAAGTTGCGCTGCGCGCGATGGAAGCTCCTCTGCGTCAGATCGTGTCCAACGCCGGTGAAGAGCCGTCTGTGGTTGCGAACAACGTGAAAGCGGGTGAAGGTAACTACGGTTACAACGCGGCAACTGAAGAATACGGCAACATGATCGACTTCGGTATCCTGGATCCAACTAAAGTGACCCGTTCTGCACTGCAATACGCGGCATCTGTAGCTGGTCTGATGAT	,
GENC094	Human	Urine	Urinary tract infection	16.236803 N 61.525421 W	Medical wards	July-18	VI	A or C	E. xiangfangensis	ESBL	R	R	s	R	R	R	R	R	R	s	R	R	R	s	s	R	AAACTGGCTGGCCTGACTGCTCAGAACGAAGACCAGAACGTGGGTATCAAAGTTGCGCTGCGCGCAATGGAAGCTCCGCTGCGTCAGATCGTGTCCAACGCCGGTGAAGAGCCGTCTGTGGTTGCGAACAAGGTGAAAGCGGGTGAAGGTAACTACGGTTACAACGCGGCAACTGAAGAATACGGCAACATGATCGACTTCGGTATCCTGGATCCAACTAAAGTGACCCGTTCTGCTCTGCAATACGCGGCATCTGTAGCTGGCCTGATGAT	,
GENC098	Human	Catheter	Catheter site infection	16.236803 N 61.525421 W	Intensive care units	July-18	V	I	E. ludwigii	Wild-type	R	s	s	R	R	s	s	s	s	s	s	s	s	s	s	s	NAACTGGCTGGCCTGACTGCTCAGAACGAAGATCAGAACGTGGGTATCANAGTTGCGCTGCGCGCAATGGAAGCACCACTGCGTCAGATCGTTTCCAACGCCGGTGAAGAGCCATCCGTGGTTGCGAACATGGTGAAAGCGGGCGAAGGTAACTACGGTTACAACGCTGCAACTGAAGAATACGGCAACATGATCGACTTCGGTATCCTGGATCCAACCAAAGTGACCCGTTCTGCACTGCAGTACGCGGCCTCTGTAGCGGGTCTGATGAT	,
GENC100	Human	Blood	Bacteremia	16.236803 N 61.525421 W	Medical wards	July-18	VIII	B	E. xiangfangensis	Cephalosporinase overproduction	R	R	R	R	R	R	R	s	s	s	s	s	s	s	s	s	AAACTGGCTGGCCTGACTGCTCAGAACGAAGACCAGAACGTGGGTATCAAAGTTGCGCTGCGCGCGATGGAAGCTCCTCTGCGTCAGATCGTGTCCAACGCCGGTGAAGAGCCGTCTGTGGTTGCGAACAACGTGAAAGCGGGTGAAGGTAACTACGGTTACAACGCGGCAACTGAAGAATACGGCAACATGATCGACTTCGGTATCCTGGATCCAACTAAAGTGACCCGTTCTGCACTGCAATACGCGGCATCTGTAGCTGGTCTGATGAT	,
GENC101	Human	Wound	Surgical site infection	16.236803 N 61.525421 W	Surgical wards	July-18	VIII	B	E. xiangfangensis	Wild-type	R	s	s	R	R	s	s	s	s	s	s	s	s	s	s	s	AAACTGGCTGGCCTGACTGCTCAGAACGAAGACCAGAACGTGGGTATCAAAGTTGCGCTGCGCGCGATGGAAGCTCCTCTGCGTCAGATCGTGTCCAACGCCGGTGAAGAGCCGTCTGTGGTTGCGAACAACGTGAAAGCGGGTGAAGGTAACTACGGTTACAACGCGGCAACTGAAGAATACGGCAACATGATCGACTTCGGTATCCTGGATCCAACTAAAGTGACCCGTTCTGCACTGCAATACGCGGCATCTGTAGCTGGTCTGATGAT	,
GENC102	Human	Catheter	Catheter site infection	16.236803 N 61.525421 W	Intensive care units	July-18	VIII	B	E. xiangfangensis	Wild-type	R	s	s	R	R	s	s	s	s	s	s	s	s	s	s	s	AAACTGGCTGGCCTGACTGCTCAGAACGAAGACCAGAACGTGGGTATCAAAGTTGCGCTGCGCGCGATGGAAGCTCCTCTGCGTCAGATCGTGTCCAACGCCGGTGAAGAGCCGTCTGTGGTTGCGAACAACGTGAAAGCGGGTGAAGGTAACTACGGTTACAACGCGGCAACTGAAGAATACGGCAACATGATCGACTTCGGTATCCTGGATCCAACTAAAGTGACCCGTTCTGCACTGCAATACGCGGCATCTGTAGCTGGTCTGATGAT	,
GENC103	Human	Wound	Skin and soft tissue infection	16.236803 N 61.525421 W	Emergency units	July-18	VIII	B	E. xiangfangensis	Wild-type	R	s	s	R	R	s	s	s	s	s	s	s	s	s	s	s	AAACTGGCTGGCCTGACTGCTCAGAACGAAGACCAGAACGTGGGTATCAAAGTTGCGCTGCGCGCGATGGAAGCTCCTCTGCGTCAGATCGTGTCCAACGCCGGTGAAGAGCCGTCTGTGGTTGCGAACAACGTGAAAGCGGGTGAAGGTAACTACGGTTACAACGCGGCAACTGAAGAATACGGCAACATGATCGACTTCGGTATCCTGGATCCAACTAAAGTGACCCGTTCTGCACTGCAATACGCGGCATCTGTAGCTGGTCTGATGAT	,
GENC105	Human	Urine	Urinary tract infection	16.236803 N 61.525421 W	Surgical wards	July-18	UD1	P	E. cloacae complex Taxon 3	Wild-type	R	s	s	R	R	s	s	s	s	s	s	s	s	s	s	s	TGCGCGTTGCCGCTAAACTGGCTGGCCTGACTGCGCAGAACGAAGATCAGAACGTGGGTATCAAAGTTGCACTGCGTGCAATGGAAGCACCTCTGCGTCAGATCGTATCCAACGCCGGTGAAGAGCCATCTGTGGTTGCGAACAACGTGAAAGCGGGCGAAGGTAACTACGGTTACAACGCAGCGACTGAAGAATACGGCAACATGATCGACTTCGGTATCCTAGACCCAACTAAAGTGACCCGTTCTGCTCTGCAGTACGCGGCATCTGTTGCTGGCCTGATGAT	,
GENC112	Human	Catheter	Catheter site infection	16.236803 N 61.525421 W	Intensive care units	July-18	IX	R	E. bugandensis	Wild-type	R	s	s	R	R	s	s	s	s	s	s	s	s	s	s	s	TGCGTGTAGCCGCTAAGCTGGCTGGCCTGACCGCTCAGAACGAAGACCAGAACGTGGGTATCAAAGTTGCGCTGCGCGCAATGGAAGCTCCTCTGCGTCAGATCGTTTCCAACGCCGGTGAAGAGCCGTCTGTGGTTGCGAACAACGTGAAAGCGGGTGAAGGTAACTACGGTTACAACGCGGCAACTGAAGAATACGGCAACATGATCGACTTCGGTATCCTGGACCCAACTAAAGTGACCCGTTCTGCTCTGCAGTACGCGGCATCTGTAGCTGGCCTGATGAT	,
GENC113	Human	Urine	Urinary tract infection	16.236803 N 61.525421 W	Emergency units	August-18	IX	R	E. bugandensis	ESBL	R	R	R	R	R	R	R	R	R	s	s	s	s	s	s	s	TGCGTGTAGCCGCTAAGCTGGCTGGCCTGACCGCTCAGAACGAAGACCAGAACGTGGGTATCAAAGTTGCGCTGCGCGCAATGGAAGCTCCTCTGCGTCAGATCGTGTCCAACGCCGGTGAAGAGCCATCTGTGGTTGCGAACAACGTGAAAGCGGGTGAAGGTAACTACGGTTACAACGCGGCAACTGAAGAATACGGCAACATGATCGACTTCGGTATCCTGGACCCAACTAAAGTGACCCGTTCTGCTCTGCAGTACGCTGCATCTGTAGCTGGCCTGATGAT	,
GENC114	Human	Wound	Skin and soft tissue infection	16.236803 N 61.525421 W	Intensive care units	August-18	UD4	L	E. chengduensis or E. cloacae complex Taxon 4	ESBL	R	R	R	R	R	R	R	R	R	s	s	s	s	s	s	s	AAGCTGGCTGGCCTGACCGCTCAGAACGAAGACCAGAACGTGGGTATCAAAGTTGCGCTGCGCGCAATGGAAGCGCCTCTGCGTCAGATCGTTTCTAACGCCGGTGAAGAGCCATCTGTGGTTGCCAACAACGTGAAAGCGGGTGAAGGTAACTACGGTTACAACGCGGCAACGGAAGAATACGGCAACATGATCGACTTCGGTATCCTGGACCCAACAAAAGTGACCCGTTCTGCTCTGCAGTACGCGGCCTCTGTTGCTGGCCTGATGAT	,
GENC115	Human	Blood	Bacteremia	16.236803 N 61.525421 W	Intensive care units	August-18	IV	M	E. roggenkampii	Cephalosporinase overproduction	R	R	R	R	R	R	R	R	s	s	s	s	s	s	s	s	AAACTGGCTGGCCTGACCGCTCAGAACGAAGACCAGAACGTGGGTATCAAAGTTGCGCTGCGCGCAATGGAAGCGCCTCTGCGTCAGATCGTGTCTAACGCCGGTGAAGAGCCATCTGTGGTGGCGAACAAAGTGAAAGCGGGCGAAGGTAACTACGGTTACAACGCGGCAACTGAAGAATACGGCAACATGATCGACTTCGGTATCCTGGACCCAACTAAAGTGACCCGTTCTGCTCTGCAGTACGCGGCCTCTGTTGCTGGTCTGATGAT	,
GENC117	Human	Purulent discharge	Surgical site infection	16.236803 N 61.525421 W	Surgical wards	August-18	VIII	B	E. xiangfangensis	Cephalosporinase overproduction	R	R	R	R	R	R	R	R	s	s	s	s	s	s	R	s	AAACTGGCTGGCCTGACTGCTCAGAACGAAGACCAGAACGTGGGTATCAAAGTTGCGCTGCGCGCGATGGAAGCTCCTCTGCGTCAGATCGTGTCCAACGCCGGTGAAGAGCCGTCTGTGGTTGCGAACAACGTGAAAGCGGGTGAAGGTAACTACGGTTACAACGCGGCAACTGAAGAATACGGCAACATGATCGACTTCGGTATCCTGGATCCAACTAAAGTGACCCGTTCTGCACTGCAATACGCGGCATCTGTAGCTGGTCTGATGAT	,
GENC119	Human	Purulent discharge	Surgical site infection	16.236803 N 61.525421 W	Surgical wards	August-18	VI	A or C	E. xiangfangensis	Wild-type	R	s	s	R	R	s	s	s	s	s	s	s	s	s	s	s	AAACTGGCTGGCCTGACTGCTCAGAACGAAGACCAGAACGTGGGTATCAAAGTTGCGCTGCGCGCAATGGAAGCTCCGCTGCGTCAGATCGTGTCCAACGCCGGTGAAGAGCCGTCTGTGGTTGCGAACAAGGTGAAAGCGGGTGAAGGTAACTACGGTTACAACGCGGCAACTGAAGAATACGGCAACATGATCGACTTCGGTATCCTGGATCCAACTAAAGTGACCCGTTCTGCTCTGCAATACGCGGCATCTGTAGCTGGCCTGATGAT	,
GENC120	Human	Catheter	Catheter site infection	16.236803 N 61.525421 W	Intensive care units	August-18	VI	A or C	E. xiangfangensis	Cephalosporinase overproduction	R	R	R	R	R	R	R	s	s	s	s	s	s	s	s	s	TNACTGGCTGGCCTGACTGCTCNGAANGAANACCNNAACGTGGGTATCANAGTTGCGCTGCGCGCAATGGAAGCTCCGCTGCGTCAGATCGTGTCCAACGCCGGTGAAGAGCCGTCTGTGGTTGCGAACAAGGTGAAAGCGGGTGAAGGTAACTACGGTTACAACGCGGCAACTGAAGAATACGGCAACATGATCGACTTCGGTATCCTGGATCCAACTAAAGTGACCCGTTCTGCTCTGCAATACGCGGCATCTGTAGCTGGCCTGATGAT	,
GENC121	Human	Purulent discharge	Surgical site infection	16.236803 N 61.525421 W	Surgical wards	August-18	VIII	B	E. xiangfangensis	Cephalosporinase overproduction	R	R	R	R	R	R	R	R	s	s	s	s	s	s	s	s	AAACTGGCTGGCCTGACTGCTCAGAACGAAGACCAGAACGTGGGTATCAAAGTTGCGCTGCGCGCGATGGAAGCTCCTCTGCGTCAGATCGTGTCCAACGCCGGTGAAGAGCCGTCTGTGGTTGCGAACAACGTGAAAGCGGGTGAAGGTAACTACGGTTACAACGCGGCAACTGAAGAATACGGCAACATGATCGACTTCGGTATCCTGGATCCAACTAAAGTGACCCGTTCTGCACTGCAATACGCGGCATCTGTAGCTGGTCTGATGAT	,
GENC123	Human	Catheter	Catheter site infection	16.236803 N 61.525421 W	Intensive care units	August-18	IV	M	E. roggenkampii	Wild-type	R	s	s	R	R	s	s	s	s	s	s	s	s	s	s	s	TGCGCGTTGCCGCTAANCTGGCTGGCCTGACCGCTCAGAACGAAGACCAGAACGTGGGTATCAAAGTTGCGCTGCGTGCAATGGAAGCGCCTCTGCGTCAAATCGTGTCTAACGCCGGTGAAGAGCCATCTGTGGTAGCAAACAAGGTTAAAGCGGGCGAAGGTAACTACGGTTACAACGCGGCAACTGAAGAATACGGCAACATGATCGACTTCGGTATCCTGGACCCAACTAAAGTGACCCGTTCTGCTCTGCAGTACGCGGCCTCTGTTGCTGGTCTGATGAT	,
GENC124	Human	Urine	Urinary tract infection	16.236803 N 61.525421 W	Emergency units	August-18	VI	A or C	E. xiangfangensis	ESBL	R	R	s	R	R	R	R	R	R	s	R	R	R	s	s	R	AAACTGGCTGGCCTGACTGCTCAGAACGAAGACCAGAACGTGGGTATCAAAGTTGCGCTGCGCGCAATGGAAGCTCCGCTGCGTCAGATCGTGTCCAACGCCGGTGAAGAGCCGTCTGTGGTTGCGAACAAGGTGAAAGCGGGTGAAGGTAACTACGGTTACAACGCGGCAACTGAAGAATACGGCAACATGATCGACTTCGGTATCCTGGATCCAACTAAAGTGACCCGTTCTGCTCTGCAATACGCGGCATCTGTAGCTGGCCTGATGAT	,
GENC125	Human	Urine	Urinary tract infection	16.236803 N 61.525421 W	Emergency units	August-18	VIII	B	E. xiangfangensis	Wild-type	R	s	s	R	R	s	s	s	s	s	s	s	s	s	s	s	AAACTGGCTGGCCTGACTGCTCAGAACGAAGACCAGAACGTGGGTATCAAAGTTGCGCTGCGCGCGATGGAAGCTCCTCTGCGTCAGATCGTGTCCAACGCCGGTGAAGAGCCGTCTGTGGTTGCGAACAACGTGAAAGCGGGTGAAGGTAACTACGGTTACAACGCGGCAACTGAAGAATACGGCAACATGATCGACTTCGGTATCCTGGATCCAACTAAAGTGACCCGTTCTGCACTGCAATACGCGGCATCTGTAGCTGGTCTGATGAT	,
GENC133	Human	Feces	Other	16.236803 N 61.525421 W	NI	September-18	VI	A or C	E. xiangfangensis	Cephalosporinase overproduction // Carbapenemase production	R	R	R	R	R	R	R	R	R	R	R	R	s	s	s	R	AAACTGGCTGGCCTGACTGCTCAGAACGAAGACCAGAACGTGGGTATCAAAGTTGCGCTGCGCGCAATGGAAGCTCCGCTGCGTCAGATCGTGTCCAACGCTGGTGAAGAGCCGTCTGTGGTTGCGAACAAGGTGAAAGCGGGTGAAGGTAACTACGGTTACAACGCGGCAACTGAAGAATACGGCAACATGATCGACTTCGGTATCCTGGATCCAACTAAAGTGACCCGTTCTGCTCTGCAATACGCGGCATCTGTAGCTGGCCTGATGAT	,
GENC134	Human	Peritoneal fluid	Peritonitis	16.236803 N 61.525421 W	Surgical wards	September-18	IX	R	E. bugandensis	Wild-type	R	s	s	R	R	s	s	s	s	s	s	s	s	s	s	s	AAGCTGGCTGGCCTGACCGCTCAGAANGAAGACCANAACGTGGGTATCAAAGTTGCGCTGCGCGCAATGGAAGCTCCTCTGCGTCAGATCGTGTCCAACGCCGGTGAAGAGCCGTCTGTGGTTGCGAACAACGTGAAAGCGGGTGAAGGTAACTACGGTTACAACGCGGCAACTGAAGAATACGGCAACATGATCGACTTCGGTATCCTGGACCCAACTAAAGTGACCCGTTCTGCTCTGCAGTACGCGGCATCTGTAGCTGGCCTGATGAT	,
GENC135	Human	Purulent discharge	Surgical site infection	16.236803 N 61.525421 W	Surgical wards	August-18	VI	A or C	E. xiangfangensis	Wild-type	R	s	s	R	R	s	s	s	s	s	s	s	s	s	s	s	AAACTGGCTGGCCTGACTGCTCAGAACGAAGACCAGAACGTGGGTATCAAAGTTGCGCTGCGCGCAATGGAAGCTCCGCTGCGTCAGATCGTGTCCAACGCTGGTGAAGAGCCGTCTGTGGTTGCGAACAAGGTGAAAGCGGGTGAAGGTAACTACGGTTACAACGCGGCAACTGAAGAATACGGCAACATGATCGACTTCGGTATCCTGGATCCAACTAAAGTGACCCGTTCTGCTCTGCAATACGCGGCATCTGTAGCTGGCCTGATGAT	,
GENC138	Human	Catheter	Catheter site infection	16.236803 N 61.525421 W	Intensive care units	September-18	VI	A or C	E. xiangfangensis	ESBL	R	R	R	R	R	R	R	R	R	s	R	R	R	s	R	R	AAACTGGCTGGCCTGACTGCTCAGAACGAAGACCAGAACGTGGGTATCAAAGTTGCGCTGCGCGCAATGGAAGCTCCGCTGCGTCAGATCGTGTCCAACGCTGGTGAAGAGCCGTCTGTGGTTGCGAACAAGGTGAAAGCGGGTGAAGGTAACTACGGTTACAACGCGGCAACTGAAGAATACGGCAACATGATCGACTTCGGTATCCTGGATCCAACTAAAGTGACCCGTTCTGCTCTGCAATACGCGGCATCTGTAGCTGGCCTGATGAT	,
GENC139	Human	Blood	Bacteremia	16.236803 N 61.525421 W	Intensive care units	September-18	UD4	L	E. chengduensis or E. cloacae complex Taxon 4	ESBL	R	R	s	R	R	R	R	R	R	s	R	R	R	s	s	R	AAGCTGGCTGGCCTGACCGCTCAGAACGAAGACCAGAACGTGGGTATCAAAGTTGCGCTGCGCGCAATGGAAGCGCCTCTGCGTCAGATCGTTTCTAACGCCGGTGAAGAGCCATCTGTGGTTGCCAACAACGTGAAAGCGGGTGAAGGTAACTACGGTTACAACGCGGCAACGGAAGAATACGGCAACATGATCGACTTCGGTATCCTGGACCCAACAAAAGTGACCCGTTCTGCTCTGCAGTACGCGGCCTCTGTTGCTGGCCTGATGAT	,
GENC140	Human	Urine	Urinary tract infection	16.236803 N 61.525421 W	Surgical wards	September-18	VIII	B	E. xiangfangensis	Wild-type	R	s	s	R	R	s	s	s	s	s	s	s	s	s	R	s	AAACTGGCTGGCCTGACTGCTCAGAACGAAGACCAGAACGTGGGTATCAAAGTTGCGCTGCGCGCGATGGAAGCTCCTCTGCGTCAGATCGTGTCCAACGCCGGTGAAGAGCCGTCTGTGGTTGCGAACAACGTGAAAGCGGGTGAAGGTAACTACGGTTACAACGCGGCAACTGAAGAATACGGCAACATGATCGACTTCGGTATCCTGGATCCAACTAAAGTGACCCGTTCTGCACTGCAATACGCGGCATCTGTAGCTGGTCTGATGAT	,
GENC152	Human	Blood	Bacteremia	16.236803 N 61.525421 W	Surgical wards	September-18	VI	A or C	E. xiangfangensis	ESBL	R	R	R	R	R	R	R	R	R	s	R	R	s	s	s	R	AAACTGGCTGGCCTGACTGCTCAGAACGAAGACCAGAACGTGGGTATCAAAGTTGCGCTGCGCGCAATGGAAGCTCCGCTGCGTCAGATCGTGTCCAACGCCGGTGAAGAGCCGTCTGTGGTTGCGAACAAGGTGAAAGCGGGTGAAGGTAACTACGGTTACAACGCGGCAACTGAAGAATACGGCAACATGATCGACTTCGGTATCCTGGATCCAACTAAAGTGACCCGTTCTGCTCTGCAATACGCGGCATCTGTAGCTGGCCTGATGAT	,
GENC153	Human	Bone	Other	16.236803 N 61.525421 W	Surgical wards	September-18	VIII	B	E. xiangfangensis	Wild-type	R	s	s	R	R	s	s	s	s	s	s	s	s	s	s	s	AAACTGGCTGGCCTGACTGCTCAGAACGAAGACCAGAACGTGGGTATCAAAGTTGCGCTGCGCGCGATGGAAGCTCCTCTGCGTCAGATCGTGTCCAACGCCGGTGAAGAGCCGTCTGTGGTTGCGAACAACGTGAAAGCGGGTGAAGGTAACTACGGTTACAACGCGGCAACTGAAGAATACGGCAACATGATCGACTTCGGTATCCTGGATCCAACTAAAGTGACCCGTTCTGCACTGCAATACGCGGCATCTGTAGCTGGTCTGATGAT	,
GENC155	Human	Urine	Urinary tract infection	16.236803 N 61.525421 W	Intensive care units	September-18	VIII	B	E. xiangfangensis	ESBL	R	R	s	R	R	R	R	R	R	s	R	R	R	s	s	R	TGCGTGTAGCCGCTAANCTGGCTGGCCTGACTGCTCAGAACGAAGACCAGAACGTGGGTATCAAAGTTGCGCTGCGCGCGATGGAAGCTCCTCTGCGTCAGATCGTGTCCAACGCCGGTGAAGAGCCGTCTGTGGTTGCGAACAACGTGAAAGCGGGTGAAGGTAACTACGGTTACAACGCGGCAACTGAAGAATACGGCAACATGATCGACTTCGGTATCCTGGATCCAACTAAAGTGACCCGTTCTGCACTGCAATACGCGGCATCTGTAGCTGGTCTGATGAT	,
GENC156	Human	Catheter	Catheter site infection	16.236803 N 61.525421 W	Intensive care units	September-18	VIII	B	E. xiangfangensis	Wild-type	R	s	s	R	R	s	s	s	s	s	s	s	s	s	s	s	TGCGTGTAGCCGCTAANCTGGCTGGCCTGACTGCTCAGAACGAAGACCAGAACGTGGGTATCAAAGTTGCGCTGCGCGCGATGGAAGCTCCTCTGCGTCAGATCGTGTCCAACGCCGGTGAAGAGCCGTCTGTGGTTGCGAACAACGTGAAAGCGGGTGAAGGTAACTACGGTTACAACGCGGCAACTGAAGAATACGGCAACATGATCGACTTCGGTATCCTGGATCCAACTAAAGTGACCCGTTCTGCACTGCAATACGCGGCATCTGTAGCTGGTCTGATGAT	,
GENC176	Human	Wound	Skin and soft tissue infection	16.236803 N 61.525421 W	Intensive care units	October-18	IX	R	E. bugandensis	Wild-type	R	s	s	R	R	s	s	s	s	s	s	s	s	s	s	s	NTCGTGTAGCCGCTAAGCTGGCTGGCCTGACCGCTCAGAACGAAGACCAGAACGTGGGGATCAAAGTTGCGCTGCGCGCAATGGAAGCTCCTCTGCGTCAGATCGTTTCCAATGCCGGCGAAGAGCCATCTGTGGTTGCGAACAACGTGAAAGCGGGCGAAGGTAACTACGGCTACAACGCGGCAACGGAAGAATACGGCAACATGATCGACTTCGGTATCCTGGACCCAACTAAAGTGACCCGTTCTGCTCTGCAGTACGCGGCATCTGTAGCTGGCCTGATGAT	,
GENC183	Human	Urine	Urinary tract infection	16.236803 N 61.525421 W	Emergency units	October-18	I	J	E. asburiae	ESBL	R	R	R	R	R	R	R	R	R	s	R	R	R	s	s	R	TGCGTGTTGCCGCTAAACTGGCAGGCCTGACCGCACAGAACGAAGATCAGAACGTGGGTATCAAAGTTGCGCTGCGCGCAATGGAAGCCCCTCTGCGTCAGATCGTTTCTAACGCCGGTGAAGAGCCATCTGTGGTTGCGAACAACGTGAAAGCGGGCGAAGGTAACTACGGTTACAACGCAGCAACTGAAGAATACGGCAACATGATCGACTTCGGTATCCTGGACCCAACGAAAGTGACCCGTTCTGCTCTGCAGTACGCGGCATCTGTCGCTGGCCTGATGAT	,
GENC184	Human	Catheter	Catheter site infection	16.236803 N 61.525421 W	Intensive care units	October-18	VI	A or C	E. xiangfangensis	ESBL	R	R	s	R	R	R	R	R	R	s	R	R	R	s	s	s	TGCGTGTAGCCGCTAANCTGGCTGGCCTGACTGCTCAGAACGAAGACCAGAACGTGGGTATCAAAGTTGCGCTGCGCGCAATGGAAGCTCCGCTGCGTCAGATCGTGTCCAACGCCGGTGAAGAGCCGTCTGTGGTTGCGAACAAGGTGAAAGCGGGTGAAGGTAACTACGGTTACAACGCGGCAACTGAAGAATACGGCAACATGATCGACTTCGGTATCCTGGATCCAACTAAAGTGACCCGTTCTGCTCTGCAATACGCGGCATCTGTAGCTGGCCTGATGAT	,
GENC185	Human	Blood	Bacteremia	16.236803 N 61.525421 W	Surgical wards	October-18	VIII	B	E. xiangfangensis	Wild-type	R	s	s	R	R	s	s	s	s	s	s	s	s	s	s	s	TAACTGGCTGGCCTGACTGCTCAGAACGAAGACCAGAACGTGGGTATCAAAGTTGCGCTGCGCGCGATGGAAGCTCCTCTGCGTCAGATCGTGTCCAACGCCGGTGAAGAGCCGTCTGTGGTTGCGAACAACGTGAAAGCGGGTGAAGGTAACTACGGTTACAACGCGGCAACTGAAGAATACGGCAACATGATCGACTTCGGTATCCTGGATCCAACTAAAGTGACCCGTTCTGCTCTGCAATACGCGGCATCTGTAGCGGGTCTGATGAT	,
GENC186	Human	Burn	Other	16.236803 N 61.525421 W	Intensive care units	October-18	UD4	L	E. chengduensis or E. cloacae complex Taxon 4	ESBL	R	R	R	R	R	R	R	R	R	s	R	R	R	R	R	R	AAGCTGGCTGGCCTGACCGCTCAGAACGAAGACCAGAACGTGGGTATCAAAGTTGCGCTGCGCGCAATGGAAGCGCCTCTGCGTCAGATCGTTTCTAACGCCGGTGAAGAGCCATCTGTGGTTGCCAACAACGTGAAAGCGGGTGAAGGTAACTACGGTTACAACGCGGCAACGGAAGAATACGGCAACATGATCGACTTCGGTATCCTGGACCCAACAAAAGTGACCCGTTCTGCTCTGCAGTACGCGGCCTCTGTTGCTGGCCTGATGAT	,
GENC187	Human	Purulent discharge	Surgical site infection	16.236803 N 61.525421 W	Surgical wards	October-18	UD4	L	E. chengduensis or E. cloacae complex Taxon 4	ESBL	R	R	s	R	R	R	R	R	R	s	R	R	R	s	s	R	AAGCTGGCTGGCCTGACCGCTCAGAACGAAGACCAGAACGTGGGTATCAAAGTTGCGCTGCGCGCAATGGAAGCGCCTCTGCGTCAGATCGTTTCTAACGCCGGTGAAGAGCCATCTGTGGTTGCCAACAACGTGAAAGCGGGTGAAGGTAACTACGGTTACAACGCGGCAACGGAAGAATACGGCAACATGATCGACTTCGGTATCCTGGACCCAACAAAAGTGACCCGTTCTGCTCTGCAGTACGCGGCCTCTGTTGCTGGCCTGATGAT	,
GENC188	Human	Feces	Other	16.236803 N 61.525421 W	Intensive care units	October-18	XIV	S	E. quasihormaechei	ESBL	R	R	R	R	R	R	R	R	R	s	R	R	R	s	s	R	AAGCTGGCTGGCCTGACTGCTCAGAACGAAGACCAGAACGTGGGTATCAAAGTCGCGCTGCGCGCGATGGAAGCTCCGCTGCGTCAGATCGTGTCTAACGCCGGTGAAGAGCCGTCTGTGGTTGCGAACAACGTGAAAGCAGGGGAAGGTAACTACGGTTACAACGCGGCAACTGAAGAATACGGCAACATGATCGACTTCGGTATCCTGGATCCAACTAAAGTGACCCGTTCTGCTCTGCAATACGCGGCATCTGTAGCTGGCCTGATGAT	,
GENC199	Human	Urine	Urinary tract infection	16.236803 N 61.525421 W	Medical wards	October-18	I	J	E. asburiae	ESBL	R	R	R	R	R	R	R	R	R	s	R	R	R	s	s	R	AAACTGGCAGGCCTGACCGCACAGAACGAAGATCAGAACGTGGGTATCAAAGTTGCGCTGCGCGCAATGGAAGCCCCTCTGCGTCAGATCGTTTCTAACGCCGGTGAAGAGCCATCTGTGGTTGCGAACAACGTGAAAGCGGGCGAAGGTAACTACGGTTACAACGCAGCAACTGAAGAATACGGCAACATGATCGACTTCGGTATCCTGGACCCAACGAAAGTGACCCGTTCTGCTCTGCAGTACGCGGCATCTGTCGCTGGCCTGATGAT	,
GENC200	Human	Urine	Urinary tract infection	16.236803 N 61.525421 W	Surgical wards	October-18	VI	A or C	E. xiangfangensis	ESBL	R	R	R	R	R	R	R	R	R	s	R	R	R	s	s	R	AANCTGGCTGGCCTGACTGCTCAGAACGAAGACCAGAACGTGGGTATCAAAGTTGCGCTGCGCGCAATGGAAGCTCCGCTGCGTCAGATCGTGTCCAACGCTGGTGAAGAGCCGTCTGTGGTTGCGAACAAGGTGAAAGCGGGTGAAGGTAACTACGGTTACAACGCGGCAACTGAAGAATACGGCAACATGATCGACTTCGGTATCCTGGATCCAACTAAAGTGACCCGTTCTGCTCTGCAATACGCGGCATCTGTAGCTGGCCTGATGAT	,
GENC201	Human	Urine	Urinary tract infection	16.236803 N 61.525421 W	Intensive care units	October-18	IX	R	E. bugandensis	Cephalosporinase overproduction	R	R	R	R	R	R	R	R	s	R	s	s	s	s	s	s		AAGCTGGCTGGCCTGACCGCTCAGAACGAAGACCAGAACGTGGGTATCAAAGTTGCGCTGCGCGCAATGGAAGCTCCTCTGCGTCAGATCGTGTCCAACGCCGGTGAAGAGCCATCTGTGGTTGCGAACAACGTGAAAGCGGGTGAAGGTAACTACGGTTACAACGCGGCAACTGAAGAATACGGCAACATGATCGACTTCGGTATCCTGGACCCAACTAAAGTGACCCGTTCTGCTCTGCAGTACGCTGCATCTGTAGCTGGCCTGATGAT	,
GENC202	Human	Abscess	Surgical site infection	16.236803 N 61.525421 W	Surgical wards	October-18	VIII	B	E. xiangfangensis	ESBL	R	R	R	R	R	R	R	R	R	s	R	R	R	s	s	R		TGCGTGTAGCCGCTAAACTGGCTGGCCTGACTGCTCAGAACGAAGACCAGAACGTGGGTATCAAAGTTGCGCTGCGCGCGATGGAAGCTCCTCTGCGTCAGATCGTGTCCAACGCCGGTGAAGAGCCGTCTGTGGTTGCGAACAACGTGAAAGCGGGTGAAGGTAACTACGGTTACAACGCGGCAACTGAAGAATACGGCAACATGATCGACTTCGGTATCCTGGATCCAACTAAAGTGACCCGTTCTGCACTGCAATACGCGGCATCTGTAGCTGGTCTGATGAT	,
GENC203	Human	Bone	Other	16.236803 N 61.525421 W	Surgical wards	November-18	IX	R	E. bugandensis	Wild-type	R	s	s	R	R	s	s	s	s	s	s	s	s	s	s	s	AAGCTGGCTGGCCTGACCGCTCAGAACGAAGACCAGAACGTGGGTATCAAAGTTGCGCTGCGCGCAATGGAAGCTCCTCTGCGTCAGATCGTTTCCAACGCCGGTGAAGAGCCGTCTGTGGTTGCGAACAACGTGAAAGCGGGTGAAGGTAACTACGGTTACAACGCGGCAACTGAAGAATACGGCAACATGATCGACTTCGGTATCCTGGACCCAACTAAAGTGACCCGTTCTGCTCTGCAGTACGCGGCATCTGTAGCTGGCCTGATGAT	,
GENC204	Human	Blood	Bacteremia	16.236803 N 61.525421 W	Medical wards	October-18	UD4	L	E. chengduensis or E. cloacae complex Taxon 4	ESBL	R	R	s	R	R	R	R	R	R	s	R	R	s	s	s	R	AAGCTGGCTGGCCTGACCGCTCAGAACGAAGACCAGAACGTGGGTATCAAAGTTGCGCTGCGCGCAATGGAAGCGCCTCTGCGTCAGATCGTTTCTAACGCCGGTGAAGAGCCATCTGTGGTTGCCAACAACGTGAAAGCGGGTGAAGGTAACTACGGTTACAACGCGGCAACGGAAGAATACGGCAACATGATCGACTTCGGTATCCTGGACCCAACAAAAGTGACCCGTTCTGCTCTGCAGTACGCGGCCTCTGTTGCTGGCCTGATGAT	,
GENC205	Human	Urine	Urinary tract infection	16.236803 N 61.525421 W	Intensive care units	October-18	I	J	E. asburiae	ESBL	R	R	R	R	R	R	R	R	R	s	R	R	R	s	s	R	AAACTGGCAGGCCTGACCGCACAGAACGAAGATCAGAACGTGGGTATCAAAGTTGCGCTGCGCGCAATGGAAGCCCCTCTGCGTCAGATCGTTTCTAACGCCGGTGAAGAGCCATCTGTGGTTGCGAACAACGTGAAAGCGGGCGAAGGTAACTACGGTTACAACGCAGCAACTGAAGAATACGGCAACATGATCGACTTCGGTATCCTGGACCCAACGAAAGTGACCCGTTCTGCTCTGCAGTACGCGGCATCTGTCGCTGGCCTGATGAT	,
GENC208	Human	Urine	Urinary tract infection	16.236803 N 61.525421 W	Medical wards	November-18	UD4	L	E. chengduensis or E. cloacae complex Taxon 4	ESBL	R	R	R	R	R	R	R	R	R	s	R	s	R	s	s	R	AAGCTGGCTGGCCTGACCGCTCAGAACGAAGACCAGAACGTGGGTATCAAAGTTGCGCTGCGCGCAATGGAAGCGCCTCTGCGTCAGATCGTTTCTAACGCCGGTGAAGAGCCATCTGTGGTTGCCAACAACGTGAAAGCGGGTGAAGGTAACTACGGTTACAACGCGGCAACGGAAGAATACGGCAACATGATCGACTTCGGTATCCTGGACCCAACAAAAGTGACCCGTTCTGCTCTGCAGTACGCGGCCTCTGTTGCTGGCCTGATGAT	,
GENC209	Human	Urine	Urinary tract infection	16.236803 N 61.525421 W	Medical wards	November-18	VI	A or C	E. xiangfangensis	ESBL	R	R	s	R	R	R	R	R	R	s	R	R	R	s	s	R	AAACTGGCTGGCCTGACTGCTCAGAACGAAGACCAGAACGTGGGTATCAAAGTTGCGCTGCGCGCAATGGAAGCTCCGCTGCGTCAGATCGTGTCCAACGCCGGTGAAGAGCCGTCTGTGGTTGCGAACAAGGTGAAAGCGGGTGAAGGTAACTACGGTTACAACGCGGCAACTGAAGAATACGGCAACATGATCGACTTCGGTATCCTGGATCCAACTAAAGTGACCCGTTCTGCTCTGCAATACGCGGCATCTGTAGCTGGCCTGATGAT	,
GENC212	Human	Blood	Bacteremia	16.236803 N 61.525421 W	Intensive care units	November-18	VI	A or C	E. xiangfangensis	ESBL	R	R	R	R	R	R	R	R	R	s	R	R	R	s	R	R	AANCTGGCTGGCCTGACTGCTCAGAACGAAGACCAGAACGTGGGTATCAAAGTTGCGCTGCGCGCAATGGAAGCTCCGCTGCGTCAGATCGTGTCCAACGCTGGTGAAGAGCCGTCTGTGGTTGCGAACAAGGTGAAAGCGGGTGAAGGTAACTACGGTTACAACGCGGCAACTGAAGAATACGGCAACATGATCGACTTCGGTATCCTGGATCCAACTAAAGTGACCCGTTCTGCTCTGCAATACGCGGCATCTGTAGCTGGCCTGATGAT	,
GENC213	Human	Catheter	Catheter site infection	16.236803 N 61.525421 W	Intensive care units	November-18	VIII	B	E. xiangfangensis	ESBL	R	R	s	R	R	R	R	R	R	s	R	R	R	s	s	R	AANCTGGCTGGCCTGACTGCTCAGAACGAAGACCAGAACGTGGGTATCAAAGTTGCGCTGCGCGCGATGGAAGCTCCTCTGCGTCAGATCGTGTCCAACGCCGGTGAAGAGCCGTCTGTGGTTGCGAACAACGTGAAAGCGGGTGAAGGTAACTACGGTTACAACGCGGCAACTGAAGAATACGGCAACATGATCGACTTCGGTATCCTGGATCCAACTAAAGTGACCCGTTCTGCACTGCAATACGCGGCATCTGTAGCTGGTCTGATGAT	,
GENC214	Human	Urine	Urinary tract infection	16.236803 N 61.525421 W	Medical wards	November-18	VI	A or C	E. xiangfangensis	ESBL	R	R	s	R	R	R	R	R	R	s	R	R	R	s	s	s	AANCTGGCTGGCCTGACTGCTCAGAACGAAGACCAGAACGTGGGTATCAAAGTTGCGCTGCGCGCAATGGAAGCTCCGCTGCGTCAGATCGTGTCCAACGCCGGTGAAGAGCCGTCTGTGGTTGCGAACAAGGTGAAAGCGGGTGAAGGTAACTACGGTTACAACGCGGCAACTGAAGAATACGGCAACATGATCGACTTCGGTATCCTGGATCCAACTAAAGTGACCCGTTCTGCTCTGCAATACGCGGCATCTGTAGCTGGCCTGATGAT	,
GENC215	Human	Urine	Urinary tract infection	16.236803 N 61.525421 W	Emergency units	November-18	IX	R	E. bugandensis	Cephalosporinase overproduction	R	R	R	R	R	R	R	R	s	s	s	s	R	s	s	s	AAGCTGGCTGGCCTGACCGCTCAGAACGAAGACCAGAACGTGGGTATCAAAGTTGCGCTGCGCGCAATGGAAGCTCCTCTGCGTCAGATCGTGTCCAACGCCGGTGAAGAGCCATCTGTGGTTGCGAACAACGTGAAAGCGGGTGAAGGTAACTACGGTTACAACGCGGCAACTGAAGAATACGGCAACATGATCGACTTCGGTATCCTGGACCCAACTAAAGTGACCCGTTCTGCTCTGCAGTACGCTGCATCTGTAGCTGGCCTGATGAT	,
GENC216	Human	Urine	Urinary tract infection	16.236803 N 61.525421 W	Medical wards	November-18	VI	A or C	E. xiangfangensis	ESBL	R	R	s	R	R	R	R	R	R	s	R	s	s	s	s	s	AANCTGGCTGGCCTGACTGCTCAGAACGAAGACCAGAACGTGGGTATCAAAGTTGCGCTGCGCGCAATGGAAGCTCCGCTGCGTCAGATCGTGTCCAACGCCGGTGAAGAGCCGTCTGTGGTTGCGAACAAGGTGAAAGCGGGTGAAGGTAACTACGGTTACAACGCGGCAACTGAAGAATACGGCAACATGATCGACTTCGGTATCCTGGATCCAACTAAAGTGACCCGTTCTGCTCTGCAATACGCGGCATCTGTAGCTGGCCTGATGAT	,
GENC217	Human	Catheter	Catheter site infection	16.236803 N 61.525421 W	Intensive care units	November-18	UD4	L	E. chengduensis or E. cloacae complex Taxon 4	ESBL	R	R	s	R	R	R	R	R	R	s	R	R	R	s	s	R	TGCGCGTTGCCGCTAAGCTGGCTGGCCTGACCGCTCAGAACGAAGACCAGAACGTGGGTATCAAAGTTGCGCTGCGCGCAATGGAAGCGCCTCTGCGTCAGATCGTTTCTAACGCCGGTGAAGAGCCATCTGTGGTTGCCAACAACGTGAAAGCGGGTGAAGGTAACTACGGTTACAACGCGGCAACGGAAGAATACGGCAACATGATCGACTTCGGTATCCTGGACCCAACAAAAGTGACCCGTTCTGCTCTGCAGTACGCGGCCTCTGTTGCTGGCCTGATGAT	,
GENC219	Human	Bronchial aspiration	Respiratory tract infection	16.236803 N 61.525421 W	Medical wards	November-18	VI	A or C	E. xiangfangensis	ESBL	R	R	R	R	R	R	R	R	R	s	R	R	R	s	s	R	AANCTGGCTGGCCTGACTGCTCAGAACGAAGACCAGAACGTGGGTATCAAAGTTGCGCTGCGCGCAATGGAAGCTCCGCTGCGTCAGATCGTGTCCAACGCTGGTGAAGAGCCGTCTGTGGTTGCGAACAAGGTGAAAGCGGGTGAAGGTAACTACGGTTACAACGCGGCAACTGAAGAATACGGCAACATGATCGACTTCGGTATCCTGGATCCAACTAAAGTGACCCGTTCTGCTCTGCAATACGCGGCATCTGTAGCTGGCCTGATGAT	,
GENC221	Human	Blood	Bacteremia	16.236803 N 61.525421 W	Emergency units	November-18	VIII	B	E. xiangfangensis	Wild-type	R	s	s	R	R	s	s	s	s	s	s	s	s	s	s	s	AAACTGGCTGGCCTGACTGCTCAGAACGAAGACCAGAACGTGGGTATCAAAGTTGCGCTGCGCGCGATGGAAGCTCCTCTGCGTCAGATCGTGTCCAACGCCGGTGAAGAGCCGTCTGTGGTTGCGAACAACGTGAAAGCGGGTGAAGGTAACTACGGTTACAACGCGGCAACTGAAGAATACGGCAACATGATCGACTTCGGTATCCTGGATCCAACTAAAGTGACCCGTTCTGCACTGCAATACGCGGCATCTGTAGCTGGTCTGATGAT	,
GENC222	Human	Urine	Urinary tract infection	16.236803 N 61.525421 W	Emergency units	November-18	VI	A or C	E. xiangfangensis	Cephalosporinase overproduction	R	R	R	R	R	R	s	s	s	s	s	s	s	s	s	s	AAACTGGCTGGCCTGACTGCTCAGAACGAAGACCAGAACGTGGGTATCAAAGTTGCGCTGCGCGCAATGGAAGCTCCGCTGCGTCAGATCGTGTCCAACGCTGGTGAAGAGCCGTCTGTGGTTGCGAACAAGGTGAAAGCGGGTGAAGGTAACTACGGTTACAACGCGGCAACTGAAGAATACGGCAACATGATCGACTTCGGTATCCTGGATCCAACTAAAGTGACCCGTTCTGCTCTGCAATACGCGGCATCTGTAGCTGGCCTGATGAT	,
GENC223	Human	Urine	Urinary tract infection	16.236803 N 61.525421 W	Surgical wards	November-18	XI	G	E. cloacae	Wild-type	R	s	s	R	R	s	s	s	s	s	s	s	s	s	s	s	CAACTGGCTGGCCTGTCCGGTCAGAACGAAGACCAGAACGTGGGTATCAAAGTTGCGCTGCGCGCGATGGAAGCGCCTCTGCGTCAGATCGTTTCCAACGCCGGTGAAGAGCCATCTGTTGTTACCAACAACGTGAAAGCGGGCGAAGGTAACTACGGTTACAACGCGGCAACTGAAGAATACGGCAACATGATCGACTTCGGTATCCTGGATCCAACTAAAGTGACCCGTTCTGCTCTGCAGTATGCGGCATCTGTAGCTGGCCTGATGAT	,
GENC224	Human	Urine	Urinary tract infection	16.236803 N 61.525421 W	Surgical wards	November-18	UD4	L	E. chengduensis or E. cloacae complex Taxon 4	Wild-type	R	s	s	R	R	s	s	s	s	s	R	s	s	s	s	s	TGCGCGTTGCCGCTAAGCTGGCTGGCCTGACCGCTCAGAACGAAGACCAGAACGTGGGTATCAAAGTTGCGCTGCGCGCAATGGAAGCGCCTCTGCGTCAGATCGTTTCTAACGCCGGTGAAGAGCCATCTGTGGTTGCCAACAACGTGAAAGCGGGTGAAGGTAACTACGGTTACAACGCGGCAACGGAAGAATACGGCAACATGATCGACTTCGGTATCCTGGACCCAACAAAAGTGACCCGTTCTGCTCTGCAGTACGCGGCCTCTGTTGCTGGCCTGATGAT	,
GENC233	Human	Purulent discharge	Surgical site infection	16.236803 N 61.525421 W	Surgical wards	November-18	XI	G	E. cloacae	ESBL	R	R	s	R	R	R	R	R	R	s	R	R	s	s	s	R	TGCGTGTTGCCGCCAANCTGGCTGGCCTGTCCGGTCAGAACGAAGACCAGAACGTGGGTATCAAAGTTGCGCTGCGCGCGATGGAAGCGCCTCTGCGTCAGATCGTTTCCAACGCCGGTGAAGAGCCATCTGTTGTTACCAACAACGTGAAAGCGGGCGAAGGTAACTACGGTTACAACGCGGCAACAGAAGAATACGGCAACATGATCGACTTCGGTATCCTGGATCCAACTAAAGTGACCCGTTCTGCTCTGCAGTATGCGGCATCTGTAGCTGGCCTGATGAT	,
GENC246	Human	Blood	Bacteremia	16.236803 N 61.525421 W	Surgical wards	November-18	I	J	E. asburiae	Wild-type	R	s	s	R	R	s	s	s	s	s	s	s	s	s	s	s	TGCGTGTTGCCGCTAAACTGGCAGGCCTGACCGCACAGAACGAAGATCAGAACGTGGGTATCAAAGTTGCGCTGCGCGCAATGGAAGCCCCTCTGCGTCAGATCGTTTCTAACGCCGGTGAAGAGCCATCTGTGGTTGCGAACAACGTGAAAGCGGGCGAAGGTAACTACGGTTACAACGCAGCAACTGAAGAATACGGCAACATGATCGACTTCGGTATCCTGGACCCAACGAAAGTGACCCGTTCTGCTCTGCAGTACGCGGCATCTGTCGCTGGCCTGATGAT	,
GENC247	Human	Preserving liquid for graft	Other	16.236803 N 61.525421 W	Surgical wards	November-18	IX	R	E. bugandensis	Cephalosporinase overproduction	R	R	s	R	R	R	R	s	s	s	s	s	s	s	s	s	TGCGTGTAGCCGCTAAGCTGGCTGGCCTGACCGCTCAGAACGAAGACCAGAACGTGGGTATCAAAGTTGCGCTGCGCGCAATGGAAGCTCCTCTGCGTCAGATCGTTTCCAACGCCGGCGAAGAGCCATCTGTGGTTGCGAACAACGTGAAAGCGGGTGAAGGTAACTACGGTTACAACGCGGCAACTGAAGAATACGGCAACATGATCGACTTCGGTATCCTGGACCCAACTAAAGTGACCCGTTCTGCTCTGCAGTACGCGGCATCTGTAGCTGGCCTGATGAT	,
GENC248	Human	Catheter	Catheter site infection	16.236803 N 61.525421 W	Medical wards	November-18	VI	A or C	E. xiangfangensis	Cephalosporinase overproduction	R	R	R	R	R	R	R	R	s	s	s	s	s	s	s	s	TGCGTGTAGCCGCTAAACTGGCTGGCCTGACTGCTCAGAACGAAGACCAGAACGTGGGTATCAAAGTTGCGCTGCGCGCAATGGAAGCTCCGCTGCGTCAGATCGTGTCCAACGCCGGTGAAGAGCCGTCTGTGGTTGCGAACAAGGTGAAAGCGGGTGAAGGTAACTACGGTTACAACGCGGCAACTGAAGAATACGGCAACATGATCGACTTCGGTATCCTGGATCCAACTAAAGTGACCCGTTCTGCTCTGCAATACGCGGCATCTGTAGCTGGCCTGATGAT	,
GENC249	Human	Urine	Urinary tract infection	16.236803 N 61.525421 W	Intensive care units	December-18	UD4	L	E. chengduensis or E. cloacae complex Taxon 4	ESBL	R	R	s	R	R	R	R	R	R	s	R	R	R	s	s	R	TGCGCGTTGCCGCTAAGCTGGCTGGCCTGACCGCTCAGAACGAAGACCAGAACGTGGGTATCAAAGTTGCGCTGCGCGCAATGGAAGCGCCTCTGCGTCAGATCGTGTCTAACGCCGGGGAAGAGCCATCTGTAGTGGCGAACAAGGTTAAAGCGGGCGAAGGTAACTACGGTTACAACGCGGCAACGGAAGAATACGGCAACATGATCGACTTCGGTATCCTGGACCCAACAAAAGTGACCCGTTCTGCTCTGCAGTACGCGGCCTCTGTTGCTGGCCTGATGAT	,
GENC291	Human	Urine	Urinary tract infection	16.236803 N 61.525421 W	Medical wards	February-19	VI	A or C	E. xiangfangensis	ESBL	R	R	R	R	R	R	R	R	R	s	R	R	R	s	s	R		TGCGTGTAGCCGCTAAACTGGCTGGCCTGACTGCTCAGAACGAAGACCAGAACGTGGGTATCAAAGTTGCGCTGCGCGCAATGGAAGCTCCGCTGCGTCAGATCGTGTCCAACGCTGGTGAAGAGCCGTCTGTGGTTGCGAACAAGGTGAAAGCGGGTGAAGGTAACTACGGTTACAACGCGGCAACTGAAGAATACGGCAACATGATCGACTTCGGTATCCTGGATCCAACTAAAGTGACCCGTTCTGCTCTGCAATACGCGGCATCTGTAGCTGGCCTGATGAT	,
GENC292	Human	Urine	Urinary tract infection	16.236803 N 61.525421 W	Medical wards	February-19	IV	M	E. roggenkampii	Wild-type	R	s	s	R	R	s	s	s	s	s	s	s	s	s	s	s		ACTGGCTGGCCTGACCGCTCAGAACGAAGACCAGAACGTGGGTATCAAAGTTGCGCTGCGCGCAATGGAAGCGCCTCTGCGTCAGATCGTGTCTAACGCCGGTGAAGAGCCATCTGTGGTAGCAAACAAGGTTAAAGCGGGCGAAGGTAACTACGGTTACAACGCGGCAACTGAAGAATACGGCAACATGATCGACTTCGGTATCCTGGACCCAACTAAAGTGACCCGTTCTGCTCTGCAGTACGCGGCCTCTGTTGCTGGTCTGATGAT	,
GENC293	Human	Blood	Bacteremia	16.236803 N 61.525421 W	Intensive care units	February-19	XI	G	E. cloacae	Cephalosporinase overproduction	R	R	s	R	R	R	R	R	s	R	R	R	s	s	s	s		ACTGGCTGGCCTGTCCGGTCAGAACGAAGACCAGAACGTGGGTATCAAAGTTGCGCTGCGCGCGATGGAAGCGCCTCTGCGTCAGATCGTTTCCAACGCCGGTGAAGAGCCATCTGTTGTTACCAACAACGTGAAAGCGGGCGAAGGTAACTACGGTTACAACGCGGCAACAGAAGAATACGGCAACATGATCGACTTCGGTATCCTGGATCCAACTAAAGTGACCCGTTCTGCTCTGCAGTATGCGGCATCGGTAGCTGGCCTGATGAT	,
GENC320	Human	Wound	Skin and soft tissue infection	16.236803 N 61.525421 W	Intensive care units	June-19	XIV	S	E. quasihormaechei	Cephalosporinase overproduction	R	R	R	R	R	R	R	R	s	R	s	s	s	s	s	s		AAGCTGGCTGGCCTGACTGCTGAGAACGAAGACCAGAACGTGGGTATCAAAGTTGCGCTGCGCGCGATGGAAGCTCCGCTGCGTCAGATCGTGTCCAACGCCGGTGAAGAGCCGTCTGTGGTTGCGAACAACGTGAAAGCAGGTGAAGGTAACTACGGTTACAACGCGGCAACTGAAGAATACGGCAACATGATCGACTTCGGTATCCTGGATCCAACTAAAGTGACCCGTTCTGCTCTGCAATACGCGGCATCTGTAGCTGGCCTGATGAT	,
GENC324	Human	Urine	Urinary tract infection	16.236803 N 61.525421 W	Medical wards	February-19	UD4	L	E. chengduensis or E. cloacae complex Taxon 4	ESBL	R	R	s	R	R	R	R	R	R	s	R	R	R	s	s	R		TGCGCGTTGCCGCTAAGCTGGCTGGCCTGACCGCTCAGAACGAAGACCAGAACGTGGGTATCAAAGTTGCGCTGCGCGCAATGGAAGCGCCTCTGCGTCAGATCGTTTCTAACGCCGGTGAAGAGCCATCTGTGGTTGCCAACAACGTGAAAGCGGGTGAAGGTAACTACGGTTACAACGCGGCAACGGAAGAATACGGCAACATGATCGACTTCGGTATCCTGGACCCAACAAAAGTGACCCGTTCTGCTCTGCAGTACGCGGCCTCTGTTGCTGGCCTGATGAT	,
GENC325	Human	Wound	Skin and soft tissue infection	16.236803 N 61.525421 W	Medical wards	February-19	XII	H	E. dissolvens	Wild-type	R	s	s	R	R	s	s	s	s	s	s	s	s	s	s	s		TAACTGGCTGGCCTGACCGGTCAGAACGAAGACCAGAACGTGGGTATCAAAGTTGCGCTGCGCGCGATGGAAGCGCCTCTGCGTCAGATCGTTTCCAACGCCGGTGAAGAACCTTCTGTTGTCACCAACAACGTGAAAGCGGGCGAAGGTAACTACGGTTACAACGCGGCGACGGAAGAATACGGCAACATGATCGACTTCGGTATTCTGGACCCAACTAAAGTGACCCGTTCTGCTCTGCAGTACGCGGCTTCTGTAGCGGGTCTGATGAT	,
GENC326	Human	Urine	Urinary tract infection	16.236803 N 61.525421 W	Medical wards	March-19	VI	A or C	E. xiangfangensis	ESBL	R	R	R	R	R	R	R	R	R	s	R	R	R	s	R	R		TGCGTGTAGCCGCTAAACTGGCTGGCCTGACTGCTCAGAACGAAGACCAGAACGTGGGTATCAAAGTTGCGCTGCGCGCAATGGAAGCTCCGCTGCGTCAGATCGTGTCCAACGCTGGTGAAGAGCCGTCTGTGGTTGCGAACAAGGTGAAAGCGGGTGAAGGTAACTACGGTTACAACGCGGCAACTGAAGAATACGGCAACATGATCGACTTCGGTATCCTGGATCCAACTAAAGTGACCCGTTCTGCTCTGCAATACGCGGCATCTGTAGCTGGCCTGATGAT	,
GENC327	Human	Urine	Urinary tract infection	16.236803 N 61.525421 W	Intensive care units	March-19	IX	R	E. bugandensis	Wild-type	R	s	s	R	R	s	s	s	s	s	s	s	s	s	s	s		AAGCTGGCTGGCCTGACCGCTCAGAACGAAGACCAGAACGTGGGTATCAAAGTTGCGCTGCGCGCAATGGAAGCTCCTCTGCGTCAGATCGTGTCCAACGCCGGTGAAGAGCCATCTGTGGTTGCGAACAACGTGAAAGCGGGTGAAGGTAACTACGGTTACAACGCGGCAACTGAAGAATACGGCAACATGATCGACTTCGGTATCCTGGACCCAACTAAAGTGACCCGTTCTGCTCTGCAGTACGCTGCATCTGTAGCTGGCCTGATGAT	,
GENC328	Human	Urine	Urinary tract infection	16.236803 N 61.525421 W	Medical wards	March-19	I	J	E. asburiae	ESBL	R	R	s	R	R	R	R	R	R	s	R	R	s	s	s	s		TGCGTGTTGCCGCTAAACTGGCAGGCCTGACCGCACAGAACGAAGATCAGAACGTGGGTATCAAAGTTGCGCTGCGCGCAATGGAAGCCCCTCTGCGTCAGATCGTTTCTAACGCCGGTGAAGAGCCATCTGTGGTTGCGAACAACGTGAAAGCGGGCGAAGGTAACTACGGTTACAACGCAGCAACTGAAGAATACGGCAACATGATCGACTTCGGTATCCTGGACCCAACGAAAGTGACCCGTTCTGCTCTGCAGTACGCGGCATCTGTCGCTGGCCTGATGAT	,
GENC329	Human	Blood	Bacteremia	16.236803 N 61.525421 W	Medical wards	March-19	I	J	E. asburiae	ESBL	R	R	R	R	R	R	R	R	R	s	s	s	R	s	s	s		TGCGTGTTGCCGCTAAACTGGCAGGCCTGACCGCACAGAACGAAGATCAGAACGTGGGTATCAAAGTTGCGCTGCGCGCAATGGAAGCCCCTCTGCGTCAGATCGTTTCTAACGCCGGTGAAGAGCCATCTGTGGTTGCGAACAACGTGAAAGCGGGCGAAGGTAACTACGGTTACAACGCAGCAACTGAAGAATACGGCAACATGATCGACTTCGGTATCCTGGACCCAACGAAAGTGACCCGTTCTGCTCTGCAGTACGCGGCATCTGTCGCTGGCCTGATGAT	,
GENC330	Human	Blood	Bacteremia	16.236803 N 61.525421 W	Surgical wards	March-19	VIII	B	E. xiangfangensis	Wild-type	R	s	s	R	R	s	s	s	s	s	s	s	s	s	s	s		TAACTGGCTGGCCTGACTGCTCAGAACGAAGACCAGAACGTGGGTATCAAAGTTGCGCTGCGCGCGATGGAAGCTCCTCTGCGTCAGATCGTGTCCAACGCCGGTGAAGAGCCGTCTGTGGTTGCGAACAACGTGAAAGCGGGTGAAGGTAACTACGGTTACAACGCGGCAACTGAAGAATACGGCAACATGATCGACTTCGGTATCCTGGATCCAACTAAAGTGACCCGTTCTGCTCTGCAATACGCGGCATCTGTAGCGGGTCTGATGAT	,
GENC331	Human	Purulent discharge	Surgical site infection	16.236803 N 61.525421 W	Surgical wards	March-19	VIII	B	E. xiangfangensis	Wild-type	R	s	s	R	R	s	s	s	s	s	s	s	s	s	s	s		AACTGGCTGGCCTGACTGCTCAGAACGAAGACCAGAACGTGGGTATCAAAGTTGCGCTGCGCGCGATGGAAGCTCCTCTGCGTCAGATCGTGTCCAACGCCGGTGAAGAGCCGTCTGTGGTTGCGAACAACGTGAAAGCGGGTGAAGGTAACTACGGTTACAACGCGGCAACTGAAGAATACGGCAACATGATCGACTTCGGTATCCTGGATCCAACTAAAGTGACCCGTTCTGCACTGCAATACGCGGCATCTGTAGCTGGTCTGATGAT	,
GENC332	Human	Purulent discharge	Surgical site infection	16.236803 N 61.525421 W	Surgical wards	March-19	VIII	B	E. xiangfangensis	Cephalosporinase overproduction	R	R	R	R	R	R	R	R	s	R	s	s	s	s	s	R		TGCGTGTAGCCGCTAAACTGGCTGGCCTGACTGCTCAGAACGAAGACCAGAACGTGGGTATCAAAGTTGCGCTGCGCGCGATGGAAGCTCCTCTGCGTCAGATCGTGTCCAACGCCGGTGAAGAGCCGTCTGTGGTTGCGAACAACGTGAAAGCGGGTGAAGGTAACTACGGTTACAACGCGGCAACTGAAGAATACGGCAACATGATCGACTTCGGTATCCTGGATCCAACTAAAGTGACCCGTTCTGCACTGCAATACGCGGCATCTGTAGCTGGTCTGATGAT	,
GENC333	Human	Bronchial aspiration	Respiratory tract infection	16.236803 N 61.525421 W	Medical wards	March-19	XI	G	E. cloacae	Wild-type	R	s	s	R	R	s	s	s	s	s	s	s	s	s	s	s		ACTGGCTGGCCTGTCCGGTCAGAACGAAGACCAGAACGTGGGTATCAAAGTTGCGCTGCGCGCGATGGAAGCGCCTCTGCGTCAGATCGTTTCCAACGCCGGTGAAGAGCCATCTGTTGTTACCAACAACGTGAAAGCGGGCGAAGGTAACTACGGTTACAACGCGGCAACTGAAGAATACGGCAACATGATCGACTTCGGTATCCTGGATCCAACTAAAGTGACCCGTTCTGCTCTGCAGTATGCGGCATCGGTAGCTGGCCTGATGAT	,
GENC346	Human	Peritoneal fluid	Peritonitis	16.236803 N 61.525421 W	Surgical wards	March-19	IV	M	E. roggenkampii	Wild-type	R	s	s	R	R	s	s	s	s	s	s	s	s	s	s	s		AACTGGCTGGCCTGACCGCTCAGAACTAAGACCAGAACGTGGGTATCANAGTTGCGCTGCGCGCAATGGAAGCGCCTCTGCGTCAGATCGTGTCTAACGCCGGTGAAGAGCCATCTGTGGTAGCAAACAAGGTGAAAGCGGGCGAAGGTAACTACGGTTACAACGCGGCAACTGAAGAATACGGCAACATGATCGACTTCGGTATCCTAGACCCAACTAAAGTGACCCGTTCTGCTCTGCAGTACGCGGCCTCTGTTGCTGGTCTGATGAT	,
GENC347	Human	Wound	Skin and soft tissue infection	16.236803 N 61.525421 W	Intensive care units	March-19	XII	H	E. dissolvens	Wild-type	R	s	s	R	R	s	s	s	s	s	R	R	s	s	R	s		AAACTGGCTGGCCTGACCGGTCAGAACGAAGACCAGAACGTGGGTATCAAAGTTGCGCTGCGCGCGATGGAAGCGCCTCTGCGTCAGATCGTTTCCAACGCCGGTGAAGAACCTTCTGTTGTCACCAACAACGTGAAAGCGGGCGAAGGTAACTACGGTTACAACGCGGCGACGGAAGAATACGGCAACATGATCGACTTCGGTATTCTGGACCCAACTAAAGTGACCCGTTCTGCTCTGCAGTACGCGGCTTCTGTAGCGGGTCTGATGAT	,
GENC348	Human	Urine	Urinary tract infection	16.236803 N 61.525421 W	Intensive care units	March-19	VIII	B	E. xiangfangensis	Cephalosporinase overproduction	R	R	R	R	R	R	R	R	s	R	s	s	s	s	s	s		TGCGTGTAGCCGCTAAACTGGCTGGCCTGACTGCTCAGAACGAAGACCAGAACGTGGGTATCAAAGTTGCGCTGCGCGCGATGGAAGCTCCTCTGCGTCAGATCGTGTCCAACGCCGGTGAAGAGCCGTCTGTGGTTGCGAACAACGTGAAAGCGGGTGAAGGTAACTACGGTTACAACGCGGCAACTGAAGAATACGGCAACATGATCGACTTCGGTATCCTGGATCCAACTAAAGTGACCCGTTCTGCACTGCAATACGCGGCATCTGTAGCTGGTCTGATGAT	,
GENC349	Human	Blood	Bacteremia	16.236803 N 61.525421 W	Intensive care units	March-19	VI	A or C	E. xiangfangensis	ESBL	R	R	R	R	R	R	R	R	R	s	R	R	R	s	s	R		TGCGTGTAGCCGCTAAACTGGCTGGCCTGACTGCTCAGAACGAAGACCAGAACGTGGGTATCAAAGTTGCGCTGCGCGCAATGGAAGCTCCGCTGCGTCAGATCGTGTCCAACGCCGGTGAAGAGCCGTCTGTGGTTGCGAACAAGGTGAAAGCGGGTGAAGGTAACTACGGTTACAACGCGGCAACTGAAGAATACGGCAACATGATCGACTTCGGTATCCTGGATCCAACTAAAGTGACCCGTTCTGCTCTGCAATACGCGGCATCTGTAGCTGGCCTGATGAT	,
GENC350	Human	Urine	Urinary tract infection	16.236803 N 61.525421 W	Intensive care units	March-19	II	Q	E. kobei	Cephalosporinase overproduction	R	R	R	R	R	R	R	R	s	R	s	s	s	s	R	s		TAACTGGCTGGCCTGACTGCACAGAACGAAGACCAGAACGTGGGTATCAAAGTTGCGCTGCGCGCAATGGAAGCGCCTCTGCGTCAGATCGTTTCTAACGCCGGTGAAGAGCCATCTGTGGTTGCGAACAACGTGAAAGCGGGCGAAGGTAACTACGGTTACAACGCGGCAACTGAAGAATACGGCAACATGATCGACTTCGGTATTCTGGACCCAACTAAAGTTACCCGTTCTGCTCTGCAGTATGCGGCATCTGTAGCTGGCCTGATGAT	,
GENC351	Human	Urine	Urinary tract infection	16.236803 N 61.525421 W	Surgical wards	March-19	VIII	B	E. xiangfangensis	ESBL	R	R	R	R	R	R	R	R	R	s	R	R	R	s	R	R		TGCGTGTAGCCGCTAAACTGGCTGGCCTGACTGCTCAGAACGAAGACCAGAACGTGGGTATCAAAGTTGCGCTGCGCGCGATGGAAGCTCCTCTGCGTCAGATCGTGTCCAACGCCGGTGAAGAGCCGTCTGTGGTTGCGAACAACGTGAAAGCGGGTGAAGGTAACTACGGTTACAACGCGGCAACTGAAGAATACGGCAACATGATCGACTTCGGTATCCTGGATCCAACTAAAGTGACCCGTTCTGCTCTGCAATACGCGGCATCTGTAGCGGGTCTGATGAT	,
GENC353	Human	Urine	Urinary tract infection	16.236803 N 61.525421 W	Surgical wards	April-19	VI	A or C	E. xiangfangensis	ESBL	R	R	s	R	R	R	R	R	R	s	R	R	s	s	s	R		TGCGTGTAGCCGCTAAACTGGCTGGCCTGACTGCTCAGAACGAAGACCAGAACGTGGGTATCAAAGTTGCGCTGCGCGCAATGGAAGCTCCGCTGCGTCAGATCGTGTCCAACGCTGGTGAAGAGCCGTCTGTGGTTGCGAACAAGGTGAAAGCGGGTGAAGGTAACTACGGTTACAACGCGGCAACTGAAGAATACGGCAACATGATCGACTTCGGTATCCTGGATCCAACTAAAGTGACCCGTTCTGCTCTGCAATACGCGGCATCTGTAGCTGGCCTGATGAT	,
GENC354	Human	Urine	Urinary tract infection	16.236803 N 61.525421 W	Intensive care units	March-19	UD4	L	E. chengduensis or E. cloacae complex Taxon 4	ESBL	R	R	R	R	R	R	R	R	R	s	R	R	R	s	s	R		TGCGCGTTGCCGCTAAGCTGGCTGGCCTGACCGCTCAGAACGAAGACCAGAACGTGGGTATCAAAGTTGCGCTGCGCGCAATGGAAGCGCCTCTGCGTCAGATCGTGTCTAACGCCGGGGAAGAGCCATCTGTAGTGGCGAACAAGGTTAAAGCGGGCGAAGGTAACTACGGTTACAACGCGGCAACGGAAGAATACGGCAACATGATCGACTTCGGTATCCTGGACCCAACAAAAGTGACCCGTTCTGCTCTGCAGTACGCGGCCTCTGTTGCTGGCCTGATGAT	,
GENC355	Human	Urine	Urinary tract infection	16.236803 N 61.525421 W	Intensive care units	April-19	VIII	B	E. xiangfangensis	Cephalosporinase overproduction	R	R	R	R	R	R	R	R	s	R	s	s	s	s	s	s		TGCGTGTAGCCGCTAAACTGGCTGGCCTGACTGCTCAGAACGAAGACCAGAACGTGGGTATCAAAGTTGCGCTGCGCGCGATGGAAGCTCCTCTGCGTCAGATCGTGTCCAACGCCGGTGAAGAGCCGTCTGTGGTTGCGAACAACGTGAAAGCGGGTGAAGGTAACTACGGTTACAACGCGGCAACTGAAGAATACGGCAACATGATCGACTTCGGTATCCTGGATCCAACTAAAGTGACCCGTTCTGCACTGCAATACGCGGCATCTGTAGCTGGTCTGATGAT	,
GENC356	Human	Surgical specimen	Other	16.236803 N 61.525421 W	Surgical wards	March-19	VI	A or C	E. xiangfangensis	ESBL	R	R	R	R	R	R	R	R	R	R	R	R	R	s	R	R		TGCGTGTAGCCGCTAAACTGGCTGGCCTGACTGCTCAGAACGAAGACCAGAACGTGGGTATCAAAGTTGCGCTGCGCGCAATGGAAGCTCCGCTGCGTCAGATCGTGTCCAACGCTGGTGAAGAGCCGTCTGTGGTTGCGAACAAGGTGAAAGCGGGTGAAGGTAACTACGGTTACAACGCGGCAACTGAAGAATACGGCAACATGATCGACTTCGGTATCCTGGATCCAACTAAAGTGACCCGTTCTGCTCTGCAATACGCGGCATCTGTAGCTGGCCTGATGAT	,
GENC357	Human	Urine	Urinary tract infection	16.236803 N 61.525421 W	Intensive care units	April-19	VIII	B	E. xiangfangensis	Cephalosporinase overproduction	R	R	R	R	R	R	R	R	s	R	s	s	s	s	R	s		AACTGGCTGGCCTGACTGCTCAGAACGAAGACCAGAACGTGGGTATCAAAGTTGCGCTGCGCGCGATGGAAGCTCCTCTGCGTCAGATCGTGTCCAACGCCGGTGAAGAGCCGTCTGTGGTTGCGAACAACGTGAAAGCGGGTGAAGGTAACTACGGTTACAACGCGGCAACTGAAGAATACGGCAACATGATCGACTTCGGTATCCTGGATCCAACTAAAGTGACCCGTTCTGCACTGCAATACGCGGCATCTGTAGCTGGTCTGATGAT	,
GENC366	Human	Catheter	Catheter site infection	16.236803 N 61.525421 W	Intensive care units	April-19	VI	A or C	E. xiangfangensis	Cephalosporinase overproduction	R	R	R	R	R	R	R	R	s	R	s	s	s	s	s	s		AACTGGCTGGCCTGACTGCTCAGAACGAAGACCAGAACGTGGGTATCAAAGTTGCGCTGCGTGCAATGGAAGCTCCGCTGCGTCAGATCGTGTCCAACGCCGGTGAAGAGCCGTCTGTGGTTGCGAACAAGGTGAAAGCGGGTGAAGGTAACTACGGTTACAACGCGGCAACTGAAGAATACGGCAACATGATCGACTTCGGTATCCTGGATCCAACTAAAGTGACCCGTTCTGCTCTGCAATACGCGGCATCTGTAGCTGGCCTGATGAT	,
GENC367	Human	Blood	Bacteremia	16.236803 N 61.525421 W	Surgical wards	April-19	VI	A or C	E. xiangfangensis	Cephalosporinase overproduction	R	R	R	R	R	R	R	R	s	R	s	s	s	s	s	s		TGCGTGTAGCCGCTAAACTGGCTGGCCTGACTGCTCAGAACGAAGACCAGAACGTGGGTATCAAAGTTGCGCTGCGCGCAATGGAAGCTCCGCTGCGTCAGATCGTGTCCAACGCCGGTGAAGAGCCGTCTGTGGTTGCGAACAAGGTGAAAGCGGGTGAAGGTAACTACGGTTACAACGCGGCAACTGAAGAATACGGCAACATGATCGACTTCGGTATCCTGGATCCAACTAAGGTGACCCGTTCTGCTCTGCAATACGCGGCATCTGTAGCTGGCCTGATGAT	,
GENC401	Human	Blood	Bacteremia	16.236803 N 61.525421 W	Intensive care units	April-19	VI	A or C	E. xiangfangensis	Cephalosporinase overproduction	R	R	R	R	R	R	R	R	s	R	s	s	s	s	s	s		AACTGGCTGGCCTGACTGCTCAGAACGAAGACCAGAACGTGGGTATCAAAGTTGCGCTGCGCGCAATGGAAGCTCCGCTGCGTCAGATCGTGTCCAACGCCGGTGAAGAGCCGTCTGTGGTTGCGAACAAGGTGAAAGCGGGTGAAGGTAACTACGGTTACAACGCGGCAACTGAAGAATACGGCAACATGATCGACTTCGGTATCCTGGATCCAACTAAAGTGACCCGTTCTGCTCTGCAATACGCGGCATCTGTAGCTGGCCTGATGAT	,
GENC402	Human	Catheter	Catheter site infection	16.236803 N 61.525421 W	Intensive care units	May-19	IX	R	E. bugandensis	ESBL	R	R	R	R	R	R	R	R	R	s	s	s	s	s	s	s		TGCGTGTAGCCGCTAAGCTGGCTGGCCTGACCGCTCAGAACGAAGACCAGAACGTGGGTATCAAAGTTGCGCTGCGCGCAATGGAAGCTCCTCTGCGTCAGATCGTGTCCAACGCCGGTGAAGAGCCATCTGTGGTTGCGAACAACGTGAAAGCGGGTGAAGGTAACTACGGTTACAACGCGGCAACTGAAGAATACGGCAACATGATCGACTTCGGTATCCTGGACCCAACTAAAGTGACCCGTTCTGCTCTGCAGTACGCTGCATCTGTAGCTGGCCTGATGAT	,
GENC403	Human	Blood	Bacteremia	16.236803 N 61.525421 W	Surgical wards	May-19	XI	G	E. cloacae	Cephalosporinase overproduction	R	R	R	R	R	R	R	s	s	s	R	R	R	s	R	R		AACTGGATGGNCTGTCCGGTCACAATNAACATGCAANCGTGCGTAGCNTNNTTGCGATGCGCGCGATGGAAGCGCCTCTGCGTCAGATCGTTTCCAATGCCGGTGAAGAGCCATCTGTTGTTACCAACAACGTGAAAGCGGGCGAAGGTAACTACGGTTACAACGCGGCAACAGAAGAATACGGCAACATGATCGACTTCGGTATCCTGGATCCAACTAAAGTGACCCGTTCTGCTCTGCAGTATGCGGCATCTGTAGCTGGCCTGATGAT	,
GENC404	Human	Urine	Urinary tract infection	16.236803 N 61.525421 W	Intensive care units	April-19	XIV	S	E. quasihormaechei	Cephalosporinase overproduction	R	R	R	R	R	R	R	R	s	R	s	s	s	s	s	s		AAGCTGGCTGGCCTGACTGCTGAGAACGAAGACCAGAACGTGGGTATCAAAGTTGCGCTGCGCGCGATGGAAGCTCCGCTGCGTCAGATCGTGTCCAACGCCGGTGAAGAGCCGTCTGTGGTTGCGAACAACGTGAAAGCAGGTGAAGGTAACTACGGTTACAACGCGGCAACTGAAGAATACGGCAACATGATCGACTTCGGTATCCTGGATCCAACTAAAGTGACCCGTTCTGCTCTGCAATACGCGGCATCTGTAGCTGGCCTGATGAT	,
GENC405	Human	Urine	Urinary tract infection	16.236803 N 61.525421 W	Medical wards	May-19	I	J	E. asburiae	ESBL	R	R	R	R	R	R	R	R	R	R	R	R	R	s	s	R		TGCGTGTTGCCGCTAAACTGGCAGGCCTGACCGCACAGAACGAAGATCAGAACGTGGGTATCAAAGTTGCGCTGCGCGCAATGGAAGCCCCTCTGCGTCAGATCGTTTCTAACGCCGGTGAAGAGCCATCTGTGGTTGCGAACAACGTGAAAGCGGGCGAAGGTAACTACGGTTACAACGCAGCAACTGAAGAATACGGCAACATGATCGACTTCGGTATCCTGGACCCAACGAAAGTGACCCGTTCTGCTCTGCAGTACGCGGCATCTGTCGCTGGCCTGATGAT	,
GENC406	Human	Catheter	Catheter site infection	16.236803 N 61.525421 W	Intensive care units	May-19	XIV	S	E. quasihormaechei	Cephalosporinase overproduction	R	R	s	R	R	R	R	R	s	R	s	s	s	s	s	s		AAGCTGGCTGGCCTGACTGCTGAGAACGAAGACCAGAACGTGGGTATCAAAGTTGCGCTGCGCGCGATGGAAGCTCCGCTGCGTCAGATCGTGTCCAACGCCGGTGAAGAGCCGTCTGTGGTTGCGAACAACGTGAAAGCAGGTGAAGGTAACTACGGTTACAACGCGGCAACTGAAGAATACGGCAACATGATCGACTTCGGTATCCTGGATCCAACTAAAGTGACCCGTTCTGCTCTGCAATACGCGGCATCTGTAGCTGGCCTGATGAT	,
GENC407	Human	Urine	Urinary tract infection	16.236803 N 61.525421 W	Medical wards	June-19	VI	A or C	E. xiangfangensis	Cephalosporinase overproduction	R	R	R	R	R	R	R	R	s	R	R	R	s	s	s	s		TAACTGGCTGGCCTGACTGCTCAGAACGAAGACCAGAACGTGGGTATCAAAGTTGCGCTGCGCGCAATGGAAGCTCCGCTGCGTCAGATCGTGTCCAACGCTGGTGAAGAGCCGTCTGTGGTTGCGAACAAGGTGAAAGCGGGTGAAGGTAACTACGGTTACAACGCGGCAACTGAAGAATACGGCAACATGATCGACTTCGGTATCCTGGATCCAACTAAAGTGACCCGTTCTGCTCTGCAATACGCGGCATCTGTAGCTGGCCTGATGAT	,
GENC408	Human	Urine	Urinary tract infection	16.236803 N 61.525421 W	Medical wards	June-19	VI	A or C	E. xiangfangensis	ESBL	R	R	s	R	R	R	R	R	R	s	R	R	R	s	s	R		TGCGTGTAGCCGCTAAACTGGCTGGCCTGACTGCTCAGAACGAAGACCAGAACGTGGGTATCAAAGTTGCGCTGCGCGCAATGGAAGCTCCGCTGCGTCAGATCGTGTCCAACGCTGGTGAAGAGCCGTCTGTGGTTGCGAACAAGGTGAAAGCGGGTGAAGGTAACTACGGTTACAACGCGGCAACTGAAGAATACGGCAACATGATCGACTTCGGTATCCTGGATCCAACTAAAGTGACCCGTTCTGCTCTGCAATACGCGGCATCTGTAGCTGGCCTGATGAT	,
GENC409	Human	Catheter	Catheter site infection	16.236803 N 61.525421 W	Intensive care units	June-19	XI	G	E. cloacae	Cephalosporinase overproduction	R	R	R	R	R	R	R	R	s	s	s	s	s	s	s	s		ACTGGCTGGCCTGTCCGGTCAGAACGAAGACCAGAACGTGGGTATCAAAGTTGCGCTGCGCGCGATGGAAGCGCCTCTGCGTCAGATCGTTTCCAACGCCGGTGAAGAGCCATCTGTTGTTACCAACAACGTGAAAGCGGGCGAAGGTAACTACGGTTACAACGCGGCAACAGAAGAATACGGCAACATGATCGACTTCGGTATCCTGGATCCAACTAAAGTGACCCGTTCTGCTCTGCAGTATGCGGCATCTGTAGCTGGCCTGATGAT	,
GENC410	Human	Blood	Bacteremia	16.236803 N 61.525421 W	Intensive care units	July-19	VI	A or C	E. xiangfangensis	ESBL	R	R	R	R	R	R	R	R	R	s	R	R	R	s	s	R		TGCGTGTAGCCGCTAAACTGGCTGGCCTGACTGCTCAGAACGAAGACCAGAACGTGGGTATCAAAGTTGCGCTGCGCGCAATGGAAGCTCCGCTGCGTCAGATCGTGTCCAACGCTGGTGAAGAGCCGTCTGTGGTTGCGAACAAGGTGAAAGCGGGTGAAGGTAACTACGGTTACAACGCGGCAACTGAAGAATACGGCAACATGATCGACTTCGGTATCCTGGATCCAACTAAAGTGACCCGTTCTGCTCTGCAATACGCGGCATCTGTAGCTGGCCTGATGAT	,
GENC411	Human	Catheter	Catheter site infection	16.236803 N 61.525421 W	Intensive care units	July-19	UD4	L	E. chengduensis or E. cloacae complex Taxon 4	ESBL	R	R	R	R	R	R	R	R	R	s	R	R	R	s	s	R		TGCGCGTTGCCGCTAAGCTGGCTGGCCTGACCGCTCAGAACGAAGACCAGAACGTGGGTATCAAAGTTGCGCTGCGCGCAATGGAAGCGCCTCTGCGTCAGATCGTTTCTAACGCCGGTGAAGAGCCATCTGTGGTTGCCAACAACGTGAAAGCGGGTGAAGGTAACTACGGTTACAACGCGGCAACGGAAGAATACGGCAACATGATCGACTTCGGTATCCTGGACCCAACAAAAGTGACCCGTTCTGCTCTGCAGTACGCGGCCTCTGTTGCTGGCCTGATGAT	,
GENC412	Human	Catheter	Catheter site infection	16.236803 N 61.525421 W	Intensive care units	July-19	XI	G	E. cloacae	Cephalosporinase overproduction	R	R	R	R	R	R	R	R	s	R	R	R	s	s	R	s		ACTGGCTGGCCTGTCCGGTCAGAACGAAGACCAGAACGTGGGTATCAAAGTTGCGCTGCGCGCGATGGAAGCGCCTCTGCGTCAGATCGTTTCCAACGCCGGTGAAGAGCCATCTGTTGTTACCAACAACGTGAAAGCGGGCGAAGGTAACTACGGTTACAACGCGGCAACAGAAGAATACGGCAACATGATCGACTTCGGTATCCTGGATCCAACTAAAGTGACCCGTTCTGCTCTGCAGTATGCGGCATCGGTAGCTGGCCTGATGAT	,
GENC414	Human	Blood	Bacteremia	16.236803 N 61.525421 W	Intensive care units	July-19	UD4	L	E. chengduensis or E. cloacae complex Taxon 4	ESBL	R	R	R	R	R	R	R	R	R	s	R	R	R	s	s	R		TGCGCGTTGCCGCTAAGCTGGCTGGCCTGACCGCTCAGAACGAAGACCAGAACGTGGGTATCAAAGTTGCGCTGCGCGCAATGGAAGCGCCTCTGCGTCAGATCGTTTCTAACGCCGGTGAAGAGCCATCTGTGGTTGCCAACAACGTGAAAGCGGGTGAAGGTAACTACGGTTACAACGCGGCAACGGAAGAATACGGCAACATGATCGACTTCGGTATCCTGGACCCAACAAAAGTGACCCGTTCTGCTCTGCAGTACGCGGCCTCTGTTGCTGGCCTGATGAT	,
GENC415	Human	Urine	Urinary tract infection	16.236803 N 61.525421 W	Medical wards	July-19	UD4	L	E. chengduensis or E. cloacae complex Taxon 4	ESBL	R	R	s	R	R	R	R	R	R	s	R	R	R	s	s	R		TGCGCGTTGCCGCTAAGCTGGCTGGCCTGACCGCTCAGAACGAAGACCAGAACGTGGGTATCAAAGTTGCGCTGCGCGCAATGGAAGCGCCTCTGCGTCAGATCGTTTCTAACGCCGGTGAAGAGCCATCTGTGGTTGCCAACAACGTGAAAGCGGGTGAAGGTAACTACGGTTACAACGCGGCAACGGAAGAATACGGCAACATGATCGACTTCGGTATCCTGGACCCAACAAAAGTGACCCGTTCTGCTCTGCAGTACGCGGCCTCTGTTGCTGGCCTGATGAT	,
GENC421	Human	Blood	Bacteremia	16.236803 N 61.525421 W	Medical wards	July-19	IV	M	E. roggenkampii	Cephalosporinase overproduction	R	R	R	R	R	R	R	R	s	s	s	s	s	s	s	s		TAACTGGCTGGCCTGACCGCTCAGAACGAAGACCAGAACGTGGGTATCAAAGTTGCGCTGCGCGCAATGGAAGCGCCTCTGCGTCAGATCGTGTCTAACGCCGGTGAAGAGCCATCTGTGGTGGCGAACAAGGTGAAAGCGGGCGAAGGTAACTACGGTTACAACGCGGCAACTGAAGAATACGGCAACATGATCGACTTCGGTATCCTGGACCCAACTAAAGTGACCCGTTCTGCTCTGCAGTACGCGGCCTCTGTTGCTGGTCTGATGAT	,
GENC422	Human	Blood	Bacteremia	16.236803 N 61.525421 W	Emergency units	August-19	IV	M	E. roggenkampii	Cephalosporinase overproduction	R	R	s	R	R	R	R	R	s	R	s	s	s	s	s	s		TGACTGGCTGGCCTGACCGCTCAGAACGAAGACCAGAACGTGGGTATCAAAGTTGCGCTGCGCGCAATGGAAGCGCCTCTGCGTCAGATCGTGTCTAACGCCGGTGAAGAGCCATCTGTGGTGGCGAACAAGGTGAAAGCGGGCGAAGGTAACTACGGTTACAACGCGGCAACTGAAGAATACGGCAACATGATCGACTTCGGTATCCTGGACCCAACTAAAGTGACCCGTTCTGCTCTGCAGTACGCGGCCTCTGTTGCTGGTCTGATGAT	,
GENC423	Human	Purulent discharge	Surgical site infection	16.236803 N 61.525421 W	Surgical wards	August-19	XI	G	E. cloacae	ESBL	R	R	s	R	R	R	R	R	R	R	R	R	s	s	s	R		TGCGTGTTGCCGCCAAACTGGCTGGCCTGTCCGGTCAGAACGAAGACCAGAACGTGGGTATCAAAGTTGCGCTGCGCGCGATGGAAGCGCCTCTGCGTCAGATCGTTTCCAACGCCGGTGAAGAGCCATCTGTTGTTACCAACAACGTGAAAGCGGGCGAAGGTAACTACGGTTACAACGCGGCAACTGAAGAATACGGCAACATGATCGACTTCGGTATCCTGGATCCAACTAAAGTGACCCGTTCTGCTCTGCAGTATGCGGCATCTGTAGCTGGCCTGATGAT	,

## Sheet: hps60ECCtool output
DATA SET S1. hps60ECCtool output comparison with our previous work. Columns A-F show hsp60ECCtool output. This program avalaible on our galaxy web page (http://www.pasteur-guadeloupe.fr/karubionet.html) is based on the BLASTn algorithm and a specific dataset. Only assemblies found in Sutton GG. et al. and Wu W. et al. manuscripts have been kept to build this dataset. It helps users to clearly ide…
hsp60ECCtool output on partial hsp60 sequence (Best result)							hsp60 cluster observed on Figure S3 with previous Pot M. et al. Reference sequences
SequenceID	hsp60 Cluster	Sutton GG. et al. associated species and clade	Wu W. et al. associated species or taxon	% identity	Reference assembly
		doi: 10.12688/f1000research.14566.2	doi: 10.1128/mSystems.00527-20				doi: 10.3389/fmicb.2021.628058
GENC001	Cluster_XI	Enterobacter_cloacae_subsp_cloacae_Clade_G	Enterobacter_cloacae	100.000	GCA900075485.1		XI
GENC002	Cluster_VIII	Enterobacter_hormaechei_subsp_steigerwaltii_Clade_B	Enterobacter_xiangfangensis	100.000	GCA000965815.1		VIII
GENC003	Cluster_VI	Enterobacter_hormaechei_subsp_xiangfangensis_Clade_A	Enterobacter_xiangfangensis	100.000	GCA900074975.1		VI
GENC004	Cluster_VIII	Enterobacter_hormaechei_subsp_steigerwaltii_Clade_B	Enterobacter_xiangfangensis	99.650	GCA000965815.1		VIII
GENC005	Cluster_VI	Enterobacter_hormaechei_subsp_xiangfangensis_Clade_A	Enterobacter_xiangfangensis	100.000	GCA900074975.1		VI
GENC007	Cluster_VIII	Enterobacter_hormaechei_subsp_steigerwaltii_Clade_B	Enterobacter_xiangfangensis	99.650	GCA000965815.1		VIII
GENC008	Cluster_UD4	Enterobacter_cloacae_complex_Clade_L	Enterobacter_cloacae_complex_Taxon_4	99.650	GCA000958265.1		UD4
GENC009	Cluster_IX	Enterobacter_bugandensis_Clade_R	Enterobacter_bugandensis	100.000	GCA000515295.1		IX
GENC010	Cluster_VIII	Enterobacter_hormaechei_subsp_steigerwaltii_Clade_B	Enterobacter_xiangfangensis	100.000	GCA000965815.1		VIII
GENC011	Cluster_UD4	Enterobacter_cloacae_complex_Clade_L	Enterobacter_chengduensis	98.601	GCA000965885.1		UD4
GENC013	Cluster_VI	Enterobacter_hormaechei_subsp_xiangfangensis_Clade_A	Enterobacter_xiangfangensis	100.000	GCA001472035.1		VI
GENC014	Cluster_I	Enterobacter_asburiae_Clade_J	Enterobacter_asburiae	100.000	GCA000957005.1		I
GENC015	Cluster_UD4	Enterobacter_cloacae_complex_Clade_L	Enterobacter_chengduensis	100.000	GCA000965885.1		UD4
GENC016	Cluster_VIII	Enterobacter_hormaechei_subsp_steigerwaltii_Clade_B	Enterobacter_xiangfangensis	100.000	GCA900074995.1		VIII
GENC017	Cluster_VIII	Enterobacter_hormaechei_subsp_steigerwaltii_Clade_B	Enterobacter_xiangfangensis	100.000	GCA000965815.1		VIII
GENC018	Cluster_XII	Enterobacter_cloacae_subsp_dissolvens_Clade_H	Enterobacter_dissolvens	100.000	GCA001631195.1		XII
GENC020	Cluster_II	Enterobacter_kobei_Clade_Q	Enterobacter_kobei	100.000	GCA001472595.1		II
GENC021	Cluster_IV	Enterobacter_roggenkampii_Clade_M	Enterobacter_roggenkampii	100.000	GCA900076285.1		IV
GENC039	Cluster_VIII	Enterobacter_hormaechei_subsp_steigerwaltii_Clade_B	Enterobacter_xiangfangensis	100.000	GCA000965815.1		VIII
GENC041	Cluster_VIII	Enterobacter_hormaechei_subsp_steigerwaltii_Clade_B	Enterobacter_xiangfangensis	100.000	GCA000965815.1		VIII
GENC042	Cluster_VI	Enterobacter_hormaechei_subsp_xiangfangensis_Clade_A	Enterobacter_xiangfangensis	100.000	GCA001472035.1		VI
GENC043	Cluster_VI	Enterobacter_hormaechei_subsp_xiangfangensis_Clade_A	Enterobacter_xiangfangensis	100.000	GCA900076725.1		VI
GENC044	Cluster_VIII	Enterobacter_hormaechei_subsp_steigerwaltii_Clade_B	Enterobacter_xiangfangensis	99.650	GCA000965815.1		VIII
GENC053	Cluster_XII	Enterobacter_cloacae_subsp_dissolvens_Clade_H	Enterobacter_dissolvens	100.000	GCA001631195.1		XII
GENC071	Cluster_VI	Enterobacter_hormaechei_subsp_xiangfangensis_Clade_A	Enterobacter_xiangfangensis	100.000	GCA900074975.1		VI
GENC073	Cluster_VIII	Enterobacter_hormaechei_subsp_steigerwaltii_Clade_B	Enterobacter_xiangfangensis	100.000	GCA000965815.1		VIII
GENC074	Cluster_IX	Enterobacter_bugandensis_Clade_R	Enterobacter_bugandensis	100.000	GCA001054435.1		IX
GENC082	Cluster_VI	Enterobacter_hormaechei_subsp_xiangfangensis_Clade_A	Enterobacter_xiangfangensis	100.000	GCA900074975.1		VI
GENC083	Cluster_XI	Enterobacter_cloacae_subsp_cloacae_Clade_G	Enterobacter_cloacae	100.000	GCA900075485.1		XI
GENC084	Cluster_VI	Enterobacter_hormaechei_subsp_xiangfangensis_Clade_A	Enterobacter_xiangfangensis	100.000	GCA001472035.1		VI
GENC086	Cluster_VIII	Enterobacter_hormaechei_subsp_steigerwaltii_Clade_B	Enterobacter_xiangfangensis	100.000	GCA000965815.1		VIII
GENC094	Cluster_VI	Enterobacter_hormaechei_subsp_xiangfangensis_Clade_A	Enterobacter_xiangfangensis	100.000	GCA001472035.1		VI
GENC098	Cluster_V	Enterobacter_ludwigii_Clade_I	Enterobacter_ludwigii	99.631	GCA001057535.1		V
GENC100	Cluster_VIII	Enterobacter_hormaechei_subsp_steigerwaltii_Clade_B	Enterobacter_xiangfangensis	100.000	GCA000965815.1		VIII
GENC101	Cluster_VIII	Enterobacter_hormaechei_subsp_steigerwaltii_Clade_B	Enterobacter_xiangfangensis	100.000	GCA000965815.1		VIII
GENC102	Cluster_VIII	Enterobacter_hormaechei_subsp_steigerwaltii_Clade_B	Enterobacter_xiangfangensis	100.000	GCA000965815.1		VIII
GENC103	Cluster_VIII	Enterobacter_hormaechei_subsp_steigerwaltii_Clade_B	Enterobacter_xiangfangensis	100.000	GCA000965815.1		VIII
GENC105	Cluster_UD1	Enterobacter_cloacae_complex_Clade_P	Enterobacter_cloacae_complex_Taxon_3	99.650	GCA000686165.1		UD1
GENC112	Cluster_IX	Enterobacter_bugandensis_Clade_R	Enterobacter_bugandensis	100.000	GCA001023305.1		IX
GENC113	Cluster_IX	Enterobacter_bugandensis_Clade_R	Enterobacter_bugandensis	100.000	GCA000957065.1		IX
GENC114	Cluster_UD4	Enterobacter_cloacae_complex_Clade_L	Enterobacter_chengduensis	98.897	GCA000965885.1		UD4
GENC115	Cluster_IV	Enterobacter_roggenkampii_Clade_M	Enterobacter_roggenkampii	100.000	GCA000957315.1		IV
GENC117	Cluster_VIII	Enterobacter_hormaechei_subsp_steigerwaltii_Clade_B	Enterobacter_xiangfangensis	100.000	GCA000965815.1		VIII
GENC119	Cluster_VI	Enterobacter_hormaechei_subsp_xiangfangensis_Clade_A	Enterobacter_xiangfangensis	100.000	GCA001472035.1		VI
GENC120	Cluster_VI	Enterobacter_hormaechei_subsp_xiangfangensis_Clade_A	Enterobacter_xiangfangensis	97.778	GCA001472035.1		VI
GENC121	Cluster_VIII	Enterobacter_hormaechei_subsp_steigerwaltii_Clade_B	Enterobacter_xiangfangensis	100.000	GCA000965815.1		VIII
GENC123	Cluster_IV	Enterobacter_roggenkampii_Clade_M	Enterobacter_roggenkampii	99.650	GCA000534155.1		IV
GENC124	Cluster_VI	Enterobacter_hormaechei_subsp_xiangfangensis_Clade_A	Enterobacter_xiangfangensis	100.000	GCA001472035.1		VI
GENC125	Cluster_VIII	Enterobacter_hormaechei_subsp_steigerwaltii_Clade_B	Enterobacter_xiangfangensis	100.000	GCA000965815.1		VIII
GENC133	Cluster_VI	Enterobacter_hormaechei_subsp_xiangfangensis_Clade_A	Enterobacter_xiangfangensis	100.000	GCA900074975.1		VI
GENC134	Cluster_IX	Enterobacter_bugandensis_Clade_R	Enterobacter_bugandensis	99.265	GCA001022595.1		IX
GENC135	Cluster_VI	Enterobacter_hormaechei_subsp_xiangfangensis_Clade_A	Enterobacter_xiangfangensis	100.000	GCA900074975.1		VI
GENC138	Cluster_VI	Enterobacter_hormaechei_subsp_xiangfangensis_Clade_A	Enterobacter_xiangfangensis	100.000	GCA900074975.1		VI
GENC139	Cluster_UD4	Enterobacter_cloacae_complex_Clade_L	Enterobacter_chengduensis	98.897	GCA000965885.1		UD4
GENC140	Cluster_VIII	Enterobacter_hormaechei_subsp_steigerwaltii_Clade_B	Enterobacter_xiangfangensis	100.000	GCA000965815.1		VIII
GENC152	Cluster_VI	Enterobacter_hormaechei_subsp_xiangfangensis_Clade_A	Enterobacter_xiangfangensis	100.000	GCA001472035.1		VI
GENC153	Cluster_VIII	Enterobacter_hormaechei_subsp_steigerwaltii_Clade_B	Enterobacter_xiangfangensis	100.000	GCA000965815.1		VIII
GENC155	Cluster_VIII	Enterobacter_hormaechei_subsp_steigerwaltii_Clade_B	Enterobacter_xiangfangensis	99.650	GCA000965815.1		VIII
GENC156	Cluster_VIII	Enterobacter_hormaechei_subsp_steigerwaltii_Clade_B	Enterobacter_xiangfangensis	99.650	GCA000965815.1		VIII
GENC176	Cluster_IX	Enterobacter_bugandensis_Clade_R	Enterobacter_bugandensis	97.887	GCA001054435.1		IX
GENC183	Cluster_I	Enterobacter_asburiae_Clade_J	Enterobacter_asburiae	100.000	GCA000957005.1		I
GENC184	Cluster_VI	Enterobacter_hormaechei_subsp_xiangfangensis_Clade_A	Enterobacter_xiangfangensis	99.650	GCA001472035.1		VI
GENC185	Cluster_VIII	Enterobacter_hormaechei_subsp_steigerwaltii_Clade_B	Enterobacter_xiangfangensis	100.000	GCA900074995.1		VIII
GENC186	Cluster_UD4	Enterobacter_cloacae_complex_Clade_L	Enterobacter_chengduensis	98.897	GCA000965885.1		UD4
GENC187	Cluster_UD4	Enterobacter_cloacae_complex_Clade_L	Enterobacter_chengduensis	98.897	GCA000965885.1		UD4
GENC188	Cluster_XIV	Enterobacter_cloacae_complex_Clade_S	Enterobacter_quasihormaechei	98.897	GCA001662855.1		XIV
GENC199	Cluster_I	Enterobacter_asburiae_Clade_J	Enterobacter_asburiae	100.000	GCA000957005.1		I
GENC200	Cluster_VI	Enterobacter_hormaechei_subsp_xiangfangensis_Clade_A	Enterobacter_xiangfangensis	99.632	GCA900074975.1		VI
GENC201	Cluster_IX	Enterobacter_bugandensis_Clade_R	Enterobacter_bugandensis	100.000	GCA000957065.1		IX
GENC202	Cluster_VIII	Enterobacter_hormaechei_subsp_steigerwaltii_Clade_B	Enterobacter_xiangfangensis	100.000	GCA000965815.1		VIII
GENC203	Cluster_IX	Enterobacter_bugandensis_Clade_R	Enterobacter_bugandensis	100.000	GCA000515295.1		IX
GENC204	Cluster_UD4	Enterobacter_cloacae_complex_Clade_L	Enterobacter_chengduensis	98.897	GCA000965885.1		UD4
GENC205	Cluster_I	Enterobacter_asburiae_Clade_J	Enterobacter_asburiae	100.000	GCA000957005.1		I
GENC208	Cluster_UD4	Enterobacter_cloacae_complex_Clade_L	Enterobacter_chengduensis	98.897	GCA000965885.1		UD4
GENC209	Cluster_VI	Enterobacter_hormaechei_subsp_xiangfangensis_Clade_A	Enterobacter_xiangfangensis	100.000	GCA001472035.1		VI
GENC212	Cluster_VI	Enterobacter_hormaechei_subsp_xiangfangensis_Clade_A	Enterobacter_xiangfangensis	99.632	GCA900074975.1		VI
GENC213	Cluster_VIII	Enterobacter_hormaechei_subsp_steigerwaltii_Clade_B	Enterobacter_xiangfangensis	99.632	GCA000965815.1		VIII
GENC214	Cluster_VI	Enterobacter_hormaechei_subsp_xiangfangensis_Clade_A	Enterobacter_xiangfangensis	99.632	GCA001472035.1		VI
GENC215	Cluster_IX	Enterobacter_bugandensis_Clade_R	Enterobacter_bugandensis	100.000	GCA000957065.1		IX
GENC216	Cluster_VI	Enterobacter_hormaechei_subsp_xiangfangensis_Clade_A	Enterobacter_xiangfangensis	99.632	GCA001472035.1		VI
GENC217	Cluster_UD4	Enterobacter_cloacae_complex_Clade_L	Enterobacter_chengduensis	98.601	GCA000965885.1		UD4
GENC219	Cluster_VI	Enterobacter_hormaechei_subsp_xiangfangensis_Clade_A	Enterobacter_xiangfangensis	99.632	GCA900074975.1		VI
GENC221	Cluster_VIII	Enterobacter_hormaechei_subsp_steigerwaltii_Clade_B	Enterobacter_xiangfangensis	100.000	GCA000965815.1		VIII
GENC222	Cluster_VI	Enterobacter_hormaechei_subsp_xiangfangensis_Clade_A	Enterobacter_xiangfangensis	100.000	GCA900074975.1		VI
GENC223	Cluster_XI	Enterobacter_cloacae_subsp_cloacae_Clade_G	Enterobacter_cloacae	100.000	GCA002303275.1		XI
GENC224	Cluster_UD4	Enterobacter_cloacae_complex_Clade_L	Enterobacter_chengduensis	98.601	GCA000965885.1		UD4
GENC233	Cluster_XI	Enterobacter_cloacae_subsp_cloacae_Clade_G	Enterobacter_cloacae	99.650	GCA900075485.1		XI
GENC246	Cluster_I	Enterobacter_asburiae_Clade_J	Enterobacter_asburiae	100.000	GCA000957005.1		I
GENC247	Cluster_IX	Enterobacter_bugandensis_Clade_R	Enterobacter_bugandensis	99.648	GCA001054435.1		IX
GENC248	Cluster_VI	Enterobacter_hormaechei_subsp_xiangfangensis_Clade_A	Enterobacter_xiangfangensis	100.000	GCA001472035.1		VI
GENC249	Cluster_UD4	Enterobacter_cloacae_complex_Clade_L	Enterobacter_cloacae_complex_Taxon_4	100.000	GCA000958265.1		UD4
GENC291	Cluster_VI	Enterobacter_hormaechei_subsp_xiangfangensis_Clade_A	Enterobacter_xiangfangensis	100.000	GCA900074975.1		VI
GENC292	Cluster_IV	Enterobacter_roggenkampii_Clade_M	Enterobacter_roggenkampii	100.000	GCA000957765.1		IV
GENC293	Cluster_XI	Enterobacter_cloacae_subsp_cloacae_Clade_G	Enterobacter_cloacae	100.000	GCA002278155.1		XI
GENC320	Cluster_XIV	Enterobacter_cloacae_complex_Clade_S	Enterobacter_quasihormaechei	100.000	GCA002885835.1		XIV
GENC324	Cluster_UD4	Enterobacter_cloacae_complex_Clade_L	Enterobacter_chengduensis	98.601	GCA000965885.1		UD4
GENC325	Cluster_XII	Enterobacter_cloacae_subsp_dissolvens_Clade_H	Enterobacter_dissolvens	100.000	GCA001631195.1		XII
GENC326	Cluster_VI	Enterobacter_hormaechei_subsp_xiangfangensis_Clade_A	Enterobacter_xiangfangensis	100.000	GCA900074975.1		VI
GENC327	Cluster_IX	Enterobacter_bugandensis_Clade_R	Enterobacter_bugandensis	100.000	GCA000957065.1		IX
GENC328	Cluster_I	Enterobacter_asburiae_Clade_J	Enterobacter_asburiae	100.000	GCA000957005.1		I
GENC329	Cluster_I	Enterobacter_asburiae_Clade_J	Enterobacter_asburiae	100.000	GCA000957005.1		I
GENC330	Cluster_VIII	Enterobacter_hormaechei_subsp_steigerwaltii_Clade_B	Enterobacter_xiangfangensis	100.000	GCA900074995.1		VIII
GENC331	Cluster_VIII	Enterobacter_hormaechei_subsp_steigerwaltii_Clade_B	Enterobacter_xiangfangensis	100.000	GCA000965815.1		VIII
GENC332	Cluster_VIII	Enterobacter_hormaechei_subsp_steigerwaltii_Clade_B	Enterobacter_xiangfangensis	100.000	GCA000965815.1		VIII
GENC333	Cluster_XI	Enterobacter_cloacae_subsp_cloacae_Clade_G	Enterobacter_cloacae	100.000	GCA002785915.1		XI
GENC346	Cluster_IV	Enterobacter_roggenkampii_Clade_M	Enterobacter_roggenkampii	98.893	GCA001011955.1		IV
GENC347	Cluster_XII	Enterobacter_cloacae_subsp_dissolvens_Clade_H	Enterobacter_dissolvens	100.000	GCA001631195.1		XII
GENC348	Cluster_VIII	Enterobacter_hormaechei_subsp_steigerwaltii_Clade_B	Enterobacter_xiangfangensis	100.000	GCA000965815.1		VIII
GENC349	Cluster_VI	Enterobacter_hormaechei_subsp_xiangfangensis_Clade_A	Enterobacter_xiangfangensis	100.000	GCA001472035.1		VI
GENC350	Cluster_II	Enterobacter_kobei_Clade_Q	Enterobacter_kobei	100.000	GCA001472595.1		II
GENC351	Cluster_VIII	Enterobacter_hormaechei_subsp_steigerwaltii_Clade_B	Enterobacter_xiangfangensis	100.000	GCA900074995.1		VIII
GENC353	Cluster_VI	Enterobacter_hormaechei_subsp_xiangfangensis_Clade_A	Enterobacter_xiangfangensis	100.000	GCA900074975.1		VI
GENC354	Cluster_UD4	Enterobacter_cloacae_complex_Clade_L	Enterobacter_cloacae_complex_Taxon_4	100.000	GCA000958265.1		UD4
GENC355	Cluster_VIII	Enterobacter_hormaechei_subsp_steigerwaltii_Clade_B	Enterobacter_xiangfangensis	100.000	GCA000965815.1		VIII
GENC356	Cluster_VI	Enterobacter_hormaechei_subsp_xiangfangensis_Clade_A	Enterobacter_xiangfangensis	100.000	GCA900074975.1		VI
GENC357	Cluster_VIII	Enterobacter_hormaechei_subsp_steigerwaltii_Clade_B	Enterobacter_xiangfangensis	100.000	GCA000965815.1		VIII
GENC366	Cluster_VI	Enterobacter_hormaechei_subsp_xiangfangensis_Clade_A	Enterobacter_xiangfangensis	100.000	GCA900076085.1		VI
GENC367	Cluster_VI	Enterobacter_hormaechei_subsp_xiangfangensis_Clade_A	Enterobacter_xiangfangensis	99.650	GCA001472035.1		VI
GENC401	Cluster_VI	Enterobacter_hormaechei_subsp_xiangfangensis_Clade_A	Enterobacter_xiangfangensis	100.000	GCA001472035.1		VI
GENC402	Cluster_IX	Enterobacter_bugandensis_Clade_R	Enterobacter_bugandensis	100.000	GCA000957065.1		IX
GENC403	Cluster_XI	Enterobacter_cloacae_subsp_cloacae_Clade_G	Enterobacter_cloacae	93.750	GCA002528975.1		XI
GENC404	Cluster_XIV	Enterobacter_cloacae_complex_Clade_S	Enterobacter_quasihormaechei	100.000	GCA002885835.1		XIV
GENC405	Cluster_I	Enterobacter_asburiae_Clade_J	Enterobacter_asburiae	100.000	GCA000957005.1		I
GENC406	Cluster_XIV	Enterobacter_cloacae_complex_Clade_S	Enterobacter_quasihormaechei	100.000	GCA002885835.1		XIV
GENC407	Cluster_VI	Enterobacter_hormaechei_subsp_xiangfangensis_Clade_A	Enterobacter_xiangfangensis	100.000	GCA900074975.1		VI
GENC408	Cluster_VI	Enterobacter_hormaechei_subsp_xiangfangensis_Clade_A	Enterobacter_xiangfangensis	100.000	GCA900074975.1		VI
GENC409	Cluster_XI	Enterobacter_cloacae_subsp_cloacae_Clade_G	Enterobacter_cloacae	100.000	GCA900075485.1		XI
GENC410	Cluster_VI	Enterobacter_hormaechei_subsp_xiangfangensis_Clade_A	Enterobacter_xiangfangensis	100.000	GCA900074975.1		VI
GENC411	Cluster_UD4	Enterobacter_cloacae_complex_Clade_L	Enterobacter_chengduensis	98.601	GCA000965885.1		UD4
GENC412	Cluster_XI	Enterobacter_cloacae_subsp_cloacae_Clade_G	Enterobacter_cloacae	100.000	GCA002278155.1		XI
GENC414	Cluster_UD4	Enterobacter_cloacae_complex_Clade_L	Enterobacter_chengduensis	98.601	GCA000965885.1		UD4
GENC415	Cluster_UD4	Enterobacter_cloacae_complex_Clade_L	Enterobacter_chengduensis	98.601	GCA000965885.1		UD4
GENC421	Cluster_IV	Enterobacter_roggenkampii_Clade_M	Enterobacter_roggenkampii	100.000	GCA900076285.1		IV
GENC422	Cluster_IV	Enterobacter_roggenkampii_Clade_M	Enterobacter_roggenkampii	100.000	GCA900076285.1		IV
GENC423	Cluster_XI	Enterobacter_cloacae_subsp_cloacae_Clade_G	Enterobacter_cloacae	100.000	GCA001605945.1		XI

## Sheet: Genetic content of ESBL strains
DATA SET S1. Details of genetic content and origin of whole-genome sequenced E. cloacae complex isolates. na: not attributed
BioProject	Biosample accession number		SRA accession number	Strain ID	E. cloacae complex identification according to Sutton GG. et al. doi: 10.12688/f1000research.14566.2		E. cloacae complex identification according to Wu W. et al., Zong Z. et al. and Feng Y. et al. doi: 10.1128/mSystems.00527-20, 10.1016/j.tim.2020.12.009 and 10.1128/AAC.01596-21			isMLST identification								Assembly quality						Resfinder output
	Previous articles by Pot M. et al. doi: 10.3389/fmicb.2021.628058 and 10.1128/AAC.02146-20	This study			WGS clade and associated hsp60 cluster	ANI (%) see next table for details	WGS species or Taxon name	ANI (%) see next table for details	isDDH formula 2 (%) see next table for details	Sequence type	dnaA	fusA	gyrB	leuS	pyrG	rplB	rpoB	BUSCO (% - single copy completness) Enterobacterales	# contigs	# contigs ≥ 1000 bp	QUAST N50 (bp)	GC (%)	Total length (bp)	ARR-3	aac(3)-IIa	aac(3)-I	aac(3)-Ia	aac(6')-Ib-cr	aadA10	aadA16	aadA2	ant(3'')-Ia	aph(3'')-Ib	aph(3')-VIa	aph(6)-Id	blaACT-15	blaACT-16	blaACT-2	blaACT-3	blaACT-6	blaACT-7	blaCMH-3	blaCTX-M-15	blaGES-7	blaOXA-1	blaOXA-2	blaTEM-1B	catA1	catA2
PRJNA649757	SAMN15680810		SRR12430209	GENC005	A (VI)	99.0692	E. xiangfangensis	99.0692	93.3	114	53	35	20	44	45	4	6	98.6	66	57	274451	54.92	4964983	0	1	0	0	1	0	0	0	0	1	0	1	0	1	0	0	0	0	0	1	0	1	0	1	1	0
PRJNA649757	SAMN15680811		SRR12430208	GENC007	B (VIII)	98.8245	E. xiangfangensis	97.1105	75.9	190	9	4	15	6	37	4	9	98.6	77	65	259444	54.88	5133766	0	1	0	0	1	0	0	0	0	1	0	1	0	0	0	0	0	1	0	1	0	1	0	1	0	0
PRJNA775655		SAMN22608585	SRR16640526	GENC008	L (-)	99.8271	E. cloacae complex Taxon 4	99.6778	98.6	598.18	144	129	165.309	237	150	12	129	98.9	127	106	127369	55.51	5359066	0	1	0	0	1	0	0	1	1	1	0	1	0	0	0	0	1	0	0	1	0	1	0	1	1	0
PRJNA649757	SAMN15680812		SRR12430207	GENC010	B (VIII)	98.8211	E. xiangfangensis	97.0849	75.9	190	9	4	15	6	37	4	9	98.6	79	68	206260	54.88	5132312	0	1	0	0	1	0	0	0	0	1	0	1	0	0	0	0	0	1	0	1	0	1	0	1	0	0
PRJNA775655		SAMN22608586	SRR16640511	GENC011	L (-)	98.5883	E. cloacae complex Taxon 4	98.649	90.3	1503	305	106	330	367	298	177	18	98.9	130	110	108544	56.06	5102677	0	1	0	0	0	0	0	0	0	1	0	1	0	0	0	0	1	0	0	1	0	0	0	1	0	0
PRJNA649757	SAMN15680815		SRR12430203	GENC016	B (VIII)	98.7339	E. xiangfangensis	97.0433	75.9	133	11	4	4	13	39	4	9	98.6	88	73	210379	55.02	5181377	0	0	0	0	0	0	0	0	0	1	0	1	0	0	0	0	0	1	0	1	0	0	0	1	0	0
PRJNA649757	SAMN15680816		SRR12430202	GENC017	B (VIII)	98.8839	E. xiangfangensis	97.1285	76.2	113	4	22	68	69	37	4	24	98.6	68	58	279261	54.87	5141538	0	1	0	0	1	0	0	0	0	1	0	1	1	0	0	0	0	0	0	1	0	1	0	1	0	0
PRJNA649757	SAMN15680818		SRR12430200	GENC039	B (VIII)	98.8169	E. xiangfangensis	97.0871	75.8	113	4	22	68	69	37	4	24	98.6	70	57	245755	54.95	5077868	0	1	0	0	1	0	0	0	0	1	0	1	1	0	0	0	0	0	0	1	0	1	0	1	0	0
PRJNA649757	SAMN15680822		SRR12430196	GENC071	A (VI)	98.9272	E. xiangfangensis	98.9272	93	114	53	35	20	44	45	4	6	98.6	63	51	204315	54.74	5131937	0	1	0	0	0	0	0	0	0	1	0	1	0	1	0	0	0	0	0	1	0	0	0	1	1	0
PRJNA649757	SAMN15680824		SRR12430321	GENC082	A (VI)	98.9799	E. xiangfangensis	98.9799	93	114	53	35	20	44	45	4	6	98.6	88	74	182528	54.72	5144479	0	1	0	0	1	0	0	0	0	1	0	1	0	1	0	0	0	0	0	1	0	1	0	1	1	0
PRJNA649757	SAMN15680825		SRR12430320	GENC084	A (VI)	99.0174	E. xiangfangensis	99.0174	93.9	120	46	20	20	44	45	29	6	98.6	67	59	194439	55.07	4828696	0	0	1	1	0	1	0	0	0	1	0	1	0	1	0	0	0	0	0	0	1	0	0	0	0	0
PRJNA649757	SAMN15680827		SRR12430318	GENC094	A (VI)	99.8311	E. xiangfangensis	99.8311	99.6	544	10	21	9	44	45	4	33	98.6	90	77	168680	54.72	4996626	0	1	0	0	1	0	0	0	0	1	0	1	0	1	0	0	0	0	0	1	0	1	0	1	0	0
PRJNA775655		SAMN22608588	SRR16640536	GENC113	R (IX)	98.4109	E. bugandensis	98.4109	87.1	1537	207	18	166	174	31	189	29	98.9	66	56	135769	55.63	5086678	0	0	0	0	0	0	0	0	0	0	0	0	0	0	0	0	1	0	0	1	0	0	0	0	0	0
PRJNA775655		SAMN22608589	SRR16640535	GENC114	L (-)	98.7005	E. cloacae complex Taxon 4	98.8135	91.1	1065	305	106	330	367	298	138	18	98.9	142	113	96654	55.76	5285555	0	0	0	0	1	0	0	0	0	1	0	1	0	0	0	0	1	0	0	1	0	1	0	1	0	0
PRJNA649757	SAMN15680837		SRR12430277	GENC124	A (VI)	99.8834	E. xiangfangensis	99.8834	99.5	1468	126	21	9	44	45	4	33	98.6	60	51	231235	55.29	4701886	0	1	0	0	1	0	0	0	0	0	0	0	0	1	0	0	0	0	0	1	0	1	0	1	0	0
PRJNA649757	SAMN15680841		SRR12430273	GENC138	A (VI)	98.9593	E. xiangfangensis	98.9593	93.1	114	53	35	20	44	45	4	6	98.6	58	47	323676	54.79	5089487	0	1	0	0	0	0	0	0	0	1	0	1	0	1	0	0	0	0	0	1	0	0	0	1	1	0
PRJNA659514	SAMN15913966		SRR12525865	GENC139	L (-)	98.5937	E. cloacae complex Taxon 4	98.6637	90.3	1503	305	106	330	367	298	177	18	98.9	121	105	131451	55.60	5324948	0	1	0	0	1	0	0	0	0	1	0	1	0	0	0	0	1	0	0	1	0	1	0	1	0	0
PRJNA649757	SAMN15680843		SRR12430271	GENC152	A (VI)	99.8432	E. xiangfangensis	99.8432	99.5	544	10	21	9	44	45	4	33	98.6	88	76	170477	54.75	5021439	0	0	0	0	1	0	0	0	1	1	0	1	0	1	0	0	0	0	0	1	0	1	0	1	1	0
PRJNA649757	SAMN15680846		SRR12430267	GENC155	B (VIII)	98.8827	E. xiangfangensis	97.1962	76.1	113	4	22	68	69	37	4	24	98.6	71	60	252726	55.00	5064913	0	1	0	0	0	0	0	0	0	1	0	1	1	0	0	0	0	0	0	1	0	0	0	1	0	0
PRJNA775655		SAMN22608590	SRR16640534	GENC183	J (I)	96.5978	E. asburiae	96.5978	72.9	53	40	17	39	15	46	11	10	98.9	114	101	164354	55.17	5213962	0	1	0	0	1	0	0	0	0	1	0	1	0	0	1	0	0	0	0	1	0	1	0	1	1	0
PRJNA649757	SAMN15680849		SRR12430264	GENC184	A (VI)	99.1096	E. xiangfangensis	99.1096	93.9	171	49	21	19	44	45	12	32	98.6	67	58	257101	54.91	4853322	0	1	0	0	1	0	0	0	0	0	0	0	0	1	0	0	0	0	0	1	0	1	0	0	0	0
PRJNA775655		SAMN22608591	SRR16640517	GENC186	L (-)	98.7429	E. cloacae complex Taxon 4	98.7289	91	1065	305	106	330	367	298	138	18	98.9	120	109	102130	56.31	4892424	0	1	0	0	0	0	0	0	0	0	1	0	0	0	0	0	1	0	0	1	0	0	1	0	0	0
PRJNA775655		SAMN22608592	SRR16640533	GENC187	L (-)	98.648	E. cloacae complex Taxon 4	98.6719	90.4	1503	305	106	330	367	298	177	18	98.9	148	132	85281	55.69	5296685	0	1	0	0	1	0	0	0	0	1	0	1	0	0	0	0	1	0	0	1	0	1	0	1	0	0
PRJNA659514	SAMN15913970		SRR12525861	GENC188	S (-)	98.5551	E. quasihormaechei	98.6225	89.9	873	85	63	101	103	96	6	53	98.6	69	63	155850	55.65	4889099	0	1	0	0	0	0	0	0	0	1	0	1	1	0	0	0	0	0	0	1	0	0	0	0	0	0
PRJNA775655		SAMN22608593	SRR16640527	GENC199	J (I)	96.5771	E. asburiae	96.5771	72.8	53	40	17	39	15	46	11	10	98.9	119	106	133862	55.23	5192964	0	1	0	0	1	0	0	0	0	1	0	1	0	0	1	0	0	0	0	1	0	1	0	0	1	0
PRJNA649757	SAMN15680851		SRR12430262	GENC200	A (VI)	98.9701	E. xiangfangensis	98.9701	93	114	53	35	20	44	45	4	6	98.6	73	62	256924	54.83	5035153	0	1	0	0	0	0	0	0	0	1	0	1	0	1	0	0	0	0	0	1	0	0	0	1	1	0
PRJNA775655		SAMN22608594	SRR16640528	GENC202	B (VIII)	98.9023	E. xiangfangensis	97.1976	76.2	45	4	4	14	6	39	4	6	98.6	135	107	196410	55.01	5048747	0	1	0	0	1	0	0	0	0	1	0	1	1	0	0	0	0	0	0	1	0	1	0	1	0	0
PRJNA775655		SAMN22608595	SRR16640529	GENC204	L (-)	98.7405	E. cloacae complex Taxon 4	98.7979	91.1	1065	305	106	330	367	298	138	18	98.9	123	106	103170	55.75	5262195	0	0	0	0	1	0	0	0	0	1	0	1	0	0	0	0	1	0	0	1	0	1	0	1	0	0
PRJNA775655		SAMN22608596	SRR16640504	GENC205	J (I)	96.5466	E. asburiae	96.5466	73.1	53	40	17	39	15	46	11	10	98.9	119	100	127785	55.38	5632545	0	1	0	0	1	0	0	0	0	1	0	1	0	0	1	0	0	0	0	1	0	1	0	0	0	0
PRJNA775655		SAMN22608597	SRR16640505	GENC208	L (-)	98.6355	E. cloacae complex Taxon 4	98.6517	90.3	1503	305	106	330	367	298	177	18	98.9	125	109	99314	56.03	5136898	0	1	0	0	0	0	0	0	0	1	0	1	0	0	0	0	1	0	0	1	0	0	0	1	0	0
PRJNA649757	SAMN15680853		SRR12430260	GENC209	A (VI)	99.254	E. xiangfangensis	99.254	94.3	na	52	21	20	44	-	4	6	98.6	95	81	172988	54.89	5001602	0	1	0	0	1	0	0	0	0	1	0	1	0	1	0	0	0	0	0	1	0	1	0	1	0	0
PRJNA649757	SAMN15680854		SRR12430258	GENC212	A (VI)	98.9841	E. xiangfangensis	98.9841	93.2	114	53	35	20	44	45	4	6	98.6	65	57	209936	54.81	5080333	0	1	0	0	0	0	0	0	0	1	0	1	0	1	0	0	0	0	0	1	0	0	0	1	1	0
PRJNA649757	SAMN15680855		SRR12430257	GENC213	B (VIII)	98.853	E. xiangfangensis	97.1011	76.1	113	4	22	68	69	37	4	24	98.6	67	58	218936	54.99	5066330	0	1	0	0	0	0	0	0	1	1	0	1	1	0	0	0	0	0	0	1	0	0	0	1	0	0
PRJNA649757	SAMN15680856		SRR12430256	GENC214	A (VI)	99.0536	E. xiangfangensis	99.0536	93.8	171	49	21	19	44	45	12	32	98.6	71	62	180093	54.95	4841039	0	1	0	0	1	0	0	0	0	0	0	0	0	1	0	0	0	0	0	1	0	1	0	0	0	0
PRJNA775655		SAMN22608598	SRR16640506	GENC216	A (VI)	99.1278	E. xiangfangensis	99.1278	93.7	1539	125	268	197	44	45	4	275	98.4	75	63	142796	55.37	4750878	0	0	0	0	1	0	0	0	0	0	0	0	0	1	0	0	0	0	0	1	0	1	0	0	0	0
PRJNA775655		SAMN22608599	SRR16640507	GENC217	L (-)	98.6412	E. cloacae complex Taxon 4	98.6294	90.3	1503	305	106	330	367	298	177	18	98.9	146	127	91172	55.71	5305256	0	1	0	0	0	0	0	0	0	1	0	1	0	0	0	0	1	0	0	1	0	0	0	1	0	0
PRJNA649757	SAMN15680857		SRR12430255	GENC219	A (VI)	98.929	E. xiangfangensis	98.929	92.9	114	53	35	20	44	45	4	6	98.6	64	54	285812	54.74	5137597	0	1	0	0	0	0	0	0	0	1	0	1	0	1	0	0	0	0	0	1	0	0	0	1	1	0
PRJNA775655		SAMN22608600	SRR16640509	GENC233	G (XI)	98.4123	E. cloacae	98.4123	89	1540	404	51	65	86	383	187	1	98.6	70	61	160360	55.01	4796594	1	0	0	0	1	0	1	0	0	0	0	0	0	0	0	0	0	0	1	1	0	0	0	0	0	0
PRJNA775655		SAMN22608601	SRR16640510	GENC249	L (-)	99.8872	E. cloacae complex Taxon 4	99.7149	98.7	598.18	144	129	165.309	237	150	12	129	98.9	147	128	85122	55.61	5237071	0	1	0	0	1	0	0	1	1	1	0	1	0	0	0	0	1	0	0	1	0	1	0	1	1	0
PRJNA775655		SAMN22608602	SRR16640512	GENC291	A (VI)	99.0081	E. xiangfangensis	99.0081	93	114	53	35	20	44	45	4	6	98.6	95	78	148987	54.81	5079938	0	1	0	0	1	0	0	0	0	0	0	0	0	1	0	0	0	0	0	1	0	1	0	0	1	0
PRJNA775655		SAMN22608603	SRR16640513	GENC324	L (-)	98.5886	E. cloacae complex Taxon 4	98.5524	90.3	1503	305	106	330	367	298	177	18	98.9	150	129	89488	55.66	5309408	0	1	0	0	1	0	0	0	0	1	0	1	0	0	0	0	1	0	0	1	0	1	0	1	0	0
PRJNA775655		SAMN22608604	SRR16640514	GENC326	A (VI)	98.9857	E. xiangfangensis	98.9857	93.2	114	53	35	20	44	45	4	6	98.6	79	59	215420	54.75	5106615	0	1	0	0	0	0	0	0	0	1	0	1	0	1	0	0	0	0	0	1	0	0	0	1	1	0
PRJNA775655		SAMN22608605	SRR16640515	GENC328	J (I)	96.5956	E. asburiae	96.5956	72.7	252	22	15	102	104	101	11	10	98.9	85	76	164819	55.44	5009553	0	0	0	0	0	0	0	0	0	0	0	0	0	0	0	1	0	0	0	1	0	0	0	0	0	0
PRJNA775655		SAMN22608606	SRR16640516	GENC329	J (I)	96.6693	E. asburiae	96.6693	73.8	53	40	17	39	15	46	11	10	98.9	82	68	211564	55.61	5033891	0	1	0	0	0	0	0	0	0	0	0	0	0	0	1	0	0	0	0	1	0	0	0	0	0	0
PRJNA775655		SAMN22608607	SRR16640518	GENC349	A (VI)	99.8749	E. xiangfangensis	99.8749	99.5	1483	376	21	9	44	45	4	33	98.6	83	68	156975	54.89	4929751	0	1	0	0	1	0	0	1	0	0	0	0	0	1	0	0	0	0	0	1	0	1	0	0	0	0
PRJNA775655		SAMN22608608	SRR16640519	GENC351	B (VIII)	98.6997	E. xiangfangensis	96.9979	76	133	11	4	4	13	39	4	9	98.6	114	102	129933	54.90	5305955	0	1	0	0	1	0	0	0	0	1	0	1	0	0	0	0	0	1	0	1	0	1	0	1	1	0
PRJNA775655		SAMN22608609	SRR16640520	GENC353	A (VI)	98.9692	E. xiangfangensis	98.9692	93.3	114	53	35	20	44	45	4	6	98.6	85	74	188039	54.90	5030287	0	0	0	0	1	0	0	0	0	1	0	1	0	1	0	0	0	0	0	1	0	1	0	1	0	0
PRJNA775655		SAMN22608610	SRR16640521	GENC354	L (-)	99.8122	E. cloacae complex Taxon 4	99.6258	98.6	598.18	144	129	165.309	237	150	12	129	98.9	142	114	104268	55.51	5368357	0	1	0	0	1	0	0	1	0	1	0	1	0	0	0	0	1	0	0	1	0	1	0	1	1	0
PRJNA775655		SAMN22608611	SRR16640522	GENC356	A (VI)	98.9165	E. xiangfangensis	98.9165	93.2	114	53	35	20	44	45	4	6	98.6	73	60	256922	54.74	5107899	0	1	0	0	0	0	0	0	0	1	0	1	0	1	0	0	0	0	0	1	0	0	0	1	1	0
PRJNA775655		SAMN22608612	SRR16640524	GENC402	R (IX)	98.4513	E. bugandensis	98.4513	87	1537	207	18	166	174	31	189	29	98.9	74	67	134423	55.67	5125333	0	0	0	0	0	0	0	0	0	0	0	0	0	0	0	0	1	0	0	1	0	0	0	0	0	0
PRJNA775655		SAMN22608613	SRR16640503	GENC405	J (I)	96.587	E. asburiae	96.587	72.8	53	40	17	39	15	46	11	10	98.9	122	109	116600	55.21	5203844	0	1	0	0	1	0	0	0	0	1	0	1	0	0	1	0	0	0	0	1	0	1	0	1	1	0
PRJNA775655		SAMN22608614	SRR16640540	GENC408	A (VI)	98.9461	E. xiangfangensis	98.9461	92.9	114	53	35	20	44	45	4	6	98.6	66	53	256923	54.66	5191861	0	1	0	0	0	0	0	0	0	1	0	1	0	1	0	0	0	0	0	1	0	0	0	1	1	0
PRJNA775655		SAMN22608615	SRR16640532	GENC410	A (VI)	99.023	E. xiangfangensis	99.023	93	114	53	35	20	44	45	4	6	98.6	90	76	177196	54.66	5176685	0	1	0	0	1	0	0	0	0	1	0	1	0	1	0	0	0	0	0	1	0	1	0	1	0	0
PRJNA775655		SAMN22608616	SRR16640531	GENC411	L (-)	98.5972	E. cloacae complex Taxon 4	98.6455	90.3	1503	305	106	330	367	298	177	18	98.9	141	121	118030	55.61	5343620	0	1	0	0	1	0	0	0	0	1	0	1	0	0	1	0	0	0	0	1	0	1	0	1	0	0
PRJNA775655		SAMN22608617	SRR16640530	GENC414	L (-)	98.6001	E. cloacae complex Taxon 4	98.642	90.3	1503	305	106	330	367	298	177	18	98.9	149	128	100618	55.65	5332296	0	1	0	0	1	0	0	0	0	1	0	1	0	0	0	0	1	0	0	1	0	1	0	1	0	0
PRJNA775655		SAMN22608618	SRR16640539	GENC415	L (-)	98.6464	E. cloacae complex Taxon 4	98.6835	90.3	1503	305	106	330	367	298	177	18	98.9	156	144	79193	55.67	5319022	0	1	0	0	1	0	0	0	0	1	0	1	0	0	0	0	1	0	0	1	0	1	0	1	0	0
PRJNA775655		SAMN22608619	SRR16640538	GENC423	G (XI)	98.2428	E. cloacae	98.2428	88.6	167	70	44	88	70	73	1	1	98.6	93	84	135222	54.38	5537371	0	0	0	0	1	0	0	0	0	1	0	1	0	0	0	0	0	0	1	1	0	1	0	1	0	0
[truncated: 47 more columns]

## Sheet: hps60ECCtool output comparison
DATA SET S1. hps60ECCtool output comparison with whole-genomic identification approaches. Columns A-F show the output of hsp60ECCtool on the partial sequence of hsp60 for strains whose whole-genome was sequenced. Columns G and H show the output of the full genomic approaches (see next tables for details).
hsp60ECCtool output on partial hsp60 sequence (Best result)						hsp60ECCtool output on whole genome-sequence (complete hsp60 sequence - Best result)					Whole-genome sequencing identification
SequenceID	hsp60 Cluster	Sutton GG. et al. associated species and clade	Wu W. et al. associated species or taxon	% identity	Reference assembly	hsp60 Cluster	Sutton GG. et al. associated species and clade	Wu W. et al. associated species or taxon	% identity	Reference assembly	E. cloacae complex identification according to Sutton GG. et al. doi: 10.12688/f1000research.14566.2	E. cloacae complex identification according to Wu W. et al., Zong Z. et al. and Feng Y. et al. doi: 10.1128/mSystems.00527-20, 10.1016/j.tim.2020.12.009 and 10.1128/AAC.01596-21
		doi: 10.12688/f1000research.14566.2	doi: 10.1128/mSystems.00527-20				doi: 10.12688/f1000research.14566.2	doi: 10.1128/mSystems.00527-20
GENC005	Cluster_VI	Enterobacter_hormaechei_subsp_xiangfangensis_Clade_A	Enterobacter_xiangfangensis	100.000	GCA900074975.1	Cluster_VI	Enterobacter_hormaechei_subsp_xiangfangensis_Clade_A	Enterobacter_xiangfangensis	100.000	GCA900074975.1	A (VI)	E. xiangfangensis
GENC007	Cluster_VIII	Enterobacter_hormaechei_subsp_steigerwaltii_Clade_B	Enterobacter_xiangfangensis	99.650	GCA000965815.1	Cluster_VIII	Enterobacter_hormaechei_subsp_steigerwaltii_Clade_B	Enterobacter_xiangfangensis	100.000	GCA900075685.1	B (VIII)	E. xiangfangensis
GENC008	Cluster_UD4	Enterobacter_cloacae_complex_Clade_L	Enterobacter_cloacae_complex_Taxon_4	99.650	GCA000958265.1	Cluster_UD4	Enterobacter_cloacae_complex_Clade_L	Enterobacter_cloacae_complex_Taxon_4	100.000	GCA000958265.1	L (-)	E. cloacae complex Taxon 4
GENC010	Cluster_VIII	Enterobacter_hormaechei_subsp_steigerwaltii_Clade_B	Enterobacter_xiangfangensis	100.000	GCA000965815.1	Cluster_VIII	Enterobacter_hormaechei_subsp_steigerwaltii_Clade_B	Enterobacter_xiangfangensis	100.000	GCA900075685.1	B (VIII)	E. xiangfangensis
GENC011	Cluster_UD4	Enterobacter_cloacae_complex_Clade_L	Enterobacter_chengduensis	98.601	GCA000965885.1	Cluster_UD4	Enterobacter_cloacae_complex_Clade_L	Enterobacter_cloacae_complex_Taxon_4	99.331	GCA000958265.1	L (-)	E. cloacae complex Taxon 4
GENC016	Cluster_VIII	Enterobacter_hormaechei_subsp_steigerwaltii_Clade_B	Enterobacter_xiangfangensis	100.000	GCA900074995.1	Cluster_VIII	Enterobacter_hormaechei_subsp_steigerwaltii_Clade_B	Enterobacter_xiangfangensis	100.000	GCA900074995.1	B (VIII)	E. xiangfangensis
GENC017	Cluster_VIII	Enterobacter_hormaechei_subsp_steigerwaltii_Clade_B	Enterobacter_xiangfangensis	100.000	GCA000965815.1	Cluster_VIII	Enterobacter_hormaechei_subsp_steigerwaltii_Clade_B	Enterobacter_xiangfangensis	100.000	GCA000724505.1	B (VIII)	E. xiangfangensis
GENC039	Cluster_VIII	Enterobacter_hormaechei_subsp_steigerwaltii_Clade_B	Enterobacter_xiangfangensis	100.000	GCA000965815.1	Cluster_VIII	Enterobacter_hormaechei_subsp_steigerwaltii_Clade_B	Enterobacter_xiangfangensis	100.000	GCA000724505.1	B (VIII)	E. xiangfangensis
GENC071	Cluster_VI	Enterobacter_hormaechei_subsp_xiangfangensis_Clade_A	Enterobacter_xiangfangensis	100.000	GCA900074975.1	Cluster_VI	Enterobacter_hormaechei_subsp_xiangfangensis_Clade_A	Enterobacter_xiangfangensis	100.000	GCA900074975.1	A (VI)	E. xiangfangensis
GENC082	Cluster_VI	Enterobacter_hormaechei_subsp_xiangfangensis_Clade_A	Enterobacter_xiangfangensis	100.000	GCA900074975.1	Cluster_VI	Enterobacter_hormaechei_subsp_xiangfangensis_Clade_A	Enterobacter_xiangfangensis	100.000	GCA900074975.1	A (VI)	E. xiangfangensis
GENC084	Cluster_VI	Enterobacter_hormaechei_subsp_xiangfangensis_Clade_A	Enterobacter_xiangfangensis	100.000	GCA001472035.1	Cluster_VI	Enterobacter_hormaechei_subsp_xiangfangensis_Clade_A	Enterobacter_xiangfangensis	100.000	GCA900076325.1	A (VI)	E. xiangfangensis
GENC094	Cluster_VI	Enterobacter_hormaechei_subsp_xiangfangensis_Clade_A	Enterobacter_xiangfangensis	100.000	GCA001472035.1	Cluster_VI	Enterobacter_hormaechei_subsp_xiangfangensis_Clade_A	Enterobacter_xiangfangensis	100.000	GCA001922365.1	A (VI)	E. xiangfangensis
GENC113	Cluster_IX	Enterobacter_bugandensis_Clade_R	Enterobacter_bugandensis	100.000	GCA000957065.1	Cluster_IX	Enterobacter_bugandensis_Clade_R	Enterobacter_bugandensis	100.000	GCA000957065.1	R (IX)	E. bugandensis
GENC114	Cluster_UD4	Enterobacter_cloacae_complex_Clade_L	Enterobacter_chengduensis	98.897	GCA000965885.1	Cluster_UD4	Enterobacter_cloacae_complex_Clade_L	Enterobacter_cloacae_complex_Taxon_4	99.331	GCA000958265.1	L (-)	E. cloacae complex Taxon 4
GENC124	Cluster_VI	Enterobacter_hormaechei_subsp_xiangfangensis_Clade_A	Enterobacter_xiangfangensis	100.000	GCA001472035.1	Cluster_VI	Enterobacter_hormaechei_subsp_xiangfangensis_Clade_A	Enterobacter_xiangfangensis	99.939	GCA001922365.1	A (VI)	E. xiangfangensis
GENC138	Cluster_VI	Enterobacter_hormaechei_subsp_xiangfangensis_Clade_A	Enterobacter_xiangfangensis	100.000	GCA900074975.1	Cluster_VI	Enterobacter_hormaechei_subsp_xiangfangensis_Clade_A	Enterobacter_xiangfangensis	100.000	GCA900074975.1	A (VI)	E. xiangfangensis
GENC139	Cluster_UD4	Enterobacter_cloacae_complex_Clade_L	Enterobacter_chengduensis	98.897	GCA000965885.1	Cluster_UD4	Enterobacter_cloacae_complex_Clade_L	Enterobacter_cloacae_complex_Taxon_4	99.331	GCA000958265.1	L (-)	E. cloacae complex Taxon 4
GENC152	Cluster_VI	Enterobacter_hormaechei_subsp_xiangfangensis_Clade_A	Enterobacter_xiangfangensis	100.000	GCA001472035.1	Cluster_VI	Enterobacter_hormaechei_subsp_xiangfangensis_Clade_A	Enterobacter_xiangfangensis	100.000	GCA001922365.1	A (VI)	E. xiangfangensis
GENC155	Cluster_VIII	Enterobacter_hormaechei_subsp_steigerwaltii_Clade_B	Enterobacter_xiangfangensis	99.650	GCA000965815.1	Cluster_VIII	Enterobacter_hormaechei_subsp_steigerwaltii_Clade_B	Enterobacter_xiangfangensis	100.000	GCA000724505.1	B (VIII)	E. xiangfangensis
GENC183	Cluster_I	Enterobacter_asburiae_Clade_J	Enterobacter_asburiae	100.000	GCA000957005.1	Cluster_I	Enterobacter_asburiae_Clade_J	Enterobacter_asburiae	100.000	GCA001631385.1	J (I)	E. asburiae
GENC184	Cluster_VI	Enterobacter_hormaechei_subsp_xiangfangensis_Clade_A	Enterobacter_xiangfangensis	99.650	GCA001472035.1	Cluster_VI	Enterobacter_hormaechei_subsp_xiangfangensis_Clade_A	Enterobacter_xiangfangensis	100.000	GCA001922365.1	A (VI)	E. xiangfangensis
GENC186	Cluster_UD4	Enterobacter_cloacae_complex_Clade_L	Enterobacter_chengduensis	98.897	GCA000965885.1	Cluster_UD4	Enterobacter_cloacae_complex_Clade_L	Enterobacter_cloacae_complex_Taxon_4	99.270	GCA000958265.1	L (-)	E. cloacae complex Taxon 4
GENC187	Cluster_UD4	Enterobacter_cloacae_complex_Clade_L	Enterobacter_chengduensis	98.897	GCA000965885.1	Cluster_UD4	Enterobacter_cloacae_complex_Clade_L	Enterobacter_cloacae_complex_Taxon_4	99.331	GCA000958265.1	L (-)	E. cloacae complex Taxon 4
GENC188	Cluster_XIV	Enterobacter_cloacae_complex_Clade_S	Enterobacter_quasihormaechei	98.897	GCA001662855.1	Cluster_XIV	Enterobacter_cloacae_complex_Clade_S	Enterobacter_quasihormaechei	99.211	GCA001662855.1	S (-)	E. quasihormaechei
GENC199	Cluster_I	Enterobacter_asburiae_Clade_J	Enterobacter_asburiae	100.000	GCA000957005.1	Cluster_I	Enterobacter_asburiae_Clade_J	Enterobacter_asburiae	100.000	GCA001631385.1	J (I)	E. asburiae
GENC200	Cluster_VI	Enterobacter_hormaechei_subsp_xiangfangensis_Clade_A	Enterobacter_xiangfangensis	99.632	GCA900074975.1	Cluster_VI	Enterobacter_hormaechei_subsp_xiangfangensis_Clade_A	Enterobacter_xiangfangensis	100.000	GCA900074975.1	A (VI)	E. xiangfangensis
GENC202	Cluster_VIII	Enterobacter_hormaechei_subsp_steigerwaltii_Clade_B	Enterobacter_xiangfangensis	100.000	GCA000965815.1	Cluster_VIII	Enterobacter_hormaechei_subsp_steigerwaltii_Clade_B	Enterobacter_xiangfangensis	100.000	GCA000478345.1	B (VIII)	E. xiangfangensis
GENC204	Cluster_UD4	Enterobacter_cloacae_complex_Clade_L	Enterobacter_chengduensis	98.897	GCA000965885.1	Cluster_UD4	Enterobacter_cloacae_complex_Clade_L	Enterobacter_cloacae_complex_Taxon_4	99.331	GCA000958265.1	L (-)	E. cloacae complex Taxon 4
GENC205	Cluster_I	Enterobacter_asburiae_Clade_J	Enterobacter_asburiae	100.000	GCA000957005.1	Cluster_I	Enterobacter_asburiae_Clade_J	Enterobacter_asburiae	99.939	GCA001631385.1	J (I)	E. asburiae
GENC208	Cluster_UD4	Enterobacter_cloacae_complex_Clade_L	Enterobacter_chengduensis	98.897	GCA000965885.1	Cluster_UD4	Enterobacter_cloacae_complex_Clade_L	Enterobacter_cloacae_complex_Taxon_4	99.331	GCA000958265.1	L (-)	E. cloacae complex Taxon 4
GENC209	Cluster_VI	Enterobacter_hormaechei_subsp_xiangfangensis_Clade_A	Enterobacter_xiangfangensis	100.000	GCA001472035.1	Cluster_VI	Enterobacter_hormaechei_subsp_xiangfangensis_Clade_A	Enterobacter_xiangfangensis	100.000	GCA900076015.1	A (VI)	E. xiangfangensis
GENC212	Cluster_VI	Enterobacter_hormaechei_subsp_xiangfangensis_Clade_A	Enterobacter_xiangfangensis	99.632	GCA900074975.1	Cluster_VI	Enterobacter_hormaechei_subsp_xiangfangensis_Clade_A	Enterobacter_xiangfangensis	100.000	GCA900074975.1	A (VI)	E. xiangfangensis
GENC213	Cluster_VIII	Enterobacter_hormaechei_subsp_steigerwaltii_Clade_B	Enterobacter_xiangfangensis	99.632	GCA000965815.1	Cluster_VIII	Enterobacter_hormaechei_subsp_steigerwaltii_Clade_B	Enterobacter_xiangfangensis	100.000	GCA000724505.1	B (VIII)	E. xiangfangensis
GENC214	Cluster_VI	Enterobacter_hormaechei_subsp_xiangfangensis_Clade_A	Enterobacter_xiangfangensis	99.632	GCA001472035.1	Cluster_VI	Enterobacter_hormaechei_subsp_xiangfangensis_Clade_A	Enterobacter_xiangfangensis	100.000	GCA001922365.1	A (VI)	E. xiangfangensis
GENC216	Cluster_VI	Enterobacter_hormaechei_subsp_xiangfangensis_Clade_A	Enterobacter_xiangfangensis	99.632	GCA001472035.1	Cluster_VI	Enterobacter_hormaechei_subsp_xiangfangensis_Clade_A	Enterobacter_xiangfangensis	100.000	GCA900076325.1	A (VI)	E. xiangfangensis
GENC217	Cluster_UD4	Enterobacter_cloacae_complex_Clade_L	Enterobacter_chengduensis	98.601	GCA000965885.1	Cluster_UD4	Enterobacter_cloacae_complex_Clade_L	Enterobacter_cloacae_complex_Taxon_4	99.331	GCA000958265.1	L (-)	E. cloacae complex Taxon 4
GENC219	Cluster_VI	Enterobacter_hormaechei_subsp_xiangfangensis_Clade_A	Enterobacter_xiangfangensis	99.632	GCA900074975.1	Cluster_VI	Enterobacter_hormaechei_subsp_xiangfangensis_Clade_A	Enterobacter_xiangfangensis	100.000	GCA900074975.1	A (VI)	E. xiangfangensis
GENC233	Cluster_XI	Enterobacter_cloacae_subsp_cloacae_Clade_G	Enterobacter_cloacae	99.650	GCA900075485.1	Cluster_XI	Enterobacter_cloacae_subsp_cloacae_Clade_G	Enterobacter_cloacae	99.696	GCA000966095.1	G (XI)	E. cloacae
GENC249	Cluster_UD4	Enterobacter_cloacae_complex_Clade_L	Enterobacter_cloacae_complex_Taxon_4	100.000	GCA000958265.1	Cluster_UD4	Enterobacter_cloacae_complex_Clade_L	Enterobacter_cloacae_complex_Taxon_4	100.000	GCA000958265.1	L (-)	E. cloacae complex Taxon 4
GENC291	Cluster_VI	Enterobacter_hormaechei_subsp_xiangfangensis_Clade_A	Enterobacter_xiangfangensis	100.000	GCA900074975.1	Cluster_VI	Enterobacter_hormaechei_subsp_xiangfangensis_Clade_A	Enterobacter_xiangfangensis	100.000	GCA900074975.1	A (VI)	E. xiangfangensis
GENC324	Cluster_UD4	Enterobacter_cloacae_complex_Clade_L	Enterobacter_chengduensis	98.601	GCA000965885.1	Cluster_UD4	Enterobacter_cloacae_complex_Clade_L	Enterobacter_cloacae_complex_Taxon_4	99.331	GCA000958265.1	L (-)	E. cloacae complex Taxon 4
GENC326	Cluster_VI	Enterobacter_hormaechei_subsp_xiangfangensis_Clade_A	Enterobacter_xiangfangensis	100.000	GCA900074975.1	Cluster_VI	Enterobacter_hormaechei_subsp_xiangfangensis_Clade_A	Enterobacter_xiangfangensis	100.000	GCA900074975.1	A (VI)	E. xiangfangensis
GENC328	Cluster_I	Enterobacter_asburiae_Clade_J	Enterobacter_asburiae	100.000	GCA000957005.1	Cluster_I	Enterobacter_asburiae_Clade_J	Enterobacter_asburiae	100.000	GCA000957005.1	J (I)	E. asburiae
GENC329	Cluster_I	Enterobacter_asburiae_Clade_J	Enterobacter_asburiae	100.000	GCA000957005.1	Cluster_I	Enterobacter_asburiae_Clade_J	Enterobacter_asburiae	100.000	GCA001631385.1	J (I)	E. asburiae
GENC349	Cluster_VI	Enterobacter_hormaechei_subsp_xiangfangensis_Clade_A	Enterobacter_xiangfangensis	100.000	GCA001472035.1	Cluster_VI	Enterobacter_hormaechei_subsp_xiangfangensis_Clade_A	Enterobacter_xiangfangensis	99.939	GCA001922365.1	A (VI)	E. xiangfangensis
GENC351	Cluster_VIII	Enterobacter_hormaechei_subsp_steigerwaltii_Clade_B	Enterobacter_xiangfangensis	100.000	GCA900074995.1	Cluster_VIII	Enterobacter_hormaechei_subsp_steigerwaltii_Clade_B	Enterobacter_xiangfangensis	100.000	GCA900074995.1	B (VIII)	E. xiangfangensis
GENC353	Cluster_VI	Enterobacter_hormaechei_subsp_xiangfangensis_Clade_A	Enterobacter_xiangfangensis	100.000	GCA900074975.1	Cluster_VI	Enterobacter_hormaechei_subsp_xiangfangensis_Clade_A	Enterobacter_xiangfangensis	100.000	GCA900074975.1	A (VI)	E. xiangfangensis
GENC354	Cluster_UD4	Enterobacter_cloacae_complex_Clade_L	Enterobacter_cloacae_complex_Taxon_4	100.000	GCA000958265.1	Cluster_UD4	Enterobacter_cloacae_complex_Clade_L	Enterobacter_cloacae_complex_Taxon_4	100.000	GCA000958265.1	L (-)	E. cloacae complex Taxon 4
GENC356	Cluster_VI	Enterobacter_hormaechei_subsp_xiangfangensis_Clade_A	Enterobacter_xiangfangensis	100.000	GCA900074975.1	Cluster_VI	Enterobacter_hormaechei_subsp_xiangfangensis_Clade_A	Enterobacter_xiangfangensis	100.000	GCA900074975.1	A (VI)	E. xiangfangensis
GENC402	Cluster_IX	Enterobacter_bugandensis_Clade_R	Enterobacter_bugandensis	100.000	GCA000957065.1	Cluster_IX	Enterobacter_bugandensis_Clade_R	Enterobacter_bugandensis	100.000	GCA000957065.1	R (IX)	E. bugandensis
GENC405	Cluster_I	Enterobacter_asburiae_Clade_J	Enterobacter_asburiae	100.000	GCA000957005.1	Cluster_I	Enterobacter_asburiae_Clade_J	Enterobacter_asburiae	100.000	GCA001631385.1	J (I)	E. asburiae
GENC408	Cluster_VI	Enterobacter_hormaechei_subsp_xiangfangensis_Clade_A	Enterobacter_xiangfangensis	100.000	GCA900074975.1	Cluster_VI	Enterobacter_hormaechei_subsp_xiangfangensis_Clade_A	Enterobacter_xiangfangensis	100.000	GCA900074975.1	A (VI)	E. xiangfangensis
GENC410	Cluster_VI	Enterobacter_hormaechei_subsp_xiangfangensis_Clade_A	Enterobacter_xiangfangensis	100.000	GCA900074975.1	Cluster_VI	Enterobacter_hormaechei_subsp_xiangfangensis_Clade_A	Enterobacter_xiangfangensis	100.000	GCA900074975.1	A (VI)	E. xiangfangensis
GENC411	Cluster_UD4	Enterobacter_cloacae_complex_Clade_L	Enterobacter_chengduensis	98.601	GCA000965885.1	Cluster_UD4	Enterobacter_cloacae_complex_Clade_L	Enterobacter_cloacae_complex_Taxon_4	99.331	GCA000958265.1	L (-)	E. cloacae complex Taxon 4
GENC414	Cluster_UD4	Enterobacter_cloacae_complex_Clade_L	Enterobacter_chengduensis	98.601	GCA000965885.1	Cluster_UD4	Enterobacter_cloacae_complex_Clade_L	Enterobacter_cloacae_complex_Taxon_4	99.331	GCA000958265.1	L (-)	E. cloacae complex Taxon 4
GENC415	Cluster_UD4	Enterobacter_cloacae_complex_Clade_L	Enterobacter_chengduensis	98.601	GCA000965885.1	Cluster_UD4	Enterobacter_cloacae_complex_Clade_L	Enterobacter_cloacae_complex_Taxon_4	99.331	GCA000958265.1	L (-)	E. cloacae complex Taxon 4
GENC423	Cluster_XI	Enterobacter_cloacae_subsp_cloacae_Clade_G	Enterobacter_cloacae	100.000	GCA001605945.1	Cluster_XI	Enterobacter_cloacae_subsp_cloacae_Clade_G	Enterobacter_cloacae	100.000	GCA001605945.1	G (XI)	E. cloacae
Data summary on hsp60ECCtool output on partial hsp60 sequence (Best result)						Data summary on hsp60ECCtool output on partial hsp60 sequence (Best result)
Sutton GG. et al. nomenclature (doi: 10.12688/f1000research.14566.2)						Sutton GG. et al. nomenclature (doi: 10.12688/f1000research.14566.2)
	Total WGS	Clearly identified	Misidentified				Total WGS	Clearly identified	Misidentified
Enterobacter_asburiae_Clade_J	6	6	0			Enterobacter_asburiae_Clade_J	6	6	0
Enterobacter_bugandensis_Clade_R	2	2	0			Enterobacter_bugandensis_Clade_R	2	2	0
Enterobacter_cloacae_complex_Clade_L	15	15	0			Enterobacter_cloacae_complex_Clade_L	15	15	0
Enterobacter_cloacae_complex_Clade_S	1	1	0			Enterobacter_cloacae_complex_Clade_S	1	1	0
Enterobacter_cloacae_subsp_cloacae_Clade_G	2	2	0			Enterobacter_cloacae_subsp_cloacae_Clade_G	2	2	0
Enterobacter_hormaechei_subsp_steigerwaltii_Clade_B	9	9	0			Enterobacter_hormaechei_subsp_steigerwaltii_Clade_B	9	9	0
Enterobacter_hormaechei_subsp_xiangfangensis_Clade_A	22	22	0			Enterobacter_hormaechei_subsp_xiangfangensis_Clade_A	22	22	0
Total WGS	57	57	0			Total WGS	57	57	0
Wu W. et al. nomenclature (doi: 10.1128/mSystems.00527-20)						Wu W. et al. nomenclature (doi: 10.1128/mSystems.00527-20)
	Total WGS	Clearly identified	Misidentified				Total WGS	Clearly identified	Misidentified
E. asburiae	6	6	0			E. asburiae	6	6	0
E. bugandensis	2	2	0			E. bugandensis	2	2	0
E. cloacae	2	2	0			E. cloacae	2	2	0
E. cloacae complex Taxon 4	15	3	12			E. cloacae complex Taxon 4	15	15	0
E. quasihormaechei	1	1	0			E. quasihormaechei	1	1	0
E. xiangfangensis	31	31	0			E. xiangfangensis	31	31	0
Total WGS	57	45	12			Total WGS	57	57	0

## Sheet: SNP difference count matrix
DATA SET S1. Single-nucleotide polymorphism (SNP) difference count matrix among major sequence types (ST). We performed SNP calling with Snippy for the four major STs recovered from the hospital. For each ST, we used the complete chromosomal sequence of the associated hybrid genome (ONT-Illumina). * Contig classification was performed with 3 different softwares (Mob-recon, RFPlasmid, PlasFlow; se…
	isMLST identification	Assembly details								isMLST identification	SNP values
	Sequence type	BUSCO (% - single copy completness) Enterobacterales	# contigs *	# contigs ≥ 1000 bp	QUAST N50 (bp)	GC (%)	Total length (bp)			Sequence type	Min SNP	Max SNP	Mean SNP
hybrid GENC405 chromosome	53	98.9	1	1	4910469	55.64	4910469			53	3	51	38.8
hybrid GENC213 chromosome	113	98.6	6	5	4530050	55.59	4662380			113	11	25	13.3
hybrid GENC200 chromosome	114	97.0	4	4	3023783	55.20	4926376			114	1	78	46.3
hybrid GENC414 chromosome	1503	98.9	1	1	4969534	56.14	4969534			1503	2	28	16.9
E. asburiae ST53 - SNP difference count matrix (n=5 strains)
Strain ID	Origin details	Hospital Department type	Date of sampling	GENC183	GENC199	GENC205	GENC329	GENC405
GENC183	Urine	Emergency units	October-18	ID
GENC199	Urine	Medical wards	October-18	3	ID
GENC205	Urine	Intensive care units	October-18	51	50	ID
GENC329	Blood	Medical wards	March-19	50	51	41	ID
GENC405	Urine	Medical wards	May-19	20	21	51	50	ID
E. xiangfangensis ST113 - SNP difference count matrix (n=4 strains)
Strain ID	Origin details	Hospital Department type	Date of sampling	GENC017	GENC039	GENC155	GENC213
GENC017	Urine	Medical wards	May-18	ID
GENC039	Urine	Surgical wards	June-18	19	ID
GENC155	Urine	Intensive care units	September-18	11	16	ID
GENC213	Catheter	Intensive care units	November-18	20	25	13	ID
E. xiangfangensis ST114 - SNP difference count matrix (n=13 strains)
Strain ID	Origin details	Hospital Department type	Date of sampling	GENC005	GENC071	GENC082	GENC138	GENC200	GENC212	GENC219	GENC291	GENC326	GENC353	GENC356	GENC408	GENC410
GENC005	Urine	Medical wards	May-18	ID
GENC071	Urine	Emergency units	June-18	73	ID
GENC082	Deep abscess	Surgical wards	June-18	78	45	ID
GENC138	Catheter	Intensive care units	September-18	77	22	51	ID
GENC200	Urine	Surgical wards	October-18	72	39	18	45	ID
GENC212	Blood	Intensive care units	November-18	76	21	50	1	44	ID
GENC219	Bronchial aspiration	Medical wards	November-18	75	4	49	24	43	23	ID
GENC291	Urine	Medical wards	February-19	75	42	9	48	15	47	46	ID
GENC326	Urine	Medical wards	March-19	78	23	52	3	46	2	25	49	ID
GENC353	Urine	Surgical wards	April-19	46	66	71	70	65	69	68	68	71	ID
GENC356	Surgical specimen	Surgical wards	March-19	75	22	49	10	43	9	24	46	11	66	ID
GENC408	Urine	Medical wards	June-19	77	22	51	14	45	13	24	48	15	70	12	ID
GENC410	Blood	Intensive care units	July-19	45	66	69	70	63	69	68	66	71	53	68	70	ID
E. cloacae complex Taxon 4 ST1503 - SNP difference count matrix (n=9 strains)
Strain ID	Origin details	Hospital Department type	Date of sampling	GENC011	GENC139	GENC187	GENC208	GENC217	GENC324	GENC411	GENC414	GENC415
GENC011	Urine	Emergency units	May-18	ID
GENC139	Blood	Intensive care units	September-18	26	ID
GENC187	Purulent discharge	Surgical wards	October-18	28	6	ID
GENC208	Urine	Medical wards	November-18	6	24	26	ID
GENC217	Catheter	Intensive care units	November-18	21	19	21	19	ID
GENC324	Urine	Medical wards	February-19	21	19	21	19	2	ID
GENC411	Catheter	Intensive care units	July-19	23	21	21	21	6	6	ID
GENC414	Blood	Intensive care units	July-19	25	23	25	23	8	8	10	ID
GENC415	Urine	Medical wards	July-19	23	21	23	21	6	4	8	4	ID

## Sheet: ANI details (Sutton GG. ref.)
DATA SET S1. FastANI output between whole-genome sequenced E. cloacae complex isolates and reference clades proposed by Sutton GG. et al. in 2018 doi: 10.12688/f1000research.14566.2. The best score for each strain is shown in bold.
Strain ID / Clade reference	Clade A (CP017183)	Clade B (CP017179)	Clade C (CP017180)	Clade D (CP017186)	Clade E (MKEQ00000000)	Clade F (AEXB00000000)	Clade G (NC014121)	Clade H (CP003678)	Clade I (CP017279)	Clade J (CP011863)	Clade K (JWAU00000000)	Clade L (LEDN00000000)	Clade M (CP017184)	Clade N (NPNR00000000)	Clade O (LVUF0000000)	Clade P (JUZQ00000000)	Clade Q (CP017181)	Clade R (ERS1779109)	Clade S (LZEN00000000)	Clade T (MTKD00000000)	Clade U (FYBA00000000)	Clade V (FYBB00000000)
GENC005	99.0692	96.9906	97.1103	95.9459	94.8365	88.3869	87.6268	87.5093	86.8653	88.3782	88.2754	88.159	88.3562	87.6987	88.0356	87.1779	87.948	89.0507	93.6351	88.8043	87.0508	86.3159
GENC007	97.1105	98.8245	97.5114	95.7795	95.0739	88.5044	87.5597	87.5738	86.8933	88.3593	88.4077	88.2637	88.315	87.6783	88.0737	87.2936	87.9214	88.9521	93.4427	88.9895	87.1463	86.3984
GENC008	88.1617	88.0312	88.3478	87.9374	88.1702	89.5132	88.644	88.6608	88.2234	93.2768	93.3064	99.8271	92.9121	91.0222	91.8542	90.0725	90.7197	91.1161	88.0459	91.1651	87.1604	86.4539
GENC010	97.0849	98.8211	97.5538	95.784	95.0974	88.5398	87.5488	87.5651	86.9322	88.4061	88.3311	88.1665	88.2784	87.6296	88.0275	87.2406	87.8926	88.9909	93.4294	88.9433	87.1728	86.345
GENC011	88.0863	88.1009	88.1695	87.9255	88.0753	89.5949	88.5417	88.7263	88.4116	93.1728	93.3539	98.5883	92.8531	91.1376	91.9562	90.0553	90.7996	91.1002	88.1102	91.2344	87.2265	86.4445
GENC016	97.0433	98.7339	97.5163	95.9007	95.0695	88.3488	87.4667	87.5062	86.7737	88.3052	88.3518	88.1961	88.3266	87.6263	88.0232	87.1346	87.9663	89.0104	93.6391	88.8542	87.1488	86.2612
GENC017	97.1285	98.8839	97.6197	95.8697	95.0749	88.3582	87.5846	87.5055	86.8967	88.2987	88.3748	88.3778	88.3095	87.7109	88.0507	87.1954	87.922	89.0123	93.5946	88.8307	87.1891	86.2214
GENC039	97.0871	98.8169	97.5984	95.8996	95.0774	88.3857	87.566	87.492	86.8258	88.3218	88.3838	88.3121	88.385	87.6864	88.0334	87.1566	87.904	88.9482	93.5533	88.8517	87.115	86.2622
GENC071	98.9272	97.0208	97.0111	95.9115	94.8635	88.3034	87.5743	87.4733	86.8643	88.2952	88.2206	88.1764	88.3151	87.7055	87.9754	87.3565	87.8689	88.9616	93.6062	88.8555	87.1423	86.2982
GENC082	98.9799	96.9963	97.0072	95.9124	94.7784	88.3891	87.5879	87.625	86.9252	88.3406	88.2832	88.1494	88.3604	87.7308	88.0533	87.346	87.9504	88.9998	93.6205	88.85	87.0926	86.203
GENC084	99.0174	97.0618	96.9867	95.9256	94.8368	88.4215	87.6693	87.5403	86.8922	88.2994	88.4294	88.2666	88.479	87.7493	87.9504	87.2696	87.9165	88.9772	93.6545	88.9754	87.0742	86.3444
GENC094	99.8311	97.0175	97.0278	95.9736	94.813	88.3476	87.5828	87.5387	86.8768	88.3696	88.2849	88.2962	88.428	87.6999	88.0906	87.2021	87.9573	89.1151	93.5812	88.9422	87.0863	86.281
GENC113	88.9399	88.8778	89.0169	88.7316	88.9495	89.3713	88.7131	88.6928	88.1414	91.7393	91.6209	91.1309	91.7	90.2734	90.8314	89.545	90.8663	98.4109	89.5317	93.8546	87.101	86.4808
GENC114	88.1277	88.1181	88.1706	87.8799	88.0842	89.6784	88.6049	88.7577	88.3729	93.2677	93.3829	98.7005	92.8696	91.0696	92.0355	90.11	90.8778	91.1134	88.1077	91.2109	87.2039	86.5348
GENC124	99.8834	97.0952	97.0582	95.8996	94.9219	88.34	87.6755	87.5436	86.9343	88.4086	88.2529	88.3001	88.45	87.6501	88	87.2684	87.8854	88.9648	93.5578	88.9346	87.0725	86.3471
GENC138	98.9593	97.0728	97.0936	95.9166	94.8292	88.2679	87.4901	87.4315	86.8162	88.2519	88.2366	88.0897	88.3656	87.6972	87.9441	87.3015	87.9084	88.9183	93.5792	88.7789	87.119	86.1666
GENC139	88.0884	88.0838	88.2807	87.8182	88.0682	89.5787	88.5869	88.7304	88.3789	93.2679	93.3347	98.5937	92.8559	91.1306	92.0098	90.1296	90.6706	91.0572	88.1126	91.2464	87.1949	86.5057
GENC152	99.8432	97.0275	97.0605	96.0008	94.8609	88.2953	87.63	87.5177	86.8234	88.4204	88.2737	88.2284	88.4362	87.7059	87.9766	87.2646	87.9135	88.932	93.6523	88.907	87.0237	86.3502
GENC155	97.1962	98.8827	97.6231	95.9115	95.0748	88.4157	87.6126	87.4623	86.8774	88.3861	88.3272	88.3574	88.364	87.7398	88.0311	87.1364	88.0046	89.0783	93.5841	88.8272	87.1631	86.1977
GENC183	88.3319	88.3427	88.4025	88.0136	88.3047	90.3902	88.857	89.0226	88.6728	96.5978	94.5341	93.1959	93.4004	91.6089	92.7599	90.861	90.7159	91.7674	88.1765	92.0595	87.2042	86.7412
GENC184	99.1096	97.0569	97.0263	96.0048	94.8232	88.4111	87.5263	87.4807	86.8969	88.3649	88.3808	88.2439	88.406	87.8624	88.0301	87.2994	87.8957	89.1072	93.6737	88.9434	87.1554	86.2462
GENC186	88.1432	88.1589	88.208	87.9803	88.1217	89.5428	88.5865	88.7639	88.4129	93.3392	93.3621	98.7429	92.9455	91.1448	92.0195	90.1008	90.868	91.1737	88.1519	91.2931	87.256	86.5105
GENC187	88.1141	88.0797	88.229	87.8773	88.0511	89.5761	88.5465	88.7181	88.4474	93.2155	93.3452	98.648	92.8731	91.0412	91.9409	90.026	90.7614	91.0594	88.1664	91.2236	87.2124	86.5437
GENC188	93.6409	93.5251	93.7024	93.7643	93.2544	88.2509	87.4682	87.3798	86.9099	88.3482	88.3346	88.1432	88.1538	87.6019	87.7877	86.9548	87.7174	89.6082	98.5551	88.8178	87.143	86.3208
GENC199	88.3555	88.3775	88.3795	88.0486	88.2595	90.3485	88.8456	89.0445	88.6896	96.5771	94.523	93.2315	93.4002	91.583	92.7403	90.8582	90.7566	91.8014	88.2334	92.0483	87.2089	86.8252
GENC200	98.9701	97.0167	97.0155	95.8777	94.8254	88.3442	87.5619	87.4598	86.9565	88.3057	88.3199	88.1123	88.4107	87.7233	88.0008	87.2403	87.9807	88.9777	93.6126	88.8185	87.0651	86.2951
GENC202	97.1976	98.9023	97.4437	95.9225	95.0926	88.4963	87.6222	87.5513	86.8688	88.2713	88.2252	88.1951	88.2571	87.715	88.0491	87.1631	87.8809	88.9199	93.5959	89.0033	87.1317	86.3156
GENC204	88.0985	88.1696	88.2043	87.8624	88.0952	89.6186	88.5369	88.7029	88.3554	93.2525	93.3153	98.7376	92.8917	91.0643	92.0086	90.0854	90.83	91.1211	88.0285	91.2563	87.2374	86.5536
GENC205	88.1979	88.2154	88.3787	88.0189	88.2195	90.2358	88.7798	88.9742	88.5978	96.5466	94.4752	93.2108	93.3203	91.5044	92.6342	90.8134	90.5952	91.7313	88.1392	92.0474	87.1508	86.6857
GENC208	88.1061	88.1162	88.1658	87.883	88.0841	89.6297	88.5349	88.6645	88.3102	93.2385	93.3281	98.6355	92.8491	91.1177	91.9965	90.1145	90.7461	91.05	88.1138	91.2921	87.1724	86.4748
GENC209	99.254	97.0815	97.2228	95.9142	94.8625	88.2914	87.5772	87.5892	86.9195	88.421	88.2989	88.2985	88.421	87.6689	87.969	87.2389	87.7881	88.9457	93.6085	88.8838	87.1024	86.3393
GENC212	98.9841	97.0702	97.1025	95.9253	94.8545	88.2196	87.6227	87.3974	86.8163	88.2939	88.2317	88.1778	88.3848	87.692	87.9558	87.2945	87.8307	88.9209	93.5778	88.9248	87.1106	86.1649
GENC213	97.1011	98.853	97.6529	95.9336	95.0696	88.4122	87.5328	87.5248	86.8633	88.4074	88.3065	88.3844	88.2163	87.6772	88.0272	87.2282	87.9345	88.9463	93.5668	88.8381	87.1408	86.1937
GENC214	99.0536	97.0673	96.9803	95.9276	94.8332	88.445	87.5754	87.4775	86.8644	88.3656	88.3366	88.2188	88.4589	87.7604	88.0652	87.2503	87.8959	89.0408	93.6456	88.9089	87.2166	86.2465
GENC216	99.1278	96.9753	97.0785	95.8598	94.8617	88.3031	87.5953	87.536	86.863	88.3814	88.3289	88.2909	88.4282	87.6456	88.0295	87.253	87.9185	88.879	93.6574	88.8441	87.0863	86.2495
GENC217	88.1577	88.0871	88.1951	87.8498	88.0219	89.5293	88.5428	88.7625	88.3485	93.2616	93.3535	98.6412	92.8541	91.072	91.9894	90.0966	90.7954	91.1078	88.118	91.2465	87.2508	86.5048
GENC219	98.929	96.919	96.9734	95.8613	94.8393	88.2684	87.4703	87.4192	86.8003	88.2855	88.2311	88.0702	88.3176	87.63	87.9279	87.2171	87.8617	88.9188	93.546	88.8291	87.1664	86.264
GENC233	87.5444	87.6299	87.7002	87.5537	87.5118	88.0682	98.4123	95.4241	88.2141	89.055	88.9076	88.6598	88.9934	89.2809	89.1429	88.2629	88.5063	88.7611	87.3705	88.7628	86.699	86.5457
GENC249	88.0884	88.071	88.3039	88.0018	88.0692	89.5207	88.6912	88.7028	88.224	93.2235	93.3176	99.8872	92.8998	90.9465	91.8155	90.0382	90.7339	91.1334	88.1262	91.1191	87.1528	86.556
GENC291	99.0081	97.0473	97.0322	95.951	94.8538	88.3503	87.6466	87.4988	86.8892	88.38	88.3406	88.1221	88.4358	87.7638	87.9289	87.3263	87.9825	89.0002	93.6486	88.7807	87.0711	86.2463
GENC324	88.0528	88.0275	88.1887	87.8815	88.0041	89.5723	88.443	88.7171	88.3188	93.1814	93.3281	98.5886	92.8993	91.069	92.0165	90.1006	90.7231	91.0549	88.0959	91.2606	87.2099	86.4548
GENC326	98.9857	97.0339	97.1305	95.9325	94.8307	88.3212	87.5662	87.4432	86.868	88.2988	88.2394	88.0946	88.2799	87.7013	87.9117	87.2025	87.9633	89.0031	93.6403	88.8707	87.0279	86.2022
GENC328	88.2304	88.2505	88.4966	87.983	88.2696	90.2948	88.9694	88.9543	88.5786	96.5956	94.476	93.2143	93.3709	91.5699	92.7124	90.9296	90.8475	91.6383	88.1193	91.9544	87.2375	86.7805
GENC329	88.2576	88.3148	88.3979	88.0176	88.2332	90.3786	88.7858	89.0442	88.6701	96.6693	94.4985	93.1963	93.3154	91.6551	92.8082	90.9132	90.8048	91.7129	88.1987	92.0394	87.0914	86.6751
GENC349	99.8749	97.0947	97.0541	95.9482	94.8784	88.2858	87.66	87.4724	86.8506	88.2883	88.1703	88.1785	88.3803	87.645	87.9098	87.2819	87.8533	89.0012	93.578	88.8714	87.1062	86.306
GENC351	96.9979	98.6997	97.4225	95.8252	94.9659	88.4316	87.511	87.5019	86.8046	88.3479	88.2279	88.1822	88.3198	87.6077	87.9782	87.1541	87.8562	88.9299	93.521	88.9088	87.0832	86.2414
GENC353	98.9692	97.0816	97.0325	95.9072	94.808	88.3331	87.5224	87.5228	86.8898	88.4009	88.3103	88.064	88.4268	87.7364	87.9931	87.2314	87.8681	88.9466	93.6446	88.7506	86.9935	86.2134
GENC354	88.0668	88.0151	88.3217	87.9825	88.1537	89.5589	88.6166	88.6736	88.2428	93.2922	93.3448	99.8122	92.8833	90.945	91.8313	90.0515	90.7444	91.0826	88.0855	91.1582	87.163	86.4638
GENC356	98.9165	97.0536	97.1024	95.9156	94.8124	88.3333	87.5232	87.5088	86.8753	88.3509	88.3054	88.0775	88.3653	87.7132	87.98	87.2884	88.0364	88.9596	93.594	88.8436	87.03	86.2038
GENC402	88.9458	89.0423	89.0694	88.8032	88.9939	89.4623	88.7938	88.827	88.1599	91.7179	91.606	91.1495	91.7591	90.3041	90.8978	89.5991	90.946	98.4513	89.5806	93.9152	87.187	86.4886
GENC405	88.3387	88.2528	88.4648	88.0602	88.2393	90.398	88.7831	89.1003	88.6602	96.587	94.5105	93.2101	93.4291	91.6901	92.8076	90.8805	90.7006	91.7696	88.2184	91.9982	87.2295	86.8018
GENC408	98.9461	96.993	97.0433	95.9097	94.8478	88.2618	87.5098	87.5368	86.8017	88.2411	88.2641	88.0614	88.2965	87.6821	87.8779	87.2845	87.8888	88.9724	93.6018	88.8194	87.0424	86.2361
GENC410	99.023	97.0195	97.0774	95.9236	94.8409	88.2875	87.7027	87.5229	86.8316	88.3256	88.3954	88.1557	88.37	87.7355	87.9408	87.194	87.9572	88.9967	93.6268	88.8226	87.0461	86.3059
GENC411	88.139	88.1182	88.2116	87.871	88.0473	89.6125	88.4992	88.7233	88.3576	93.2417	93.321	98.5972	92.8123	91.1099	91.9723	90.1111	90.7895	91.0934	88.2027	91.2236	87.1818	86.5265
GENC414	88.1181	88.0785	88.2175	87.8949	88.129	89.6231	88.4786	88.7086	88.3651	93.263	93.3172	98.6001	92.8754	91.0311	91.9229	90.0477	90.7956	91.0997	88.184	91.2533	87.2578	86.548
GENC415	88.0588	88.0919	88.1497	87.8269	88.076	89.6356	88.511	88.6729	88.3439	93.293	93.3824	98.6464	92.9033	91.1155	92.0008	90.1083	90.7368	91.091	88.1022	91.2502	87.2397	86.4034
GENC423	87.4677	87.4277	87.7513	87.3545	87.5327	88.139	98.2428	95.3557	88.0745	89.0353	88.8526	88.8324	88.9835	89.259	89.1238	88.2885	88.3571	88.7402	87.28	88.8539	86.6823	86.3851

## Sheet: ANI details (Wu, Zong, Feng)
DATA SET S1. FastANI output between whole-genome sequenced E. cloacae complex isolates and references proposed by Wu W. et al., Zong Z. et al. in 2020, and Feng Y. et al. in 2021. doi: 10.1128/mSystems.00527-20, 10.1016/j.tim.2020.12.009 and 10.1128/AAC.01596-21. The best score for each strain is shown in bold.
Strain ID / species and Taxon references	E. asburiae (CP011863)	E. bugandensis (FYBI00000000)	E. cancerogenus (ERR1854846)	E. chengduensis (CP043318)	E. chuandaensis (QZCS00000000)	E. cloacae (CP001918)	E. dissolvens (WJWQ00000000)	E. dykesii (VTTY00000000)	E. hoffmannii (CP017186)	E. hormaechei (MKEQ00000000)	E. huaxiensis (QZCT00000000)	E. kobei (CP017181)	E. ludwigii (CP017279)	E. mori (GL890773)	E. oligotrophicus (AP019007)	E. quasihormaechei (SJON00000000)	E. quasimori (RXRX00000000)	E. quasiroggenkampii (LFDQ00000000)	E. roggenkampii (CP017184)	E. sichuanensis (POVL00000000)	E. soli (LXES00000000)	E. vonholyi (VTUC00000000)	E. wuhouensis (SJOO00000000)	E. xiangfangensis (CP017183)	E. cloacae complex Taxon 1 (AYJG00000000)	E. cloacae complex Taxon 2 (AZUB00000000)	E. cloacae complex Taxon 3 (JDWG00000000)	E. cloacae complex Taxon 4 (JZXZ00000000)	E. cloacae complex Taxon 5 (LECZ00000000)	E. cloacae complex Taxon 6 (CP014280)	E. cloacae complex Taxon 7 (QBJD00000000)	E. cloacae complex Taxon 9 (QQXP00000000)	E. cloacae complex Taxon 10 (PXJT00000000)	E. cloacae complex Taxon 11 (VRKN00000000)	E. cloacae complex Taxon 12 (QYOF00000000)	E. cloacae complex Taxon 13 (JAALAZ000000000)	E. cloacae complex Taxon 14 (FJXR00000000)	E. cloacae complex Taxon 15 (ERR296652)	E. cloacae complex Taxon 16 (SRR3654274)	E. cloacae complex Taxon 17 (SRR6676748)	E. cloacae complex Taxon 18 (DRR120609)	E. cloacae complex Taxon 19 (ERR2221156)	E. cloacae complex Taxon 20 (AP022133)	E. cloacae complex Taxon 21 (CP056199)	E. cloacae complex Taxon 22 (SRR12509077)	E. cloacae complex Taxon 23 (SOMG00000000)
GENC005	88.3782	89.0507	87.1099	88.2632	88.86	87.6268	87.4498	88.2429	95.9459	94.7967	88.2206	87.948	86.8653	88.3834	87.9771	93.6384	88.777	88.2301	88.3562	87.7443	86.3338	88.1061	88.3674	99.0692	88.328	88.0594	87.2779	88.1883	88.1278	88.888	86.8561	86.8093	88.4958	88.119	96.0097	94.8769	88.3409	86.6029	87.8937	86.2909	86.515	91.4723	86.806	84.4713	87.0461	87.9028
GENC007	88.3593	88.9521	87.2733	88.2675	88.8814	87.5597	87.5737	88.2203	95.7795	95.0867	88.2976	87.9214	86.8933	88.5206	88.0422	93.497	88.7854	88.1057	88.315	87.6736	86.4071	87.9734	88.3535	97.1105	88.4276	88.1587	87.2704	88.2234	88.0414	88.8258	86.9003	86.8291	88.585	88.0779	96.5001	95.0969	88.3431	86.5783	87.9014	86.3181	86.7347	91.3805	86.8923	84.5715	87.1395	87.8102
GENC008	93.2768	91.1161	87.1562	95.5684	91.0968	88.644	88.699	93.1876	87.9374	88.2002	88.5596	90.7197	88.2234	89.5159	87.7428	88.0683	90.2737	92.9614	92.9121	90.9845	86.4298	92.9911	88.8513	88.1617	93.2526	93.2302	90.1249	99.6778	91.8654	91.2705	87.6762	89.3568	91.2579	93.1191	88.2362	87.8949	93.2585	86.8649	88.313	86.3329	86.7081	88.0745	87.4749	84.5954	87.7332	91.8656
GENC010	88.4061	88.9909	87.2183	88.2724	88.8539	87.5488	87.4812	88.2691	95.784	95.107	88.215	87.8926	86.9322	88.5236	88.0775	93.498	88.7777	88.1072	88.2784	87.6368	86.3464	87.9509	88.3009	97.0849	88.4111	88.1313	87.256	88.1514	88.013	88.7528	86.837	86.7804	88.522	88.0804	96.4826	95.1246	88.3351	86.5469	87.9715	86.2888	86.7126	91.3623	86.9297	84.4579	87.1182	87.8636
GENC011	93.1728	91.1002	87.1538	95.6558	91.0933	88.5417	88.6762	93.1835	87.9255	88.2188	88.62	90.7996	88.4116	89.5949	87.9317	88.0838	90.2365	92.9873	92.8531	91.0284	86.4859	92.863	89.1149	88.0863	93.2182	93.3405	90.2121	98.649	91.9997	91.2589	87.56	89.335	91.2344	93.0849	88.198	87.8073	93.2909	86.7775	87.7302	86.3512	86.7342	88.1558	87.4574	84.8775	87.6651	91.8196
GENC016	88.3052	89.0104	87.2075	88.4386	88.801	87.4667	87.4197	88.2341	95.9007	95.0938	88.3227	87.9663	86.7737	88.3488	88.034	93.5127	88.7147	88.0783	88.3266	87.571	86.2229	88.0155	88.3367	97.0433	88.4229	88.0955	87.3336	88.1676	88.019	88.8067	86.7509	86.8052	88.4656	88.0742	96.4506	95.0384	88.4052	86.5855	87.9126	86.1691	86.6837	91.4309	86.8688	84.48	86.9266	87.8784
GENC017	88.2987	89.0123	87.2285	88.2322	88.9324	87.5846	87.5275	88.3736	95.8697	95.0722	88.3572	87.922	86.8967	88.3582	88.1119	93.5437	88.7217	88.0456	88.3095	87.6215	86.168	87.957	88.3082	97.1285	88.5037	88.2223	87.2628	88.2318	87.9934	88.8461	86.8525	86.9407	88.5891	88.1681	96.414	95.1353	88.5567	86.5463	88.0869	86.2383	86.6513	91.3625	86.9242	84.4626	87.0319	87.7923
GENC039	88.3218	88.9482	87.2633	88.1934	88.9405	87.566	87.5538	88.3521	95.8996	95.0554	88.3517	87.904	86.8258	88.3857	88.0966	93.4916	88.8022	88.0416	88.385	87.632	86.2262	88.0508	88.3258	97.0871	88.4087	88.2251	87.3621	88.192	88.0003	88.763	86.8186	86.8235	88.5773	88.1427	96.3772	95.0158	88.5339	86.5568	88.018	86.2199	86.6283	91.4	86.9326	84.4301	87.0189	87.8376
GENC071	88.2952	88.9616	87.0705	88.1835	88.7228	87.5743	87.5016	88.1973	95.9115	94.8777	88.2213	87.8689	86.8643	88.3034	88.0043	93.6111	88.7458	88.1148	88.3151	87.6062	86.3261	88.0567	88.3186	98.9272	88.2875	88.063	87.3204	88.1044	87.9955	88.9171	86.6781	86.8563	88.4111	88.1576	95.979	94.8377	88.312	86.5625	87.6869	86.2364	86.5108	91.3987	86.8322	84.4725	86.9798	87.8328
GENC082	88.3406	88.9998	87.0421	88.2253	88.8434	87.5879	87.5379	88.264	95.9124	94.7953	88.1739	87.9504	86.9252	88.3891	88.0013	93.6009	88.7484	88.1762	88.3604	87.6674	86.265	88.0659	88.2811	98.9799	88.4432	88.1259	87.2487	88.1832	88.0091	88.8217	86.8296	86.8679	88.4584	88.1649	95.9917	94.9275	88.3244	86.6037	87.7967	86.1407	86.5565	91.4138	86.7762	84.546	86.9912	87.809
GENC084	88.2994	88.9772	87.1545	88.2485	88.7751	87.6693	87.5119	88.3186	95.9256	94.8185	88.1945	87.9165	86.8922	88.4215	88.0533	93.614	88.6757	88.1322	88.479	87.7652	86.3331	88.1026	88.2773	99.0174	88.3482	88.1518	87.2935	88.3649	87.9542	88.7771	86.7204	86.8434	88.4617	88.1747	96.0339	94.9279	88.4796	86.5917	87.2016	86.2035	86.7243	91.3736	86.8954	84.3989	86.938	87.8425
GENC094	88.3696	89.1151	87.1387	88.232	88.9193	87.5828	87.4738	88.2662	95.9736	94.8503	88.2447	87.9573	86.8768	88.3476	88.105	93.5053	88.6862	88.1944	88.428	87.6646	86.2967	88.0788	88.2629	99.8311	88.3562	88.1892	87.337	88.3059	88.1483	88.882	86.8625	86.8242	88.5461	88.1775	96.0269	94.8857	88.5098	86.6016	87.9294	86.2416	86.5494	91.5087	86.9172	84.4547	87.0329	87.8516
GENC113	91.7393	98.4109	87.2039	91.2036	93.7411	88.7131	88.6528	91.6527	88.7316	89.094	88.5895	90.8663	88.1414	89.3713	88.1371	89.4386	89.9666	91.4902	91.7	90.2367	86.4969	91.4304	89.1029	88.9399	91.4571	91.5577	89.6629	91.1285	90.9453	95.4577	87.316	88.9333	94.0374	91.2981	89.0318	88.4389	91.6312	86.6889	87.6145	86.3871	86.6588	88.7065	87.3336	84.5579	87.4284	90.7209
GENC114	93.2677	91.1134	87.1498	95.7102	91.1117	88.6049	88.6845	93.2198	87.8799	88.2585	88.6291	90.8778	88.3729	89.6784	87.943	88.079	90.3341	93.033	92.8696	91.1244	86.4895	92.9177	89.1813	88.1277	93.1773	93.3304	90.128	98.8135	92.0819	91.2992	87.6409	89.4107	91.3412	93.1351	88.255	87.8925	93.2537	86.7484	87.7519	86.4284	86.7527	88.1853	87.4826	84.7674	87.6133	91.8328
GENC124	88.4086	88.9648	87.1773	88.2504	88.8296	87.6755	87.4634	88.2609	95.8996	94.8923	88.1885	87.8854	86.9343	88.34	88.0422	93.5902	88.717	88.1623	88.45	87.6409	86.3465	88.039	88.3884	99.8834	88.3616	88.196	87.246	88.2247	88.0044	88.7859	86.8387	86.8591	88.5407	88.1379	96.032	94.8602	88.4493	86.6529	87.1825	86.1923	86.5	91.4499	86.9142	84.3518	87.0474	87.8578
GENC138	88.2519	88.9183	87.0966	88.1042	88.6602	87.4901	87.4424	88.1983	95.9166	94.7823	88.1387	87.9084	86.8162	88.2679	87.8903	93.5518	88.6972	88.176	88.3656	87.6154	86.2732	88.0462	88.2495	98.9593	88.4121	88.101	87.2391	88.0539	87.9305	88.8465	86.7189	86.8354	88.3363	88.0516	95.9779	94.8863	88.3289	86.5042	87.6651	86.1364	86.4644	91.312	86.7885	84.4304	86.966	87.781
GENC139	93.2172	91.0298	87.1913	95.6779	91.1748	88.5104	88.7068	93.1875	87.8547	88.1405	88.6285	90.7815	88.4395	89.6113	87.9268	88.1095	90.2632	92.9754	92.9153	91.0917	86.4664	92.8349	89.0336	88.1084	93.2381	93.2616	90.2611	98.6637	92.0508	91.2192	87.5758	89.3483	91.2347	93.1146	88.3046	87.8439	93.3001	86.8014	88.3842	86.4174	86.6602	88.2606	87.4316	84.8262	87.656	91.8332
GENC152	88.4204	88.932	87.1224	88.2902	88.8113	87.63	87.5382	88.2911	96.0008	94.8219	88.2224	87.9135	86.8234	88.2953	88.115	93.5326	88.7219	88.1304	88.4362	87.6949	86.2943	88.0853	88.2633	99.8432	88.3525	88.1512	87.297	88.3164	88.0331	88.8575	86.7246	86.7945	88.4257	88.1686	96.039	94.9101	88.4125	86.5436	87.8915	86.3099	86.5334	91.5045	86.9057	84.4219	87.0644	87.8203
GENC155	88.3861	89.0783	87.2867	88.3014	88.9991	87.6126	87.5428	88.3778	95.9115	95.0597	88.2955	88.0046	86.8774	88.4157	88.1158	93.546	88.768	88.1428	88.364	87.6327	86.2081	88.0994	88.303	97.1962	88.396	88.2197	87.3419	88.2285	88.0377	88.8818	86.808	86.8681	88.5604	88.2757	96.4606	95.1072	88.4968	86.5475	88.1041	86.3133	86.5321	91.4168	86.967	84.3772	87.0195	87.8061
GENC183	96.5978	91.7674	87.2305	93.1275	91.9324	88.857	89.1523	96.3252	88.0136	88.2149	88.8811	90.7159	88.6728	90.377	88.1559	88.2238	90.9383	93.351	93.4004	91.6217	86.7488	94.3746	89.462	88.3319	95.1025	94.4714	90.9572	93.2264	92.8111	91.966	87.3822	90.0883	92.1773	94.8767	88.5521	87.9834	95.0463	87.0671	88.2143	86.7821	86.966	88.1966	87.8743	84.9339	87.4672	92.7663
GENC184	88.3649	89.1072	87.1931	88.2394	88.8076	87.5263	87.5358	88.3255	96.0048	94.8241	88.2199	87.8957	86.8969	88.4111	88.0792	93.5854	88.7301	88.1008	88.406	87.8123	86.2096	88.151	88.2291	99.1096	88.2935	88.2017	87.3379	88.238	87.9743	88.8348	86.8216	86.8601	88.5071	88.2014	96.0217	94.8484	88.3378	86.594	87.7117	86.4043	86.5617	91.4453	86.8281	84.4186	87.0872	87.838
GENC186	93.3392	91.1737	87.3085	95.7206	91.1442	88.5865	88.7047	93.2497	87.9803	88.2133	88.5852	90.868	88.4129	89.5428	87.9663	88.0714	90.3698	93.1149	92.9455	91.0953	86.4243	92.9714	89.1358	88.1432	93.1821	93.3212	90.0932	98.7289	92.0856	91.2748	87.5793	89.44	91.3083	93.1	88.2928	87.8396	93.3494	86.7775	87.6327	86.2833	86.7494	88.1686	87.4802	84.8325	87.6559	91.8733
GENC187	93.2155	91.0594	87.142	95.6579	91.1327	88.5465	88.6747	93.1332	87.8773	88.1783	88.617	90.7614	88.4474	89.5761	87.8943	88.0368	90.237	92.9856	92.8731	90.9696	86.4764	92.8304	89.0677	88.1141	93.1858	93.3163	90.0918	98.6719	92.025	91.2363	87.5051	89.3596	91.2045	93.1502	88.1981	87.8789	93.2633	86.7093	88.2827	86.3953	86.7442	88.2342	87.5033	84.8145	87.6461	91.7905
GENC188	88.3482	89.6082	87.177	88.1491	88.7506	87.4682	87.4037	88.1925	93.7643	93.314	88.298	87.7174	86.9099	88.2607	87.9406	98.6225	88.5828	88.0343	88.1538	87.6076	86.2689	87.8583	88.2838	93.6409	88.2412	87.9995	87.1211	88.1241	87.8752	88.8684	87.0486	86.6929	88.527	88.0245	93.5078	92.8722	88.2809	86.4429	87.4801	86.1313	86.434	91.6119	86.774	84.4132	87.2004	87.7105
GENC199	96.5771	91.8014	87.2783	93.1692	91.9534	88.8456	89.1268	96.3198	88.0486	88.3222	88.8969	90.7566	88.6896	90.3485	88.2198	88.1818	90.9196	93.3582	93.4002	91.618	86.7885	94.4046	89.4501	88.3555	95.0887	94.4491	90.9521	93.2675	92.8119	91.9821	87.4134	90.0498	92.1605	94.8541	88.5851	88.0786	95.0343	86.9722	88.2327	86.734	87.0461	88.2065	87.8474	84.9513	87.3888	92.7502
GENC200	88.3057	88.9777	87.1622	88.0972	88.8093	87.5619	87.4893	88.2807	95.8777	94.8147	88.217	87.9807	86.9565	88.3442	88.0195	93.592	88.7038	88.1538	88.4107	87.7236	86.3112	87.9811	88.3019	98.9701	88.3486	88.0566	87.1802	88.0449	87.9918	88.8673	86.8165	86.8622	88.4415	88.2908	95.9678	94.9091	88.4348	86.5913	87.8302	86.2487	86.496	91.4321	86.8853	84.5442	86.9634	87.8227
GENC202	88.2713	88.9199	87.2315	88.1098	88.9341	87.6222	87.5161	88.3207	95.9225	95.0776	88.2731	87.8809	86.8688	88.4963	88.0773	93.521	88.7401	88.0293	88.2571	87.6202	86.3117	88.0158	88.3606	97.1976	88.4121	88.1461	87.3464	88.1316	88.0768	88.8558	86.86	86.8024	88.4871	88.1464	96.5486	95.1588	88.4163	86.5395	87.8884	86.1705	86.4336	91.4398	86.8268	84.5196	86.9899	87.8342
GENC204	93.2525	91.1211	87.2412	95.6286	91.1432	88.5369	88.7048	93.2089	87.8624	88.1846	88.639	90.83	88.3554	89.6186	87.9041	88.051	90.3244	93.0842	92.8917	91.0726	86.4438	92.9319	89.1536	88.0985	93.2481	93.3101	90.1277	98.7979	92.042	91.2445	87.5548	89.3691	91.3615	93.1662	88.2532	87.8396	93.1877	86.7566	87.7162	86.4242	86.814	88.1922	87.4376	84.8423	87.5675	91.8215
GENC205	96.5466	91.7313	87.1513	93.0994	91.8685	88.7798	89.0129	96.2995	88.0189	88.2252	88.7525	90.5952	88.5978	90.2358	88.168	88.2887	90.8626	93.2876	93.3203	91.4945	86.6513	94.3721	89.3418	88.1979	95.0111	94.1574	90.9199	93.1105	92.6212	91.8503	87.3035	90.0125	92.1094	94.7419	88.4388	87.9499	94.9614	86.9545	87.687	86.7064	87.1214	88.1297	87.8798	84.9451	87.3672	92.6921
GENC208	93.2385	91.05	87.1205	95.6392	91.0993	88.5349	88.6736	93.1711	87.883	88.1497	88.6285	90.7461	88.3102	89.6297	87.8972	88.1144	90.2343	92.9663	92.8491	91.02	86.4172	92.8771	89.1012	88.1061	93.1256	93.2594	90.2263	98.6517	92.0611	91.2433	87.5153	89.3611	91.2799	93.1064	88.1895	87.8217	93.3048	86.7059	87.7812	86.3046	86.6748	88.2124	87.4891	84.8573	87.6337	91.8115
GENC209	88.421	88.9457	87.1776	88.1497	88.7575	87.5772	87.6209	88.3027	95.9142	94.8748	88.1488	87.7881	86.9195	88.2914	88.0579	93.5721	88.7049	88.166	88.421	87.6593	86.3576	88.1695	88.3433	99.254	88.3446	88.1304	87.2002	88.1938	88.0438	88.8627	86.7551	86.9276	88.5775	88.1332	95.992	94.9195	88.3701	86.5836	87.8153	86.3263	86.5134	91.5525	87.0043	84.5221	86.9231	87.8086
GENC212	88.2939	88.9209	87.0848	88.1705	88.8192	87.6227	87.4224	88.226	95.9253	94.828	88.1482	87.8307	86.8163	88.2196	87.9895	93.5764	88.6607	88.1205	88.3848	87.6922	86.2287	87.9857	88.2801	98.9841	88.3558	88.1069	87.2809	88.1243	87.9319	88.879	86.7977	86.7441	88.3846	88.1443	95.9865	94.9351	88.3748	86.5511	87.7389	86.2064	86.5241	91.3536	86.8201	84.505	87.0094	87.8435
GENC213	88.4074	88.9463	87.1689	88.2684	88.9176	87.5328	87.4893	88.3191	95.9336	95.0744	88.3573	87.9345	86.8633	88.4122	88.0595	93.5104	88.7625	88.1039	88.2163	87.6038	86.1741	88.0272	88.3588	97.1011	88.4379	88.1658	87.3335	88.2324	87.9655	88.7998	86.8344	86.9136	88.6353	88.1217	96.4253	95.0845	88.5353	86.4589	88.0662	86.2001	86.5203	91.4285	86.897	84.6228	87.024	87.849
GENC214	88.3656	89.0408	87.1707	88.2267	88.8321	87.5754	87.5605	88.3268	95.9276	94.8439	88.264	87.8959	86.8644	88.4485	88.0941	93.618	88.6844	88.0851	88.4589	87.7822	86.2522	88.0682	88.2691	99.0536	88.3225	88.2103	87.3587	88.2153	87.9394	88.8459	86.8231	86.873	88.4963	88.1918	95.9921	94.8561	88.3944	86.5343	87.7543	86.3671	86.6208	91.4589	86.8952	84.4137	87.0765	87.8579
GENC216	88.3814	88.879	87.1414	88.2126	88.771	87.5953	87.5156	88.2538	95.8598	94.8123	88.2003	87.9185	86.863	88.3031	87.9447	93.6001	88.7185	88.199	88.4282	87.6324	86.2395	88.0628	88.2178	99.1278	88.3116	88.1037	87.1751	88.1939	88.0756	88.7684	86.7069	86.8715	88.5058	88.1366	95.9967	94.9208	88.3814	86.602	87.1579	86.2	86.5101	91.4441	86.7986	84.5331	86.9452	87.9246
GENC217	93.2616	91.1078	87.2052	95.6611	91.1134	88.5428	88.7227	93.1432	87.8498	88.1061	88.5918	90.7954	88.3485	89.5293	87.9792	88.1114	90.3102	92.9992	92.8541	91.0457	86.4445	92.8494	89.0316	88.1577	93.0995	93.2852	90.1602	98.6294	92.0041	91.2584	87.5877	89.3545	91.2366	93.1172	88.262	87.773	93.2288	86.7423	88.3197	86.4101	86.7665	88.2196	87.3991	84.8386	87.7229	91.808
GENC219	88.2855	88.9188	87.0557	88.0976	88.693	87.4703	87.3909	88.1767	95.8613	94.7843	88.1706	87.8617	86.8003	88.2684	87.9955	93.552	88.6557	88.1039	88.3176	87.6045	86.3303	88.0164	88.2568	98.929	88.3173	88.0834	87.2174	88.0724	87.9169	88.8765	86.747	86.8727	88.4141	88.1082	95.9192	94.8345	88.2937	86.5025	87.7807	86.2537	86.4533	91.3235	86.7292	84.4469	86.9483	87.8209
GENC233	89.055	88.7611	86.8212	88.5725	88.7969	98.4123	95.4463	88.9544	87.5537	87.3713	87.6939	88.5063	88.2141	88.0682	87.7282	87.3397	88.3865	88.912	88.9934	89.3009	86.5805	88.7727	87.9385	87.5444	88.9142	88.8922	88.1653	88.6101	89.2318	88.9428	86.4135	88.2283	88.7638	88.9007	87.5608	87.3899	88.9302	86.6998	86.7164	86.4725	86.6826	87.8117	87.7255	84.7382	86.5982	89.073
GENC249	93.2235	91.1334	87.2438	95.5683	91.0943	88.6912	88.6997	93.2107	88.0018	88.2008	88.5363	90.7339	88.224	89.5207	87.8607	88.0138	90.2463	92.9039	92.8998	90.9643	86.5284	92.9854	88.8605	88.0884	93.2483	93.2105	90.0355	99.7149	91.9316	91.1682	87.6304	89.3293	91.2743	93.0744	88.2343	87.8516	93.2665	86.8844	88.2393	86.4237	86.6876	88.1116	87.4593	84.5498	87.6657	91.8972
GENC291	88.38	89.0002	87.158	88.0708	88.7741	87.6466	87.4977	88.2339	95.951	94.8645	88.2508	87.9825	86.8892	88.3503	88.0912	93.5942	88.7207	88.1591	88.4358	87.651	86.2291	88.0548	88.3185	99.0081	88.4179	88.1257	87.2773	88.1244	87.989	88.7703	86.8046	86.9361	88.5026	88.1868	96.0117	94.886	88.3853	86.6455	87.8724	86.3096	86.5812	91.4048	86.8327	84.4571	87.0281	87.8892
GENC324	93.1814	91.0549	87.2432	95.6751	91.0969	88.443	88.7252	93.1513	87.8815	88.068	88.7001	90.7231	88.3188	89.5723	87.8597	88.0823	90.2238	92.9494	92.8993	91.0659	86.4308	92.8754	89.0152	88.0528	93.1063	93.2506	90.1748	98.5524	91.9621	91.181	87.5446	89.3568	91.2734	93.091	88.2654	87.8019	93.2569	86.773	88.2912	86.397	86.6324	88.1747	87.47	84.832	87.6862	91.8004
GENC326	88.2988	89.0031	87.0677	88.1573	88.7502	87.5662	87.4134	88.228	95.9325	94.8583	88.1405	87.9633	86.868	88.3212	88.0147	93.5795	88.7317	88.1354	88.2799	87.5935	86.2375	88.0343	88.3102	98.9857	88.3064	88.1	87.2607	88.0412	87.9776	88.8652	86.7401	86.8506	88.4286	88.1493	95.9763	94.8701	88.2701	86.4987	87.669	86.2022	86.4165	91.3815	86.8116	84.3879	86.9805	87.8177
GENC328	96.5956	91.6383	87.1218	93.1045	91.8311	88.9694	89.0157	96.2628	87.983	88.3006	88.8895	90.8475	88.5786	90.2948	88.1265	88.1073	90.7703	93.3562	93.3709	91.5125	86.8151	94.6095	89.3556	88.2304	95.005	94.4078	90.8736	93.1552	92.7051	91.8801	87.3436	89.9811	92.0387	94.7753	88.3445	87.9816	95.056	87.0043	87.6129	86.7917	87.1184	88.0631	87.7528	85.0546	87.5376	92.6848
GENC329	96.6693	91.7129	87.1332	93.1171	91.9055	88.7858	88.9817	96.3104	88.0176	88.1787	88.9454	90.8048	88.6701	90.3786	88.0759	88.2432	90.8848	93.3203	93.3154	91.574	86.6592	94.3677	89.4116	88.2576	95.0234	94.3348	90.9004	93.166	92.7601	91.9031	87.3333	90.119	92.0933	94.8744	88.4144	87.9988	94.9754	86.9767	87.6259	86.6484	87.292	88.2844	87.8521	84.9715	87.3621	92.6629
GENC349	88.2883	89.0012	87.1794	88.2129	88.8286	87.66	87.4074	88.33	95.9482	94.8551	88.1358	87.8533	86.8506	88.2858	88.0169	93.5423	88.6634	88.0917	88.3803	87.6635	86.2959	88.0781	88.3607	99.8749	88.2234	88.1679	87.2787	88.1922	87.932	88.7837	86.7159	86.7667	88.4175	88.076	96.0242	94.8817	88.3437	86.5754	87.0703	86.2496	86.5313	91.4774	86.8487	84.3913	86.9884	87.8812
GENC351	88.3479	88.9299	87.1299	88.159	88.8147	87.511	87.5455	88.2692	95.8252	94.9719	88.2765	87.8562	86.8046	88.4316	88.0048	93.42	88.7246	88.12	88.3198	87.6753	86.2765	88.003	88.2867	96.9979	88.3833	88.1285	87.473	88.0589	88.02	88.7556	86.7778	86.7774	88.4987	88.0732	96.4331	95.048	88.4151	86.5927	87.9406	86.295	86.7282	91.3625	86.8274	84.453	86.8433	87.8627
GENC353	88.4009	88.9466	87.1609	88.0422	88.7575	87.5224	87.5539	88.207	95.9072	94.7803	88.2144	87.8681	86.8898	88.3331	88.0008	93.6569	88.7521	88.231	88.4268	87.664	86.2528	88.0787	88.2575	98.9692	88.4306	88.1371	87.3169	87.9756	87.9983	88.8107	86.7448	86.9212	88.4452	88.1305	96.0334	94.9137	88.2812	86.5044	87.6475	86.1483	86.4391	91.3742	86.826	84.4517	86.9937	87.8073
GENC354	93.2922	91.0826	87.2011	95.6007	91.1712	88.6166	88.7617	93.2089	87.9825	88.1583	88.5681	90.7444	88.2428	89.5589	87.8532	88.1164	90.2358	92.8848	92.8833	90.9752	86.4024	92.9433	88.9107	88.0668	93.2426	93.2361	90.1258	99.6258	91.8196	91.1897	87.7318	89.3623	91.2942	93.026	88.2553	87.7912	93.2834	86.9162	88.3003	86.4434	86.6356	88.0166	87.4864	84.5404	87.7258	91.8797
GENC356	88.3509	88.9596	87.096	88.1185	88.8115	87.5232	87.5097	88.1877	95.9156	94.8575	88.1639	88.0364	86.8753	88.3333	87.9831	93.61	88.7146	88.1813	88.3653	87.6108	86.2686	88.0157	88.2079	98.9165	88.3661	88.0704	87.2644	87.9965	87.9077	88.8774	86.7899	86.8347	88.4187	88.1937	95.9967	94.8572	88.3367	86.6044	87.6765	86.2826	86.5023	91.3732	86.8578	84.459	87.0175	87.8394
GENC402	91.7179	98.4513	87.2629	91.2365	93.763	88.7938	88.7438	91.6353	88.8032	89.0574	88.6552	90.946	88.1599	89.4623	88.1522	89.5313	89.9501	91.5673	91.7591	90.2985	86.5481	91.4617	89.0463	88.9458	91.523	91.5287	89.6726	91.1602	90.9957	95.4981	87.3026	88.9784	94.0505	91.3353	89.0619	88.4904	91.7171	86.6787	87.6954	86.4187	86.7154	88.7815	87.354	84.4451	87.4491	90.7184
GENC405	96.587	91.7696	87.2299	93.1331	91.9408	88.7831	89.0964	96.3187	88.0602	88.2579	88.9051	90.7006	88.6602	90.398	88.2078	88.2344	90.8802	93.3112	93.4291	91.6303	86.7844	94.3852	89.3773	88.3387	95.1222	94.4708	90.9218	93.2336	92.8278	91.9929	87.3603	90.0866	92.1859	94.8918	88.4673	88.0494	95.0421	87.0499	88.2662	86.7542	86.9958	88.1478	87.9197	85.1225	87.5231	92.7338
GENC408	88.2411	88.9724	87.1393	88.1371	88.7297	87.5098	87.4211	88.1932	95.9097	94.8254	88.2093	87.8888	86.8017	88.2618	87.995	93.5852	88.7008	88.0694	88.2965	87.5781	86.3223	87.9916	88.2547	98.9461	88.3405	88.1543	87.2193	87.9975	87.8693	88.8384	86.7526	86.8261	88.3401	88.0866	96.0098	94.8251	88.2043	86.5488	87.7037	86.2356	86.4125	91.3691	86.7376	84.4607	87.0024	87.7898
GENC410	88.3256	88.9967	87.0889	88.2924	88.835	87.7027	87.52	88.2973	95.9236	94.8629	88.1592	87.9572	86.8316	88.2875	88.0579	93.5426	88.7283	88.1985	88.37	87.6642	86.2701	88.0248	88.2078	99.023	88.4134	88.1691	87.2722	88.1953	88.0112	88.7803	86.738	86.8671	88.4469	88.1652	96.0128	94.8474	88.2853	86.5012	87.8979	86.1935	86.4695	91.4484	86.8528	84.4999	86.96	87.8229
GENC411	93.2417	91.0934	87.2659	95.6684	91.0804	88.4992	88.676	93.1661	87.871	88.2395	88.5996	90.7895	88.3576	89.6125	87.9104	88.0726	90.338	92.953	92.8123	90.9633	86.4863	92.9111	88.9982	88.139	93.1728	93.2278	90.239	98.6455	92.0044	91.2426	87.5751	89.3408	91.2222	93.1034	88.1632	87.8762	93.3158	86.6533	88.3273	86.385	86.6382	88.1942	87.4	84.7856	87.6874	91.7873
GENC414	93.263	91.0997	87.2432	95.6841	91.1211	88.4786	88.7449	93.2198	87.8949	88.1705	88.6229	90.7956	88.3651	89.6231	87.8999	88.0923	90.2277	92.9473	92.8754	90.9759	86.5209	92.8935	89.0359	88.1181	93.1775	93.2842	90.2012	98.642	91.9613	91.2219	87.6016	89.4227	91.1401	93.0976	88.2981	87.8946	93.2553	86.7804	88.3457	86.3578	86.6621	88.2135	87.4461	84.8722	87.6552	91.8242
GENC415	93.293	91.091	87.1745	95.6598	91.152	88.511	88.7781	93.2076	87.8269	88.1525	88.6188	90.7368	88.3439	89.6484	87.944	88.0405	90.1943	93.0229	92.9033	91.0703	86.4066	92.8756	89.0679	88.0588	93.1611	93.3022	90.2451	98.6835	92.0655	91.2634	87.5939	89.4266	91.2675	93.1511	88.2316	87.8197	93.2803	86.7804	88.2926	86.3264	86.6712	88.2286	87.4623	84.7749	87.7055	91.8844
GENC423	89.0353	88.7402	86.6478	88.7336	88.8295	98.2428	95.3923	88.8586	87.3545	87.4893	87.5547	88.3571	88.0745	88.139	87.7237	87.3968	88.3162	88.7897	88.9835	89.1546	86.3691	88.7187	87.8637	87.4677	88.989	88.8317	88.3856	88.92	89.1505	88.852	86.3589	88.0531	88.7134	88.847	87.5751	87.1726	88.9443	86.6172	87.7892	86.367	86.6491	87.7635	87.6589	84.6562	86.3654	89.0265

[truncated: 1 more sheets: isDDH details (Wu, Zong, Feng)]
