# Supplementary material for: Emergence of a Novel Lineage and Wide Spread of a blaCTX-M-15/IncHI2/ST1 Plasmid among Nosocomial Enterobacter in Guadeloupe
Source: Antibiotics (Basel). 2022 Oct 20;11(10):1443. doi: 10.3390/antibiotics11101443 (PMC9598596; doi:10.3390/antibiotics11101443)
Supplement: Supplementary file 1 [file antibiotics-11-01443-s001.zip › Data Set S2.xlsx]

## Sheet: Nosocomial metadata
Data Set S2. Clinical incidence of hospital acquired ESBL-producing Enterobacteriaceae at the UHCG during the study period. Total number of patient days : 207,393 [April 2018 to August 2019].
no	Patient's age	Gender	Type of hospital department	Date of sampling	Type of sampling	Site of infection	Bacterium	Resistance
1	80	Male	Medical wards	April-2018	Blood	Bacteremia	Escherichia coli	ESBL
2	86	Female	Intensive care units	April-2018	Blood	Bacteremia	Klebsiella pneumoniae complex	ESBL
3	51	Male	Intensive care units	April-2018	Catheter	Catheter site infection	Enterobacter cloacae complex	ESBL
4	69	Male	Intensive care units	April-2018	Catheter	Catheter site infection	Klebsiella pneumoniae complex	ESBL
5	63	Male	Intensive care units	April-2018	Catheter	Catheter site infection	Klebsiella pneumoniae complex	ESBL
6	70	Male	Intensive care units	April-2018	Catheter	Catheter site infection	Klebsiella pneumoniae complex	ESBL
7	72	Male	Intensive care units	April-2018	Preserving liquid for graft	Other	Klebsiella pneumoniae complex	ESBL
8	62	Female	Surgical wards	April-2018	Deep abscess	Surgical site infection	Klebsiella pneumoniae complex	ESBL
9	70	Male	Surgical wards	April-2018	Deep abscess	Surgical site infection	Klebsiella pneumoniae complex	ESBL
10	57	Male	Intensive care units	April-2018	Wound	Skin and soft tissue infection	Klebsiella pneumoniae complex	ESBL
11	80	Male	Intensive care units	April-2018	Protected distal aspiration	Respiratory tract infection	Klebsiella pneumoniae complex	ESBL
12	28	Female	Surgical wards	April-2018	Urine	Urinary tract infection	Enterobacter cloacae complex	ESBL
13	65	Male	Surgical wards	April-2018	Urine	Urinary tract infection	Klebsiella pneumoniae complex	ESBL
14	48	Male	Medical wards	April-2018	Urine	Urinary tract infection	Klebsiella pneumoniae complex	ESBL
15	76	Male	Intensive care units	April-2018	Urine	Urinary tract infection	Klebsiella pneumoniae complex	ESBL
16	71	Male	Surgical wards	May-2018	Blood	Bacteremia	Escherichia coli	ESBL
17	84	Male	Intensive care units	May-2018	Blood	Bacteremia	Klebsiella pneumoniae complex	ESBL
18	57	Male	Intensive care units	May-2018	Blood	Bacteremia	Klebsiella pneumoniae complex	ESBL
19	59	Male	Surgical wards	May-2018	Bone	Other	Klebsiella pneumoniae complex	ESBL
20	78	Female	Intensive care units	May-2018	Peritoneal fluid	Peritonitis	Enterobacter cloacae complex	ESBL
21	60	Female	Surgical wards	May-2018	Purulent discharge	Surgical site infection	Klebsiella pneumoniae complex	ESBL
22	32	Male	Intensive care units	May-2018	Cerebrospinal fluid	Meningitis	Klebsiella pneumoniae complex	ESBL
23	48	Male	Intensive care units	May-2018	Wound	Skin and soft tissue infection	Klebsiella pneumoniae complex	ESBL
24	32	Female	Medical wards	May-2018	Urine	Urinary tract infection	Citrobacter freundii	ESBL
25	78	Female	Medical wards	May-2018	Urine	Urinary tract infection	Citrobacter koseri	ESBL
26	41	Male	Surgical wards	May-2018	Urine	Urinary tract infection	Enterobacter cloacae complex	ESBL
27	55	Male	Medical wards	May-2018	Urine	Urinary tract infection	Enterobacter cloacae complex	ESBL
28	84	Male	Medical wards	May-2018	Urine	Urinary tract infection	Enterobacter cloacae complex	ESBL
29	78	Male	Medical wards	May-2018	Urine	Urinary tract infection	Enterobacter cloacae complex	ESBL
30	62	Male	Emergency units	May-2018	Urine	Urinary tract infection	Enterobacter cloacae complex	ESBL
31	81	Male	Medical wards	May-2018	Urine	Urinary tract infection	Klebsiella pneumoniae complex	ESBL
32	61	Male	Surgical wards	June-2018	Blood	Bacteremia	Enterobacter cloacae complex	ESBL
33	59	Male	Intensive care units	June-2018	Blood	Bacteremia	Klebsiella pneumoniae complex	ESBL
34	57	Female	Intensive care units	June-2018	Catheter	Catheter site infection	Klebsiella pneumoniae complex	ESBL
35	64	Female	Intensive care units	June-2018	Catheter	Catheter site infection	Klebsiella pneumoniae complex	ESBL
36	54	Male	Intensive care units	June-2018	Catheter	Catheter site infection	Klebsiella pneumoniae complex	ESBL
37	56	Male	Intensive care units	June-2018	Catheter	Catheter site infection	Klebsiella pneumoniae complex	ESBL
38	21	Male	Intensive care units	June-2018	Catheter	Catheter site infection	Klebsiella pneumoniae complex	ESBL
39	20	Male	Intensive care units	June-2018	Catheter	Catheter site infection	Klebsiella pneumoniae complex	ESBL
40	76	Male	Intensive care units	June-2018	Catheter	Catheter site infection	Klebsiella pneumoniae complex	ESBL
41	58	Male	Intensive care units	June-2018	Catheter	Catheter site infection	Klebsiella pneumoniae complex	ESBL
42	53	Male	Intensive care units	June-2018	Catheter	Catheter site infection	Klebsiella pneumoniae complex	ESBL
43	45	Male	Surgical wards	June-2018	Deep abscess	Surgical site infection	Enterobacter cloacae complex	ESBL
44	57	Female	Intensive care units	June-2018	Bronchoalveolar lavage	Respiratory tract infection	Klebsiella pneumoniae complex	ESBL
45	89	Female	Medical wards	June-2018	Urine	Urinary tract infection	Escherichia coli	ESBL
46	75	Male	Surgical wards	June-2018	Urine	Urinary tract infection	Klebsiella pneumoniae complex	ESBL
47	61	Male	Surgical wards	June-2018	Urine	Urinary tract infection	Klebsiella pneumoniae complex	ESBL
48	59	Male	Medical wards	June-2018	Urine	Urinary tract infection	Klebsiella pneumoniae complex	ESBL
49	57	Male	Medical wards	June-2018	Urine	Urinary tract infection	Klebsiella pneumoniae complex	ESBL
50	63	Male	Medical wards	June-2018	Urine	Urinary tract infection	Klebsiella pneumoniae complex	ESBL
51	62	Male	Intensive care units	June-2018	Urine	Urinary tract infection	Klebsiella pneumoniae complex	ESBL
52	51	Male	Intensive care units	June-2018	Urine	Urinary tract infection	Klebsiella pneumoniae complex	ESBL
53	40	Female	Medical wards	July-2018	Blood	Bacteremia	Klebsiella pneumoniae complex	ESBL
54	70	Female	Intensive care units	July-2018	Blood	Bacteremia	Klebsiella pneumoniae complex	ESBL
55	35	Male	Intensive care units	July-2018	Blood	Bacteremia	Klebsiella pneumoniae complex	ESBL
56	45	Male	Intensive care units	July-2018	Catheter	Catheter site infection	Klebsiella pneumoniae complex	ESBL
57	31	Male	Intensive care units	July-2018	Catheter	Catheter site infection	Klebsiella pneumoniae complex	ESBL
58	58	Male	Intensive care units	July-2018	Catheter	Catheter site infection	Klebsiella pneumoniae complex	ESBL
59	46	Male	Intensive care units	July-2018	Catheter	Catheter site infection	Klebsiella pneumoniae complex	ESBL
60	74	Male	Intensive care units	July-2018	Bronchoalveolar lavage	Respiratory tract infection	Klebsiella pneumoniae complex	ESBL
61	53	Male	Medical wards	July-2018	Urine	Urinary tract infection	Citrobacter koseri	ESBL
62	35	Male	Intensive care units	July-2018	Urine	Urinary tract infection	Enterobacter cloacae complex	ESBL
63	53	Female	Medical wards	July-2018	Urine	Urinary tract infection	Escherichia coli	ESBL
64	70	Female	Medical wards	July-2018	Urine	Urinary tract infection	Escherichia coli	ESBL
65	71	Male	Surgical wards	July-2018	Urine	Urinary tract infection	Klebsiella pneumoniae complex	ESBL
66	57	Male	Surgical wards	July-2018	Urine	Urinary tract infection	Klebsiella pneumoniae complex	ESBL
67	58	Female	Medical wards	July-2018	Urine	Urinary tract infection	Klebsiella pneumoniae complex	ESBL
68	49	Female	Medical wards	July-2018	Urine	Urinary tract infection	Klebsiella pneumoniae complex	ESBL
69	73	Female	Medical wards	July-2018	Urine	Urinary tract infection	Klebsiella pneumoniae complex	ESBL
70	40	Male	Intensive care units	July-2018	Urine	Urinary tract infection	Klebsiella pneumoniae complex	ESBL
71	49	Male	Intensive care units	August-2018	Blood	Bacteremia	Citrobacter koseri	ESBL
72	78	Female	Intensive care units	August-2018	Blood	Bacteremia	Enterobacter cloacae complex	ESBL
73	56	Male	Intensive care units	August-2018	Blood	Bacteremia	Enterobacter cloacae complex	ESBL
74	81	Male	Medical wards	August-2018	Blood	Bacteremia	Klebsiella pneumoniae complex	ESBL
75	78	Female	Intensive care units	August-2018	Blood	Bacteremia	Klebsiella pneumoniae complex	ESBL
76	60	Male	Intensive care units	August-2018	Blood	Bacteremia	Klebsiella pneumoniae complex	ESBL
77	65	Female	Intensive care units	August-2018	Catheter	Catheter site infection	Klebsiella pneumoniae complex	ESBL
78	56	Male	Intensive care units	August-2018	Catheter	Catheter site infection	Klebsiella pneumoniae complex	ESBL
79	59	Female	Surgical wards	August-2018	Preserving liquid for graft	Other	Escherichia coli	ESBL
80	62	Male	Surgical wards	August-2018	Peritoneal fluid	Peritonitis	Citrobacter freundii	ESBL
81	17	Female	Intensive care units	August-2018	Wound	Skin and soft tissue infection	Klebsiella pneumoniae complex	ESBL
82	60	Male	Intensive care units	August-2018	Bronchial aspiration	Respiratory tract infection	Klebsiella pneumoniae complex	ESBL
83	69	Female	Surgical wards	August-2018	Urine	Urinary tract infection	Enterobacter cloacae complex	ESBL
84	58	Male	Medical wards	August-2018	Urine	Urinary tract infection	Enterobacter cloacae complex	ESBL
85	38	Male	Surgical wards	August-2018	Urine	Urinary tract infection	Klebsiella pneumoniae complex	ESBL
86	94	Male	Medical wards	August-2018	Urine	Urinary tract infection	Klebsiella pneumoniae complex	ESBL
87	66	Male	Intensive care units	August-2018	Urine	Urinary tract infection	Klebsiella pneumoniae complex	ESBL
88	36	Male	Intensive care units	August-2018	Urine	Urinary tract infection	Klebsiella pneumoniae complex	ESBL
89	71	Male	Intensive care units	September-2018	Blood	Bacteremia	Enterobacter cloacae complex	ESBL
90	77	Female	Medical wards	September-2018	Blood	Bacteremia	Escherichia coli	ESBL
91	77	Female	Medical wards	September-2018	Blood	Bacteremia	Klebsiella pneumoniae complex	ESBL
92	69	Female	Intensive care units	September-2018	Blood	Bacteremia	Klebsiella pneumoniae complex	ESBL
93	69	Female	Intensive care units	September-2018	Catheter	Catheter site infection	Enterobacter cloacae complex	ESBL
94	0	Female	Intensive care units	September-2018	Catheter	Catheter site infection	Escherichia coli	ESBL
95	69	Female	Intensive care units	September-2018	Catheter	Catheter site infection	Klebsiella pneumoniae complex	ESBL
96	44	Male	Intensive care units	September-2018	Catheter	Catheter site infection	Klebsiella pneumoniae complex	ESBL
97	28	Male	Intensive care units	September-2018	Catheter	Catheter site infection	Klebsiella pneumoniae complex	ESBL
98	83	Female	Surgical wards	September-2018	Wound	Surgical site infection	Klebsiella pneumoniae complex	ESBL
99	50	Male	Intensive care units	September-2018	Urine	Urinary tract infection	Citrobacter freundii	ESBL
100	24	Male	Intensive care units	September-2018	Urine	Urinary tract infection	Enterobacter cloacae complex	ESBL
101	45	Female	Surgical wards	September-2018	Urine	Urinary tract infection	Escherichia coli	ESBL
102	53	Male	Intensive care units	September-2018	Urine	Urinary tract infection	Escherichia coli	ESBL
103	48	Male	Surgical wards	September-2018	Urine	Urinary tract infection	Klebsiella aerogenes	ESBL
104	91	Female	Medical wards	September-2018	Urine	Urinary tract infection	Klebsiella pneumoniae complex	ESBL
105	79	Male	Medical wards	September-2018	Urine	Urinary tract infection	Klebsiella pneumoniae complex	ESBL
106	65	Male	Medical wards	September-2018	Urine	Urinary tract infection	Klebsiella pneumoniae complex	ESBL
107	76	Male	Medical wards	October-2018	Blood	Bacteremia	Enterobacter cloacae complex	ESBL
108	52	Female	Intensive care units	October-2018	Blood	Bacteremia	Klebsiella pneumoniae complex	ESBL
109	54	Male	Intensive care units	October-2018	Blood	Bacteremia	Klebsiella pneumoniae complex	ESBL
110	75	Male	Intensive care units	October-2018	Catheter	Catheter site infection	Enterobacter cloacae complex	ESBL
111	55	Male	Medical wards	October-2018	Catheter	Catheter site infection	Klebsiella pneumoniae complex	ESBL
112	61	Female	Intensive care units	October-2018	Catheter	Catheter site infection	Klebsiella pneumoniae complex	ESBL
113	69	Male	Intensive care units	October-2018	Catheter	Catheter site infection	Klebsiella pneumoniae complex	ESBL
114	65	Male	Intensive care units	October-2018	Catheter	Catheter site infection	Klebsiella pneumoniae complex	ESBL
115	95	Female	Surgical wards	October-2018	Abscess	Surgical site infection	Enterobacter cloacae complex	ESBL
116	54	Male	Surgical wards	October-2018	Purulent discharge	Surgical site infection	Enterobacter cloacae complex	ESBL
117	57	Male	Surgical wards	October-2018	Deep abscess	Surgical site infection	Klebsiella pneumoniae complex	ESBL
118	82	Female	Medical wards	October-2018	Purulent discharge	Surgical site infection	Klebsiella pneumoniae complex	ESBL
119	52	Male	Intensive care units	October-2018	Cerebrospinal fluid	Meningitis	Klebsiella pneumoniae complex	ESBL
120	71	Female	Surgical wards	October-2018	Urine	Urinary tract infection	Klebsiella pneumoniae complex	ESBL
121	74	Female	Intensive care units	October-2018	Urine	Urinary tract infection	Klebsiella pneumoniae complex	ESBL
122	75	Male	Intensive care units	October-2018	Urine	Urinary tract infection	Klebsiella pneumoniae complex	ESBL
123	71	Male	Medical wards	November-2018	Blood	Bacteremia	Enterobacter cloacae complex	ESBL
124	66	Male	Intensive care units	November-2018	Blood	Bacteremia	Enterobacter cloacae complex	ESBL
125	50	Male	Intensive care units	November-2018	Catheter	Catheter site infection	Enterobacter cloacae complex	ESBL
126	58	Male	Intensive care units	November-2018	Catheter	Catheter site infection	Enterobacter cloacae complex	ESBL
127	60	Male	Intensive care units	November-2018	Catheter	Catheter site infection	Enterobacter cloacae complex	ESBL
128	33	Male	Intensive care units	November-2018	Catheter	Catheter site infection	Klebsiella pneumoniae complex	ESBL
129	53	Male	Intensive care units	November-2018	Catheter	Catheter site infection	Klebsiella pneumoniae complex	ESBL
130	60	Male	Surgical wards	November-2018	Bone	Other	Citrobacter freundii	ESBL
131	85	Male	Surgical wards	November-2018	Wound	Surgical site infection	Klebsiella pneumoniae complex	ESBL
132	94	Female	Medical wards	November-2018	Surgical specimen	Other	Klebsiella pneumoniae complex	ESBL
133	77	Male	Surgical wards	November-2018	Purulent discharge	Surgical site infection	Enterobacter cloacae complex	ESBL
134	73	Male	Intensive care units	November-2018	Peritoneal fluid	Peritonitis	Enterobacter cloacae complex	ESBL
135	73	Male	Intensive care units	November-2018	Peritoneal fluid	Peritonitis	Klebsiella pneumoniae complex	ESBL
136	48	Male	Medical wards	November-2018	Bronchial aspiration	Respiratory tract infection	Enterobacter cloacae complex	ESBL
137	57	Male	Medical wards	November-2018	Bronchoalveolar lavage	Respiratory tract infection	Escherichia coli	ESBL
138	60	Male	Intensive care units	November-2018	Bronchial aspiration	Respiratory tract infection	Klebsiella pneumoniae complex	ESBL
139	68	Female	Medical wards	November-2018	Urine	Urinary tract infection	Enterobacter cloacae complex	ESBL
140	83	Female	Medical wards	November-2018	Urine	Urinary tract infection	Enterobacter cloacae complex	ESBL
141	68	Female	Medical wards	November-2018	Urine	Urinary tract infection	Enterobacter cloacae complex	ESBL
142	55	Male	Surgical wards	November-2018	Urine	Urinary tract infection	Escherichia coli	ESBL
143	76	Female	Surgical wards	November-2018	Urine	Urinary tract infection	Klebsiella pneumoniae complex	ESBL
144	77	Male	Surgical wards	November-2018	Urine	Urinary tract infection	Klebsiella pneumoniae complex	ESBL
145	68	Female	Medical wards	November-2018	Urine	Urinary tract infection	Klebsiella pneumoniae complex	ESBL
146	68	Female	Medical wards	November-2018	Urine	Urinary tract infection	Klebsiella pneumoniae complex	ESBL
147	82	Male	Medical wards	November-2018	Urine	Urinary tract infection	Klebsiella pneumoniae complex	ESBL
148	64	Male	Medical wards	November-2018	Urine	Urinary tract infection	Klebsiella pneumoniae complex	ESBL
149	77	Female	Surgical wards	December-2018	Blood	Bacteremia	Klebsiella pneumoniae complex	ESBL
150	61	Male	Surgical wards	December-2018	Blood	Bacteremia	Klebsiella pneumoniae complex	ESBL
151	69	Female	Intensive care units	December-2018	Blood	Bacteremia	Klebsiella pneumoniae complex	ESBL
152	65	Male	Intensive care units	December-2018	Blood	Bacteremia	Klebsiella pneumoniae complex	ESBL
153	71	Male	Intensive care units	December-2018	Catheter	Catheter site infection	Enterobacter cloacae complex	ESBL
154	55	Male	Intensive care units	December-2018	Catheter	Catheter site infection	Enterobacter cloacae complex	ESBL
155	33	Male	Intensive care units	December-2018	Catheter	Catheter site infection	Klebsiella aerogenes	ESBL
156	59	Male	Surgical wards	December-2018	Catheter	Catheter site infection	Klebsiella pneumoniae complex	ESBL
157	58	Male	Intensive care units	December-2018	Catheter	Catheter site infection	Klebsiella pneumoniae complex	ESBL
158	32	Male	Intensive care units	December-2018	Catheter	Catheter site infection	Klebsiella pneumoniae complex	ESBL
159	66	Male	Intensive care units	December-2018	Catheter	Catheter site infection	Klebsiella pneumoniae complex	ESBL
160	60	Male	Surgical wards	December-2018	Deep abscess	Surgical site infection	Escherichia coli	ESBL
161	85	Female	Surgical wards	December-2018	Deep abscess	Surgical site infection	Klebsiella pneumoniae complex	ESBL
162	62	Male	Surgical wards	December-2018	Urine	Urinary tract infection	Enterobacter cloacae complex	ESBL
163	69	Male	Medical wards	December-2018	Urine	Urinary tract infection	Escherichia coli	ESBL
164	83	Female	Intensive care units	December-2018	Urine	Urinary tract infection	Escherichia coli	ESBL
165	73	Female	Surgical wards	December-2018	Urine	Urinary tract infection	Klebsiella pneumoniae complex	ESBL
166	50	Female	Surgical wards	December-2018	Urine	Urinary tract infection	Klebsiella pneumoniae complex	ESBL
167	68	Male	Surgical wards	December-2018	Urine	Urinary tract infection	Klebsiella pneumoniae complex	ESBL
168	73	Male	Medical wards	December-2018	Urine	Urinary tract infection	Klebsiella pneumoniae complex	ESBL
169	39	Male	Medical wards	December-2018	Urine	Urinary tract infection	Klebsiella pneumoniae complex	ESBL
170	75	Male	Medical wards	December-2018	Urine	Urinary tract infection	Klebsiella pneumoniae complex	ESBL
171	70	Female	Intensive care units	December-2018	Urine	Urinary tract infection	Klebsiella pneumoniae complex	ESBL
172	53	Male	Surgical wards	January-2019	Blood	Bacteremia	Klebsiella pneumoniae complex	ESBL
173	75	Female	Intensive care units	January-2019	Blood	Bacteremia	Proteus mirabilis	ESBL
174	38	Male	Intensive care units	January-2019	Bronchial aspiration	Respiratory tract infection	Klebsiella pneumoniae complex	ESBL
175	59	Male	Intensive care units	January-2019	Protected distal aspiration	Respiratory tract infection	Klebsiella pneumoniae complex	ESBL
176	63	Male	Intensive care units	January-2019	Protected distal aspiration	Respiratory tract infection	Klebsiella pneumoniae complex	ESBL
177	71	Male	Medical wards	January-2019	Urine	Urinary tract infection	Citrobacter freundii	ESBL
178	73	Female	Surgical wards	January-2019	Urine	Urinary tract infection	Enterobacter cloacae complex	ESBL
179	17	Female	Surgical wards	January-2019	Urine	Urinary tract infection	Enterobacter cloacae complex	ESBL
180	86	Male	Medical wards	January-2019	Urine	Urinary tract infection	Enterobacter cloacae complex	ESBL
181	52	Female	Intensive care units	January-2019	Urine	Urinary tract infection	Enterobacter cloacae complex	ESBL
182	91	Female	Surgical wards	January-2019	Urine	Urinary tract infection	Escherichia coli	ESBL
183	65	Female	Surgical wards	January-2019	Urine	Urinary tract infection	Klebsiella pneumoniae complex	ESBL
184	85	Male	Medical wards	January-2019	Urine	Urinary tract infection	Klebsiella pneumoniae complex	ESBL
185	65	Male	Medical wards	January-2019	Urine	Urinary tract infection	Klebsiella pneumoniae complex	ESBL
186	99	Male	Medical wards	January-2019	Urine	Urinary tract infection	Klebsiella pneumoniae complex	ESBL
187	85	Male	Medical wards	January-2019	Urine	Urinary tract infection	Klebsiella pneumoniae complex	ESBL
188	71	Male	Medical wards	January-2019	Urine	Urinary tract infection	Klebsiella pneumoniae complex	ESBL
189	37	Female	Intensive care units	January-2019	Urine	Urinary tract infection	Klebsiella pneumoniae complex	ESBL
190	77	Female	Intensive care units	January-2019	Urine	Urinary tract infection	Klebsiella pneumoniae complex	ESBL
191	81	Male	Medical wards	February-2019	Blood	Bacteremia	Enterobacter cloacae complex	ESBL
192	66	Female	Surgical wards	February-2019	Blood	Bacteremia	Klebsiella pneumoniae complex	ESBL
193	53	Male	Intensive care units	February-2019	Catheter	Catheter site infection	Klebsiella pneumoniae complex	ESBL
194	32	Male	Intensive care units	February-2019	Catheter	Catheter site infection	Klebsiella pneumoniae complex	ESBL
195	62	Male	Intensive care units	February-2019	Catheter	Catheter site infection	Klebsiella pneumoniae complex	ESBL
196	69	Male	Surgical wards	February-2019	Abscess	Surgical site infection	Klebsiella aerogenes	ESBL
197	70	Male	Medical wards	February-2019	Urine	Urinary tract infection	Enterobacter cloacae complex	ESBL
198	66	Male	Medical wards	February-2019	Urine	Urinary tract infection	Enterobacter cloacae complex	ESBL
199	48	Male	Medical wards	February-2019	Urine	Urinary tract infection	Enterobacter cloacae complex	ESBL
200	74	Female	Emergency units	February-2019	Urine	Urinary tract infection	Enterobacter cloacae complex	ESBL
201	78	Male	Medical wards	February-2019	Urine	Urinary tract infection	Escherichia coli	ESBL
202	65	Female	Surgical wards	February-2019	Urine	Urinary tract infection	Klebsiella pneumoniae complex	ESBL
203	54	Male	Surgical wards	February-2019	Urine	Urinary tract infection	Klebsiella pneumoniae complex	ESBL
204	82	Male	Surgical wards	February-2019	Urine	Urinary tract infection	Klebsiella pneumoniae complex	ESBL
205	70	Female	Medical wards	February-2019	Urine	Urinary tract infection	Klebsiella pneumoniae complex	ESBL
206	47	Female	Medical wards	February-2019	Urine	Urinary tract infection	Klebsiella pneumoniae complex	ESBL
207	82	Female	Intensive care units	February-2019	Urine	Urinary tract infection	Klebsiella pneumoniae complex	ESBL
208	23	Female	Intensive care units	February-2019	Urine	Urinary tract infection	Klebsiella pneumoniae complex	ESBL
209	54	Male	Intensive care units	February-2019	Urine	Urinary tract infection	Klebsiella pneumoniae complex	ESBL
210	80	Female	Medical wards	March-2019	Blood	Bacteremia	Enterobacter cloacae complex	ESBL
211	70	Female	Intensive care units	March-2019	Blood	Bacteremia	Enterobacter cloacae complex	ESBL
212	74	Male	Surgical wards	March-2019	Blood	Bacteremia	Klebsiella pneumoniae complex	ESBL
213	60	Male	Medical wards	March-2019	Blood	Bacteremia	Klebsiella pneumoniae complex	ESBL
214	51	Female	Intensive care units	March-2019	Blood	Bacteremia	Klebsiella pneumoniae complex	ESBL
215	64	Female	Intensive care units	March-2019	Catheter	Catheter site infection	Enterobacter cloacae complex	ESBL
216	76	Female	Intensive care units	March-2019	Catheter	Catheter site infection	Klebsiella pneumoniae complex	ESBL
217	50	Male	Surgical wards	March-2019	Surgical specimen	Other	Enterobacter cloacae complex	ESBL
218	86	Female	Surgical wards	March-2019	Purulent discharge	Surgical site infection	Enterobacter cloacae complex	ESBL
219	82	Female	Medical wards	March-2019	Bronchial aspiration	Respiratory tract infection	Klebsiella pneumoniae complex	ESBL
220	55	Male	Intensive care units	March-2019	Bronchial aspiration	Respiratory tract infection	Klebsiella pneumoniae complex	ESBL
221	66	Male	Intensive care units	March-2019	Protected distal aspiration	Respiratory tract infection	Klebsiella pneumoniae complex	ESBL
222	78	Female	Medical wards	March-2019	Urine	Urinary tract infection	Enterobacter cloacae complex	ESBL
223	55	Female	Medical wards	March-2019	Urine	Urinary tract infection	Enterobacter cloacae complex	ESBL
224	74	Male	Surgical wards	March-2019	Urine	Urinary tract infection	Klebsiella pneumoniae complex	ESBL
225	67	Male	Intensive care units	March-2019	Urine	Urinary tract infection	Klebsiella pneumoniae complex	ESBL
226	75	Male	Surgical wards	April-2019	Blood	Bacteremia	Enterobacter cloacae complex	ESBL
227	64	Female	Intensive care units	April-2019	Catheter	Catheter site infection	Escherichia coli	ESBL
228	56	Male	Intensive care units	April-2019	Catheter	Catheter site infection	Klebsiella pneumoniae complex	ESBL
229	51	Male	Intensive care units	April-2019	Catheter	Catheter site infection	Klebsiella pneumoniae complex	ESBL
230	64	Female	Surgical wards	April-2019	Bone	Other	Klebsiella pneumoniae complex	ESBL
231	72	Female	Intensive care units	April-2019	Protected distal aspiration	Respiratory tract infection	Klebsiella pneumoniae complex	ESBL
232	66	Female	Intensive care units	April-2019	Protected distal aspiration	Respiratory tract infection	Klebsiella pneumoniae complex	ESBL
233	52	Male	Surgical wards	April-2019	Urine	Urinary tract infection	Enterobacter cloacae complex	ESBL
234	38	Male	Intensive care units	April-2019	Urine	Urinary tract infection	Enterobacter cloacae complex	ESBL
235	59	Female	Medical wards	April-2019	Urine	Urinary tract infection	Escherichia coli	ESBL
236	53	Male	Surgical wards	April-2019	Urine	Urinary tract infection	Klebsiella pneumoniae complex	ESBL
237	58	Male	Surgical wards	April-2019	Urine	Urinary tract infection	Klebsiella pneumoniae complex	ESBL
238	59	Female	Medical wards	April-2019	Urine	Urinary tract infection	Klebsiella pneumoniae complex	ESBL
239	81	Male	Medical wards	April-2019	Urine	Urinary tract infection	Klebsiella pneumoniae complex	ESBL
240	79	Female	Surgical wards	May-2019	Blood	Bacteremia	Escherichia coli	ESBL
241	95	Female	Medical wards	May-2019	Blood	Bacteremia	Escherichia coli	ESBL
242	69	Male	Medical wards	May-2019	Blood	Bacteremia	Klebsiella pneumoniae complex	ESBL
243	65	Male	Intensive care units	May-2019	Blood	Bacteremia	Klebsiella pneumoniae complex	ESBL
244	77	Female	Intensive care units	May-2019	Catheter	Catheter site infection	Enterobacter cloacae complex	ESBL
245	34	Female	Intensive care units	May-2019	Catheter	Catheter site infection	Klebsiella pneumoniae complex	ESBL
246	71	Female	Intensive care units	May-2019	Catheter	Catheter site infection	Klebsiella pneumoniae complex	ESBL
247	71	Male	Intensive care units	May-2019	Catheter	Catheter site infection	Klebsiella pneumoniae complex	ESBL
248	49	Male	Intensive care units	May-2019	Catheter	Catheter site infection	Klebsiella pneumoniae complex	ESBL
249	60	Male	Intensive care units	May-2019	Catheter	Catheter site infection	Klebsiella pneumoniae complex	ESBL
250	81	Female	Medical wards	May-2019	Surgical specimen	Other	Enterobacter cloacae complex	ESBL
251	96	Female	Medical wards	May-2019	Bronchial aspiration	Respiratory tract infection	Klebsiella pneumoniae complex	ESBL
252	74	Male	Medical wards	May-2019	Bronchoalveolar lavage	Respiratory tract infection	Klebsiella pneumoniae complex	ESBL
253	66	Male	Intensive care units	May-2019	Protected distal aspiration	Respiratory tract infection	Klebsiella pneumoniae complex	ESBL
254	84	Male	Medical wards	May-2019	Urine	Urinary tract infection	Enterobacter cloacae complex	ESBL
255	88	Male	Medical wards	May-2019	Urine	Urinary tract infection	Escherichia coli	ESBL
256	78	Female	Surgical wards	May-2019	Urine	Urinary tract infection	Klebsiella pneumoniae complex	ESBL
257	73	Female	Medical wards	May-2019	Urine	Urinary tract infection	Klebsiella pneumoniae complex	ESBL
258	84	Male	Medical wards	May-2019	Urine	Urinary tract infection	Klebsiella pneumoniae complex	ESBL
259	86	Male	Medical wards	May-2019	Urine	Urinary tract infection	Klebsiella pneumoniae complex	ESBL
260	64	Female	Intensive care units	May-2019	Urine	Urinary tract infection	Klebsiella pneumoniae complex	ESBL
261	50	Female	Intensive care units	May-2019	Urine	Urinary tract infection	Klebsiella pneumoniae complex	ESBL
262	82	Male	Intensive care units	May-2019	Urine	Urinary tract infection	Klebsiella pneumoniae complex	ESBL
263	95	Male	Emergency units	May-2019	Urine	Urinary tract infection	Klebsiella pneumoniae complex	ESBL
264	54	Female	Intensive care units	June-2019	Blood	Bacteremia	Enterobacter cloacae complex	ESBL
265	63	Male	Medical wards	June-2019	Blood	Bacteremia	Escherichia coli	ESBL
266	80	Male	Surgical wards	June-2019	Blood	Bacteremia	Klebsiella pneumoniae complex	ESBL
267	86	Male	Surgical wards	June-2019	Blood	Bacteremia	Klebsiella pneumoniae complex	ESBL
268	69	Female	Intensive care units	June-2019	Blood	Bacteremia	Klebsiella pneumoniae complex	ESBL
269	91	Male	Emergency units	June-2019	Blood	Bacteremia	Klebsiella pneumoniae complex	ESBL
270	71	Male	Intensive care units	June-2019	Catheter	Catheter site infection	Enterobacter cloacae complex	ESBL
271	53	Male	Intensive care units	June-2019	Catheter	Catheter site infection	Enterobacter cloacae complex	ESBL
272	53	Male	Intensive care units	June-2019	Catheter	Catheter site infection	Enterobacter cloacae complex	ESBL
273	57	Female	Intensive care units	June-2019	Catheter	Catheter site infection	Klebsiella pneumoniae complex	ESBL
274	74	Female	Intensive care units	June-2019	Catheter	Catheter site infection	Klebsiella pneumoniae complex	ESBL
275	46	Male	Intensive care units	June-2019	Catheter	Catheter site infection	Klebsiella pneumoniae complex	ESBL
276	74	Male	Intensive care units	June-2019	Catheter	Catheter site infection	Klebsiella pneumoniae complex	ESBL
277	83	Female	Surgical wards	June-2019	Purulent discharge	Surgical site infection	Klebsiella pneumoniae complex	ESBL
278	63	Female	Intensive care units	June-2019	Wound	Skin and soft tissue infection	Klebsiella pneumoniae complex	ESBL
279	24	Male	Intensive care units	June-2019	Wound	Skin and soft tissue infection	Klebsiella pneumoniae complex	ESBL
280	82	Male	Intensive care units	June-2019	Protected distal aspiration	Respiratory tract infection	Klebsiella pneumoniae complex	ESBL
281	58	Male	Intensive care units	June-2019	Protected distal aspiration	Respiratory tract infection	Klebsiella pneumoniae complex	ESBL
282	63	Male	Medical wards	June-2019	Urine	Urinary tract infection	Enterobacter cloacae complex	ESBL
283	68	Male	Surgical wards	June-2019	Urine	Urinary tract infection	Escherichia coli	ESBL
284	81	Female	Medical wards	June-2019	Urine	Urinary tract infection	Klebsiella pneumoniae complex	ESBL
285	81	Female	Medical wards	June-2019	Urine	Urinary tract infection	Klebsiella pneumoniae complex	ESBL
286	67	Female	Medical wards	June-2019	Urine	Urinary tract infection	Klebsiella pneumoniae complex	ESBL
287	70	Male	Medical wards	June-2019	Urine	Urinary tract infection	Klebsiella pneumoniae complex	ESBL
288	74	Male	Medical wards	June-2019	Urine	Urinary tract infection	Klebsiella pneumoniae complex	ESBL
289	67	Male	Medical wards	June-2019	Urine	Urinary tract infection	Klebsiella pneumoniae complex	ESBL
290	62	Male	Medical wards	June-2019	Urine	Urinary tract infection	Klebsiella pneumoniae complex	ESBL
291	73	Male	Intensive care units	June-2019	Urine	Urinary tract infection	Klebsiella pneumoniae complex	ESBL
292	27	Male	Intensive care units	July-2019	Blood	Bacteremia	Citrobacter koseri	ESBL
293	60	Female	Intensive care units	July-2019	Blood	Bacteremia	Enterobacter cloacae complex	ESBL
294	27	Male	Intensive care units	July-2019	Blood	Bacteremia	Enterobacter cloacae complex	ESBL
295	80	Male	Surgical wards	July-2019	Blood	Bacteremia	Klebsiella pneumoniae complex	ESBL
296	56	Male	Medical wards	July-2019	Blood	Bacteremia	Klebsiella pneumoniae complex	ESBL
297	75	Female	Intensive care units	July-2019	Blood	Bacteremia	Klebsiella pneumoniae complex	ESBL
298	64	Male	Intensive care units	July-2019	Blood	Bacteremia	Klebsiella pneumoniae complex	ESBL
299	57	Female	Intensive care units	July-2019	Catheter	Catheter site infection	Enterobacter cloacae complex	ESBL
300	58	Female	Surgical wards	July-2019	Catheter	Catheter site infection	Klebsiella pneumoniae complex	ESBL
301	47	Male	Intensive care units	July-2019	Catheter	Catheter site infection	Klebsiella pneumoniae complex	ESBL
302	70	Female	Medical wards	July-2019	Vaginal swab	Vaginosis	Klebsiella pneumoniae complex	ESBL
303	85	Male	Surgical wards	July-2019	Purulent discharge	Surgical site infection	Escherichia coli	ESBL
304	67	Male	Intensive care units	July-2019	Sputum	Respiratory tract infection	Klebsiella pneumoniae complex	ESBL
305	46	Male	Medical wards	July-2019	Urine	Urinary tract infection	Enterobacter cloacae complex	ESBL
306	66	Male	Medical wards	July-2019	Urine	Urinary tract infection	Enterobacter cloacae complex	ESBL
307	72	Male	Medical wards	July-2019	Urine	Urinary tract infection	Klebsiella pneumoniae complex	ESBL
308	87	Male	Intensive care units	August-2019	Blood	Bacteremia	Escherichia coli	ESBL
309	49	Male	Medical wards	August-2019	Blood	Bacteremia	Klebsiella pneumoniae complex	ESBL
310	71	Male	Medical wards	August-2019	Blood	Bacteremia	Klebsiella pneumoniae complex	ESBL
311	80	Male	Intensive care units	August-2019	Blood	Bacteremia	Klebsiella pneumoniae complex	ESBL
312	25	Male	Intensive care units	August-2019	Blood	Bacteremia	Klebsiella pneumoniae complex	ESBL
313	64	Male	Intensive care units	August-2019	Blood	Bacteremia	Klebsiella pneumoniae complex	ESBL
314	57	Female	Intensive care units	August-2019	Catheter	Catheter site infection	Escherichia coli	ESBL
315	65	Female	Intensive care units	August-2019	Catheter	Catheter site infection	Klebsiella pneumoniae complex	ESBL
316	50	Male	Intensive care units	August-2019	Catheter	Catheter site infection	Klebsiella pneumoniae complex	ESBL
317	18	Female	Medical wards	August-2019	Placenta	Other	Klebsiella pneumoniae complex	ESBL
318	66	Female	Surgical wards	August-2019	Purulent discharge	Surgical site infection	Enterobacter cloacae complex	ESBL
319	63	Male	Surgical wards	August-2019	Purulent discharge	Surgical site infection	Enterobacter cloacae complex	ESBL
320	75	Male	Medical wards	August-2019	Bronchial aspiration	Respiratory tract infection	Enterobacter cloacae complex	ESBL
321	36	Female	Intensive care units	August-2019	Sputum	Respiratory tract infection	Klebsiella pneumoniae complex	ESBL
322	77	Male	Intensive care units	August-2019	Bronchial aspiration	Respiratory tract infection	Klebsiella pneumoniae complex	ESBL
323	54	Female	Surgical wards	August-2019	Urine	Urinary tract infection	Enterobacter cloacae complex	ESBL
324	81	Female	Medical wards	August-2019	Urine	Urinary tract infection	Klebsiella pneumoniae complex	ESBL
325	30	Female	Medical wards	August-2019	Urine	Urinary tract infection	Klebsiella pneumoniae complex	ESBL
326	52	Male	Medical wards	August-2019	Urine	Urinary tract infection	Klebsiella pneumoniae complex	ESBL
327	89	Male	Medical wards	August-2019	Urine	Urinary tract infection	Klebsiella pneumoniae complex	ESBL
328	63	Male	Medical wards	August-2019	Urine	Urinary tract infection	Klebsiella pneumoniae complex	ESBL
329	38	Female	Intensive care units	August-2019	Urine	Urinary tract infection	Klebsiella pneumoniae complex	ESBL
330	87	Male	Intensive care units	August-2019	Urine	Urinary tract infection	Klebsiella pneumoniae complex	ESBL
