# Supplementary material for: Emergence of a Novel Lineage and Wide Spread of a blaCTX-M-15/IncHI2/ST1 Plasmid among Nosocomial Enterobacter in Guadeloupe
Source: Antibiotics (Basel). 2022 Oct 20;11(10):1443. doi: 10.3390/antibiotics11101443 (PMC9598596; doi:10.3390/antibiotics11101443)
Supplement: Supplementary file 1 [file antibiotics-11-01443-s001.zip › Data Set S3.xlsx]

## Sheet: CTX-M gene location
Data Set S3. CTX-M-15 contig classification. Prediction in column G was done with 3 different softwares (Mob-recon, RFPlasmid, PlasFlow); green=3 similar predictions above 70.0%, Yellow=2 similar consistent predictions; output details are avalaible from the column N to the APF.
Strain ID	E. cloacae complex identification according to Sutton GG. et al. WGS Clade (hsp60 cluster) doi: 10.12688/f1000research.14566.2	E. cloacae complex identification according to Wu W. et al., Zong Z. et al. and Feng Y. et al. doi: 10.1128/mSystems.00527-20, 10.1016/j.tim.2020.12.009 and 10.1128/AAC.01596-21	Sequence type	CTX-M-15 contig number	Contig size	Prediction	Software summary				Strain ID	CTX-M-15 contig number	Mob-recon output																						RFPlasmid output
						SORTIE DES DEUX APPROCHES	Mob-recon	RFPlasmid	PlasFlow				molecule_type	primary_cluster_id	secondary_cluster_id	size	gc	md5	circularity_status	rep_type(s)	rep_type_accession(s)	relaxase_type(s)	relaxase_type_accession(s)	mpf_type	mpf_type_accession(s)	orit_type(s)	orit_accession(s)	predicted_mobility	mash_nearest_neighbor	mash_neighbor_distance	mash_neighbor_identification	repetitive_dna_id	repetitive_dna_type	filtering_reason	prediction	votes chromosomal	votes plasmid	SCM_genes	plasmid_genes_genes	plasmidcge_id	kmer_number	SCM	plasmid_genes	kmer1	kmer2	kmer3	kmer4	kmer5	kmer6
GENC005	A (VI)	E. xiangfangensis	114	35	11002	plasmid	plasmid	p	plasmid.Proteobacteria		GENC005	35	plasmid	AA739	AJ059	11002	49.527358662061445	b3eafc185e20e32d9db816ba89916286	incomplete	-	-	-	-	-	-	-	-	-	MK736669	0.00393593	Enterobacter cloacae	-	-	-	p	0.018	0.982	0.307692307692308	0.846153846153846	0	21996	4	11	0.00286	0.00155	0.00214	0.00255	0.00105	0.001
GENC007	B (VIII)	E. xiangfangensis	190	37	11057	plasmid	plasmid	p	plasmid.Proteobacteria		GENC007	37	plasmid	AA739	AJ059	11057	49.5613638419101	8b57794a38b581f6c38cdc291337b32b	incomplete	-	-	-	-	-	-	-	-	-	MK736669	0.00524853	Enterobacter cloacae	-	-	-	p	0.014	0.986	0.307692307692308	0.846153846153846	0	22106	4	11	0.00285	0.00154	0.00213	0.00258	0.00104	0.000995
GENC008	L (-)	E. cloacae complex Taxon 4	598.18	67	11002	plasmid	plasmid	p	plasmid.Proteobacteria		GENC008	67	plasmid	AA739	AJ059	11002	49.527358662061445	a8c8ace307bd5a65dd4d37d6c7a748c4	incomplete	-	-	-	-	-	-	-	-	-	MK736669	0.00628226	Enterobacter cloacae	-	-	-	p	0.018	0.982	0.307692307692308	0.846153846153846	0	21996	4	11	0.00286	0.00155	0.00214	0.00255	0.00105	0.001
GENC010	B (VIII)	E. xiangfangensis	190	39	11002	plasmid	plasmid	p	plasmid.Proteobacteria		GENC010	39	plasmid	AA739	AJ059	11002	49.51826940556263	04ececc13b50ffa0b6f5ef00a7f5477c	incomplete	-	-	-	-	-	-	-	-	-	MK736669	0.00486359	Enterobacter cloacae	-	-	-	p	0.018	0.982	0.307692307692308	0.846153846153846	0	21996	4	11	0.00286	0.00155	0.00214	0.00255	0.00105	0.001
GENC011	L (-)	E. cloacae complex Taxon 4	1503	93	2697	divergent	plasmid	Under 0.7	Under 0.7		GENC011	93	plasmid	AA552	-	2697	41.119762699295514	8c26ec15e807bbae016ffccc12d61f4b	incomplete	-	-	-	-	-	-	-	-	-	LS998787	0.0507636	Escherichia coli	KJ125070	ISEcp1	repetitve element	p	0.318	0.682	0.25	0.5	0	5386	1	2	0.00501	0.00149	0.00408	0.00427	0.00111	0.00111
GENC016	B (VIII)	E. xiangfangensis	133	48	11002	plasmid	plasmid	p	plasmid.Proteobacteria		GENC016	48	plasmid	AA739	AJ059	11002	49.51826940556263	04ececc13b50ffa0b6f5ef00a7f5477c	incomplete	-	-	-	-	-	-	-	-	-	MK736669	0.00486359	Enterobacter cloacae	-	-	-	p	0.018	0.982	0.307692307692308	0.846153846153846	0	21996	4	11	0.00286	0.00155	0.00214	0.00255	0.00105	0.001
GENC017	B (VIII)	E. xiangfangensis	113	33	11057	plasmid	plasmid	p	plasmid.Proteobacteria		GENC017	33	plasmid	AA739	AJ059	11057	49.5523197974134	6ff9b2007d558070a1ef7cd39441184b	incomplete	-	-	-	-	-	-	-	-	-	MK736669	0.00464278	Enterobacter cloacae	-	-	-	p	0.013	0.987	0.307692307692308	0.846153846153846	0	22106	4	11	0.00285	0.00154	0.00213	0.00258	0.00104	0.000995
GENC039	B (VIII)	E. xiangfangensis	113	37	12037	plasmid	plasmid	p	plasmid.Proteobacteria		GENC039	37	plasmid	AA424	AI484	12037	53.26077926393619	5def1d2095512085c37d123fd9d5a2cc	incomplete	-	-	-	-	-	-	-	-	-	CP042567	0.0188053	Enterobacter hormaechei	-	-	-	p	0.259	0.741	0.230769230769231	0.769230769230769	0	24066	3	10	0.00278	0.00141	0.0022	0.00204	0.000831	0.000914
GENC071	A (VI)	E. xiangfangensis	114	38	11003	plasmid	plasmid	p	plasmid.Proteobacteria		GENC071	38	plasmid	AA554	-	11003	49.52285740252658	231d08cfd685ce2673b260f9146b8355	incomplete	-	-	-	-	-	-	-	-	-	CP023250	0.0399018	Klebsiella pneumoniae	-	-	-	p	0.018	0.982	0.307692307692308	0.846153846153846	0	21998	4	11	0.00286	0.00155	0.00214	0.00255	0.00105	0.001
GENC082	A (VI)	E. xiangfangensis	114	6	46740	chromosome	chromosome	c	chromosome.Proteobacteria		GENC082	6	chromosome	-	-	46740	55.036371416345744	97a68a2a5cb26c63765e23468a0773de	incomplete	-	-	-	-	-	-	-	-	-	-	-	-	-	-	-	c	0.991	0.009	0.567567567567568	0.0540540540540541	0	93472	21	2	0.00187	0.00163	0.000952	0.00137	0.000941	0.00124
GENC094	A (VI)	E. xiangfangensis	544	40	11002	plasmid	plasmid	p	plasmid.Proteobacteria		GENC094	40	plasmid	AA739	AJ059	11002	49.51826940556263	c9b2933ae587276d30309a40e6aeffe6	incomplete	-	-	-	-	-	-	-	-	-	CP021463	0.00557568	Salmonella enterica subsp. enterica serovar Typhimurium	-	-	-	p	0.018	0.982	0.307692307692308	0.846153846153846	0	21996	4	11	0.00286	0.00155	0.00214	0.00255	0.00105	0.001
GENC113	R (IX)	E. bugandensis	1537	34	50402	chromosome	chromosome	c	Under 0.7		GENC113	34	chromosome	-	-	50402	57.25963255426372	7b8ad7609ca4b990f1470c47e2254823	incomplete	-	-	-	-	-	-	-	-	-	-	-	-	-	-	-	c	0.96	0.04	0.27906976744186	0.325581395348837	0	100796	12	14	0.00169	0.00154	0.00102	0.00135	0.000903	0.00107
GENC114	L (-)	E. cloacae complex Taxon 4	1065	70	11064	plasmid	plasmid	p	plasmid.Proteobacteria		GENC114	70	plasmid	AA554	-	11064	49.548083875632685	781da80aa5bb34e54321f778f59c5014	incomplete	-	-	-	-	-	-	-	-	-	CP016925	0.0583726	Klebsiella pneumoniae	-	-	-	p	0.013	0.987	0.285714285714286	0.785714285714286	0	22120	4	11	0.00285	0.00154	0.00212	0.00258	0.00104	0.000995
GENC124	A (VI)	E. xiangfangensis	1468	18	119694	chromosome	chromosome	c	chromosome.Proteobacteria		GENC124	18	chromosome	-	-	119694	53.739535816331646	56455c5bb27d3e708b15ffcc0302b82e	incomplete	-	-	-	-	-	-	-	-	-	-	-	-	-	-	-	c	0.899	0.101	0.302325581395349	0.174418604651163	0	239380	26	15	0.00189	0.00161	0.00122	0.00161	0.00115	0.00122
GENC138	A (VI)	E. xiangfangensis	114	33	11002	plasmid	plasmid	p	plasmid.Proteobacteria		GENC138	33	plasmid	AA554	-	11002	49.527358662061445	a8c8ace307bd5a65dd4d37d6c7a748c4	incomplete	-	-	-	-	-	-	-	-	-	CP023250	0.0404475	Klebsiella pneumoniae	-	-	-	p	0.018	0.982	0.307692307692308	0.846153846153846	0	21996	4	11	0.00286	0.00155	0.00214	0.00255	0.00105	0.001
GENC139	L (-)	E. cloacae complex Taxon 4	1503	63	11002	plasmid	plasmid	p	plasmid.Proteobacteria		GENC139	63	plasmid	AA739	AJ059	11002	49.51826940556263	cdf9f5c8f700668fa3ce2d1d99df2dd2	incomplete	-	-	-	-	-	-	-	-	-	CP021463	0.0156702	Salmonella enterica subsp. enterica serovar Typhimurium	-	-	-	p	0.019	0.981	0.307692307692308	0.846153846153846	0	21996	4	11	0.00286	0.00155	0.00214	0.00255	0.00105	0.001
GENC152	A (VI)	E. xiangfangensis	544	46	11002	plasmid	plasmid	p	plasmid.Proteobacteria		GENC152	46	plasmid	AA739	AJ059	11002	49.527358662061445	b3eafc185e20e32d9db816ba89916286	incomplete	-	-	-	-	-	-	-	-	-	MK736669	0.0042398	Enterobacter cloacae	-	-	-	p	0.018	0.982	0.307692307692308	0.846153846153846	0	21996	4	11	0.00286	0.00155	0.00214	0.00255	0.00105	0.001
GENC155	B (VIII)	E. xiangfangensis	113	46	4984	plasmid	plasmid	p	plasmid.Proteobacteria		GENC155	46	plasmid	AA739	AJ059	4984	47.752808988764045	02c44fea602c63403a0272524488788c	incomplete	-	-	-	-	-	-	-	-	-	MK736669	0.00480022	Enterobacter cloacae	-	-	-	p	0.161	0.839	0.2	0.8	0	9960	1	4	0.00311	0.00171	0.00241	0.00301	0.001	0.0011
GENC183	J (I)	E. asburiae	53	56	11812	divergent	chromosome	Under 0.7	plasmid.Proteobacteria		GENC183	56	chromosome	-	-	11812	49.297324754486965	2df29503c7d6211b3232dc7351ca7d83	incomplete	-	-	-	-	-	-	-	-	-	-	-	-	-	-	-	p	0.424	0.576	0.0909090909090909	0.454545454545455	0	23616	1	5	0.00254	0.00157	0.00186	0.00241	0.00102	0.00106
GENC184	A (VI)	E. xiangfangensis	171	5	429292	chromosome	chromosome	c	chromosome.Proteobacteria		GENC184	5	chromosome	-	-	429292	54.809779823523385	3456f64d57c0a5f4e0a06c37c195f5b4	incomplete	-	-	-	-	-	-	-	-	-	-	-	-	-	-	-	c	0.991	0.009	0.324455205811138	0.0460048426150121	0	858576	134	19	0.00205	0.00164	0.00122	0.00143	0.00108	0.00135
GENC186	L (-)	E. cloacae complex Taxon 4	1065	57	36568	chromosome	chromosome	c	chromosome.Proteobacteria		GENC186	57	chromosome	-	-	36568	51.31535768978342	cda53bc88bbd5a54a798c70993ab3b5c	incomplete	-	-	-	-	-	-	-	-	-	-	-	-	-	-	-	c	0.843	0.157	0.448275862068966	0.137931034482759	0	73128	13	4	0.00235	0.0016	0.00183	0.00171	0.00111	0.00131
GENC187	L (-)	E. cloacae complex Taxon 4	1503	92	11002	plasmid	plasmid	p	plasmid.Proteobacteria		GENC187	92	plasmid	AA739	AJ059	11002	49.51826940556263	cdf9f5c8f700668fa3ce2d1d99df2dd2	incomplete	-	-	-	-	-	-	-	-	-	CP021463	0.0158882	Salmonella enterica subsp. enterica serovar Typhimurium	-	-	-	p	0.019	0.981	0.307692307692308	0.846153846153846	0	21996	4	11	0.00286	0.00155	0.00214	0.00255	0.00105	0.001
GENC188	S (-)	E. quasihormaechei	873	40	22744	divergent	chromosome	Under 0.7	Under 0.7		GENC188	40	chromosome	-	-	22744	50.65511783327471	c93d1da6c8e78f5cdff4ead5ca7068eb	incomplete	-	-	-	GENC188_S87.agp_40	c	0.641	0.359	contig_0040	GENC188_S87.agp	22744	0.166666666666667	0.166666666666667	0	45480	4	c	0.641	0.359	0.166666666666667	0.166666666666667	0	45480	4	4	0.00277	0.00174	0.002	0.00222	0.00125	0.00125
GENC199	J (I)	E. asburiae	53	67	11812	divergent	chromosome	Under 0.7	plasmid.Proteobacteria		GENC199	67	chromosome	-	-	11812	49.297324754486965	2df29503c7d6211b3232dc7351ca7d83	incomplete	-	-	-													p	0.424	0.576	0.0909090909090909	0.454545454545455	0	23616	1	5	0.00254	0.00157	0.00186	0.00241	0.00102	0.00106
GENC200	A (VI)	E. xiangfangensis	114	52	2943	plasmid	plasmid	p	Under 0.7		GENC200	52	plasmid	AA739	AJ059	2943	42.40570846075433	8a8ec1d129118b56295864f8e951c8b1	incomplete	-	-	-	-	-	-	-	-	-	LN794248	0.00191916	Salmonella enterica subsp. enterica serovar Typhimurium	KJ125070	ISEcp1	repetitve element	p	0.279	0.721	0.25	0.75	0	5878	1	3	0.00476	0.00153	0.00374	0.00425	0.00119	0.00119
GENC202	B (VIII)	E. xiangfangensis	45	37	42410	plasmid	plasmid	p	plasmid.Proteobacteria		GENC202	37	plasmid	AA424	AI484	42410	53.59820796981844	2ad1715d79b088c8720c04f5a2898576	incomplete	-	-	MOBF	NC_014107_00160	MPF_F,MPF_F,MPF_F,MPF_F,MPF_F,MPF_F,MPF_F,MPF_F,MPF_T,MPF_T	NC_009425_00108,NC_014107_00135,NC_014107_00139,NC_014107_00145,NC_014107_00146,NC_014107_00147,NC_014107_00154,NC_014107_00155,NC_014107_00137,NC_014107_00159	-	-	-	CP012169	0.0205456	Enterobacter hormaechei subsp. steigerwaltii	-	-	-	p	0.041	0.959	0.116279069767442	0.930232558139535	0	84812	5	40	0.00226	0.00163	0.00137	0.00147	0.00106	0.00131
GENC204	L (-)	E. cloacae complex Taxon 4	1065	73	11013	plasmid	chromosome	p	plasmid.Proteobacteria		GENC204	73	chromosome	-	-	11013	49.54145101243984	23abef6c24cba0764b620a69385cf8a0	incomplete	-	-	-	-	-	-	-	-	-	CP023250	0.0699663	Klebsiella pneumoniae	-	-	-	p	0.018	0.982	0.307692307692308	0.846153846153846	0	22018	4	11	0.00286	0.00154	0.00213	0.00254	0.00104	0.000999
GENC205	J (I)	E. asburiae	53	78	6120	plasmid	plasmid	p	plasmid.Proteobacteria		GENC205	78	plasmid	AA554	-	6120	46.87908496732026	4bd823a347dbcc3ae98790eba1273e9c	incomplete	-	-	-	-	-	-	-	-	-	CP016925	0.0543589	Klebsiella pneumoniae	-	-	-	p	0.083	0.917	0.142857142857143	0.857142857142857	0	12232	1	6	0.00335	0.00155	0.0027	0.00319	0.000818	0.000981
GENC208	L (-)	E. cloacae complex Taxon 4	1503	73	11070	plasmid	plasmid	p	plasmid.Proteobacteria		GENC208	73	plasmid	AA554	-	11070	49.57542908762421	6821c772b05f5ccade1a2eab4799df7c	incomplete	-	-	-	-	-	-	-	-	-	CP016925	0.0399018	Klebsiella pneumoniae	-	-	-	p	0.013	0.987	0.285714285714286	0.785714285714286	0	22132	4	11	0.00285	0.00154	0.00212	0.00258	0.00104	0.000994
GENC209	A (VI)	E. xiangfangensis	na	43	11002	plasmid	plasmid	p	plasmid.Proteobacteria		GENC209	43	plasmid	AA739	AJ059	11002	49.51826940556263	04ececc13b50ffa0b6f5ef00a7f5477c	incomplete	-	-	-	-	-	-	-	-	-	MK736669	0.00486359	Enterobacter cloacae	-	-	-	p	0.018	0.982	0.307692307692308	0.846153846153846	0	21996	4	11	0.00286	0.00155	0.00214	0.00255	0.00105	0.001
GENC212	A (VI)	E. xiangfangensis	114	45	5078	plasmid	plasmid	p	plasmid.Proteobacteria		GENC212	45	plasmid	AA739	AJ059	5078	47.47932256794014	d0700f0e9fc2ec3ce34ad20b060aaeb2	incomplete	-	-	-	-	-	-	-	-	-	MK736669	0.00325637	Enterobacter cloacae	-	-	-	p	0.161	0.839	0.2	0.8	0	10148	1	4	0.00335	0.00168	0.00256	0.00325	0.000985	0.00108
GENC213	B (VIII)	E. xiangfangensis	113	39	10997	plasmid	plasmid	p	plasmid.Proteobacteria		GENC213	39	plasmid	AA739	AJ059	10997	49.53169046103483	078ae05da30d405e4667d54099beb191	incomplete	-	-	-	-	-	-	-	-	-	MK736669	0.00216198	Enterobacter cloacae	-	-	-	p	0.018	0.982	0.307692307692308	0.846153846153846	0	21986	4	11	0.00287	0.00155	0.00214	0.00255	0.00105	0.001
GENC214	A (VI)	E. xiangfangensis	171	1	659097	chromosome	chromosome	c	chromosome.Proteobacteria		GENC214	1	chromosome	-	-	659097	55.034691403541515	2d226a5f3c20f77cad511d7c69aff606	incomplete	-	-	-	-	-	-	-	-	-	-	-	-	-	-	-	c	0.996	0.004	0.31875	0.0609375	0	1318186	204	39	0.00208	0.00162	0.00121	0.00145	0.00109	0.00139
GENC216	A (VI)	E. xiangfangensis	1539	39	42909	chromosome	chromosome	c	Under 0.7		GENC216	39	chromosome	-	-	42909	53.45032510662099	ac6fb684ef1b30221fa29722f5f7b1aa	incomplete	-	-	-	-	-	-	-	-	-	-	-	-	-	-	-	c	0.852	0.148	0.261904761904762	0.166666666666667	0	85810	11	7	0.0023	0.00177	0.00138	0.0019	0.00128	0.00135
GENC217	L (-)	E. cloacae complex Taxon 4	1503	84	11002	plasmid	plasmid	p	plasmid.Proteobacteria		GENC217	84	plasmid	AA739	AJ059	11002	49.51826940556263	04ececc13b50ffa0b6f5ef00a7f5477c	incomplete	-	-	-	-	-	-	-	-	-	MK736669	0.00785531	Enterobacter cloacae	-	-	-	p	0.018	0.982	0.307692307692308	0.846153846153846	0	21996	4	11	0.00286	0.00155	0.00214	0.00255	0.00105	0.001
GENC219	A (VI)	E. xiangfangensis	114	38	11003	plasmid	plasmid	p	plasmid.Proteobacteria		GENC219	38	plasmid	AA739	AJ059	11003	49.52285740252658	231d08cfd685ce2673b260f9146b8355	incomplete	-	-	-	-	-	-	-	-	-	MK736669	0.00607761	Enterobacter cloacae	-	-	-	p	0.018	0.982	0.307692307692308	0.846153846153846	0	21998	4	11	0.00286	0.00155	0.00214	0.00255	0.00105	0.001
GENC233	G (XI)	E. cloacae	1540	53	9675	plasmid	plasmid	p	plasmid.Proteobacteria		GENC233	53	plasmid	AF136	-	9675	51.60723514211886	f361340b3ea11d5ebcb61687e74adef3	incomplete	-	-	-	-	-	-	-	-	-	CP042484	0.0581372	Klebsiella pneumoniae	-	-	-	p	0.052	0.948	0.333333333333333	0.666666666666667	0	19342	3	6	0.0031	0.00171	0.00176	0.00227	0.000879	0.0016
GENC249	L (-)	E. cloacae complex Taxon 4	598.18	91	11002	plasmid	plasmid	p	plasmid.Proteobacteria		GENC249	91	plasmid	AA739	AJ059	11002	49.527358662061445	b3eafc185e20e32d9db816ba89916286	incomplete	-	-	-	-	-	-	-	-	-	MK736669	0.00877107	Enterobacter cloacae	-	-	-	p	0.018	0.982	0.307692307692308	0.846153846153846	0	21996	4	11	0.00286	0.00155	0.00214	0.00255	0.00105	0.001
GENC291	A (VI)	E. xiangfangensis	114	14	115691	chromosome	chromosome	c	chromosome.Proteobacteria		GENC291	14	chromosome	-	-	115691	55.33706165561712	0dbf9319dcc68887de947f704d445a3e	incomplete	-	-	-	-	-	-	-	-	-	-	-	-	-	-	-	c	0.994	0.006	0.485981308411215	0.0560747663551402	0	231374	52	6	0.00198	0.00161	0.00106	0.00134	0.000921	0.00121
GENC324	L (-)	E. cloacae complex Taxon 4	1503	86	11002	plasmid	plasmid	p	plasmid.Proteobacteria		GENC324	86	plasmid	AA739	AJ059	11002	49.51826940556263	04ececc13b50ffa0b6f5ef00a7f5477c	incomplete	-	-	-	-	-	-	-	-	-	MK736669	0.00524853	Enterobacter cloacae	-	-	-	p	0.018	0.982	0.307692307692308	0.846153846153846	0	21996	4	11	0.00286	0.00155	0.00214	0.00255	0.00105	0.001
GENC326	A (VI)	E. xiangfangensis	114	49	3579	plasmid	plasmid	p	plasmid.Proteobacteria		GENC326	49	plasmid	AA739	AJ059	3579	53.2550991897178	8d7b0159cb2a0abe2bfc79eaa4e6576b	incomplete	-	-	-	-	-	-	-	-	-	MK736669	0.00316966	Enterobacter cloacae	-	-	-	p	0.143	0.857	0	1	0	7150	0	3	0.00196	0.00168	0.00182	0.0021	0.000839	0.000979
GENC328	J (I)	E. asburiae	252	3	328840	chromosome	chromosome	c	chromosome.Proteobacteria		GENC328	3	chromosome	-	-	328840	55.87337306896971	4b61342d89fa09036deab5dfe9e9d8a4	incomplete	-	-	-	-	-	-	-	-	-	-	-	-	-	-	-	c	0.973	0.027	0.337539432176656	0.123028391167192	0	657672	107	39	0.00209	0.0016	0.00122	0.00153	0.00109	0.00129
GENC329	J (I)	E. asburiae	53	20	129080	chromosome	chromosome	c	Under 0.7		GENC329	20	chromosome	-	-	129080	54.512705299039354	82596e7b8c4710793cc00951da6acd61	incomplete	-	-	-	-	-	-	-	-	-	-	-	-	-	-	-	c	0.945	0.055	0.318965517241379	0.129310344827586	0	258152	37	15	0.00232	0.00181	0.00147	0.00163	0.00111	0.00146
GENC349	A (VI)	E. xiangfangensis	1483	20	119693	chromosome	chromosome	c	chromosome.Proteobacteria		GENC349	20	chromosome	-	-	119693	53.738313852940436	abe65c5b1f5026d8fae5e665f1910987	incomplete	-	-	-	-	-	-	-	-	-	-	-	-	-	-	-	c	0.905	0.095	0.302325581395349	0.174418604651163	0	239378	26	15	0.0019	0.00161	0.00121	0.00161	0.00115	0.00122
GENC351	B (VIII)	E. xiangfangensis	133	25	109188	chromosome	chromosome	c	chromosome.Proteobacteria		GENC351	25	chromosome	-	-	109188	54.781660988387	373b3dc6656e87b68b098d91c94d8820	incomplete	-	-	-	-	-	-	-	-	-	-	-	-	-	-	-	c	0.996	0.004	0.450980392156863	0.0784313725490196	0	218368	46	8	0.00197	0.00167	0.0012	0.00139	0.000985	0.00153
GENC353	A (VI)	E. xiangfangensis	114	47	14120	plasmid	plasmid	p	plasmid.Proteobacteria		GENC353	47	plasmid	AA739	AJ059	14120	51.31728045325779	06b63043c4d596ba90a0739c0c137c31	incomplete	-	-	-	-	-	-	-	-	-	MK736669	0.00564181	Enterobacter cloacae	-	-	-	p	0.003	0.997	0.333333333333333	0.866666666666667	0	28232	5	13	0.00248	0.00145	0.00184	0.00216	0.00103	0.000886
GENC354	L (-)	E. cloacae complex Taxon 4	598.18	71	11002	plasmid	plasmid	p	plasmid.Proteobacteria		GENC354	71	plasmid	AA739	AJ059	11002	49.527358662061445	a8c8ace307bd5a65dd4d37d6c7a748c4	incomplete	-	-	-	-	-	-	-	-	-	CP024813	0.0147665	Enterobacter sp. CRENT-193	-	-	-	p	0.018	0.982	0.307692307692308	0.846153846153846	0	21996	4	11	0.00286	0.00155	0.00214	0.00255	0.00105	0.001
GENC356	A (VI)	E. xiangfangensis	114	40	11002	plasmid	plasmid	p	plasmid.Proteobacteria		GENC356	40	plasmid	AA739	AJ059	11002	49.527358662061445	a8c8ace307bd5a65dd4d37d6c7a748c4	incomplete	-	-	-	-	-	-	-	-	-	MK736669	0.00316966	Enterobacter cloacae	-	-	-	p	0.018	0.982	0.307692307692308	0.846153846153846	0	21996	4	11	0.00286	0.00155	0.00214	0.00255	0.00105	0.001
GENC402	R (IX)	E. bugandensis	1537	38	50402	chromosome	chromosome	c	Under 0.7		GENC402	38	chromosome	-	-	50402	57.25963255426372	7b8ad7609ca4b990f1470c47e2254823	incomplete	-	-	-	-	-	-	-	-	-	-	-	-	-	-	-	c	0.96	0.04	0.27906976744186	0.325581395348837	0	100796	12	14	0.00169	0.00154	0.00102	0.00135	0.000903	0.00107
GENC405	J (I)	E. asburiae	53	67	11002	plasmid	plasmid	p	plasmid.Proteobacteria		GENC405	67	plasmid	AA739	AJ059	11002	49.527358662061445	a8c8ace307bd5a65dd4d37d6c7a748c4	incomplete	-	-	-	-	-	-	-	-	-	MK736669	0.00430121	Enterobacter cloacae	-	-	-	p	0.018	0.982	0.307692307692308	0.846153846153846	0	21996	4	11	0.00286	0.00155	0.00214	0.00255	0.00105	0.001
GENC408	A (VI)	E. xiangfangensis	114	40	11003	plasmid	plasmid	p	plasmid.Proteobacteria		GENC408	40	plasmid	AA739	AJ059	11003	49.52285740252658	231d08cfd685ce2673b260f9146b8355	incomplete	-	-	-	-	-	-	-	-	-	MK736669	0.00308338	Enterobacter cloacae	-	-	-	p	0.018	0.982	0.307692307692308	0.846153846153846	0	21998	4	11	0.00286	0.00155	0.00214	0.00255	0.00105	0.001
GENC410	A (VI)	E. xiangfangensis	114	54	11002	plasmid	plasmid	p	plasmid.Proteobacteria		GENC410	54	plasmid	AA739	AJ059	11002	49.51826940556263	c9b2933ae587276d30309a40e6aeffe6	incomplete	-	-	-	-	-	-	-	-	-	MK736669	0.00584167	Enterobacter cloacae	-	-	-	p	0.018	0.982	0.307692307692308	0.846153846153846	0	21996	4	11	0.00286	0.00155	0.00214	0.00255	0.00105	0.001
GENC411	L (-)	E. cloacae complex Taxon 4	1503	78	11002	plasmid	plasmid	p	plasmid.Proteobacteria		GENC411	78	plasmid	AA739	AJ059	11002	49.51826940556263	04ececc13b50ffa0b6f5ef00a7f5477c	incomplete	-	-	-	-	-	-	-	-	-	MK736669	0.00480022	Enterobacter cloacae	-	-	-	p	0.018	0.982	0.307692307692308	0.846153846153846	0	21996	4	11	0.00286	0.00155	0.00214	0.00255	0.00105	0.001
GENC414	L (-)	E. cloacae complex Taxon 4	1503	82	11002	plasmid	plasmid	p	plasmid.Proteobacteria		GENC414	82	plasmid	AA739	AJ059	11002	49.51826940556263	c9b2933ae587276d30309a40e6aeffe6	incomplete	-	-	-	-	-	-	-	-	-	MK736669	0.00515153	Enterobacter cloacae	-	-	-	p	0.018	0.982	0.307692307692308	0.846153846153846	0	21996	4	11	0.00286	0.00155	0.00214	0.00255	0.00105	0.001
GENC415	L (-)	E. cloacae complex Taxon 4	1503	96	11002	plasmid	plasmid	p	plasmid.Proteobacteria		GENC415	96	plasmid	AA739	AJ059	11002	49.51826940556263	c9b2933ae587276d30309a40e6aeffe6	incomplete	-	-	-	-	-	-	-	-	-	CP021463	0.00701675	Salmonella enterica subsp. enterica serovar Typhimurium	-	-	-	p	0.018	0.982	0.307692307692308	0.846153846153846	0	21996	4	11	0.00286	0.00155	0.00214	0.00255	0.00105	0.001
GENC423	G (XI)	E. cloacae	167	73	3050	plasmid	plasmid	p	Under 0.7		GENC423	73	plasmid	AA739	AJ059	3050	42.950819672131146	cfec51fa1f4bc4baefebdda04201846a	incomplete	-	-	-	-	-	-	-	-	-	MK736669	0.00430121	Enterobacter cloacae	KJ125070	ISEcp1	repetitve element	p	0.282	0.718	0.25	0.75	0	6092	1	3	0.0046	0.00148	0.00361	0.00427	0.00115	0.00115
[truncated: 1,048 more columns]

## Sheet: pMLST output
Data Set S3. pMLST output for IncHI2 plasmids (n=41).
Strain ID	Sequence Type	Locus	Identity	Coverage	Alignment Length	Allele Length	Gaps	Allele		Locus	Identity	Coverage	Alignment Length	Allele Length	Gaps	Allele
GENC005	1	smr0018	100	100	330	330	0	smr0018_1		smr0199	100	100	460	460	0	smr0199_1
GENC007	1	smr0018	100	100	330	330	0	smr0018_1		smr0199	100	100	460	460	0	smr0199_1
GENC008	1	smr0018	100	100	330	330	0	smr0018_1		smr0199	100	100	460	460	0	smr0199_1
GENC010	1	smr0018	100	100	330	330	0	smr0018_1		smr0199	100	100	460	460	0	smr0199_1
GENC016	Near 1 / 15	smr0018	-	-	-	-	-	No hit found		smr0199	100	100	460	460	0	smr0199_1
GENC017	1	smr0018	100	100	330	330	0	smr0018_1		smr0199	100	100	460	460	0	smr0199_1
GENC039	1	smr0018	100	100	330	330	0	smr0018_1		smr0199	100	100	460	460	0	smr0199_1
GENC071	1	smr0018	100	100	330	330	0	smr0018_1		smr0199	100	100	460	460	0	smr0199_1
GENC082	1	smr0018	100	100	330	330	0	smr0018_1		smr0199	100	100	460	460	0	smr0199_1
GENC094	1	smr0018	100	100	330	330	0	smr0018_1		smr0199	100	100	460	460	0	smr0199_1
GENC138	1	smr0018	100	100	330	330	0	smr0018_1		smr0199	100	100	460	460	0	smr0199_1
GENC139	1	smr0018	100	100	330	330	0	smr0018_1		smr0199	100	100	460	460	0	smr0199_1
GENC152	1	smr0018	100	100	330	330	0	smr0018_1		smr0199	100	100	460	460	0	smr0199_1
GENC155	1	smr0018	100	100	330	330	0	smr0018_1		smr0199	100	100	460	460	0	smr0199_1
GENC183	1	smr0018	100	100	330	330	0	smr0018_1		smr0199	100	100	460	460	0	smr0199_1
GENC184	Near 1 / 15	smr0018	-	-	-	-	-	No hit found		smr0199	100	100	460	460	0	smr0199_1
GENC187	1	smr0018	100	100	330	330	0	smr0018_1		smr0199	100	100	460	460	0	smr0199_1
GENC199	Near 1 / 15	smr0018	-	-	-	-	-	No hit found		smr0199	100	100	460	460	0	smr0199_1
GENC200	1	smr0018	100	100	330	330	0	smr0018_1		smr0199	100	100	460	460	0	smr0199_1
GENC202	1	smr0018	100	100	330	330	0	smr0018_1		smr0199	100	100	460	460	0	smr0199_1
GENC209	1	smr0018	100	100	330	330	0	smr0018_1		smr0199	100	100	460	460	0	smr0199_1
GENC212	1	smr0018	100	100	330	330	0	smr0018_1		smr0199	100	100	460	460	0	smr0199_1
GENC213	1	smr0018	100	100	330	330	0	smr0018_1		smr0199	100	100	460	460	0	smr0199_1
GENC214	Near 1 / 15	smr0018	-	-	-	-	-	No hit found		smr0199	100	100	460	460	0	smr0199_1
GENC217	1	smr0018	100	100	330	330	0	smr0018_1		smr0199	100	100	460	460	0	smr0199_1
GENC219	1	smr0018	100	100	330	330	0	smr0018_1		smr0199	100	100	460	460	0	smr0199_1
GENC249	Near 1 / 15	smr0018	-	-	-	-	-	No hit found		smr0199	100	100	460	460	0	smr0199_1
GENC291	1	smr0018	100	100	330	330	0	smr0018_1		smr0199	100	100	460	460	0	smr0199_1
GENC324	1	smr0018	100	100	330	330	0	smr0018_1		smr0199	100	100	460	460	0	smr0199_1
GENC326	1	smr0018	100	100	330	330	0	smr0018_1		smr0199	100	100	460	460	0	smr0199_1
GENC351	1	smr0018	100	100	330	330	0	smr0018_1		smr0199	100	100	460	460	0	smr0199_1
GENC353	1	smr0018	100	100	330	330	0	smr0018_1		smr0199	100	100	460	460	0	smr0199_1
GENC354	1	smr0018	100	100	330	330	0	smr0018_1		smr0199	100	100	460	460	0	smr0199_1
GENC356	1	smr0018	100	100	330	330	0	smr0018_1		smr0199	100	100	460	460	0	smr0199_1
GENC405	1	smr0018	100	100	330	330	0	smr0018_1		smr0199	100	100	460	460	0	smr0199_1
GENC408	1	smr0018	100	100	330	330	0	smr0018_1		smr0199	100	100	460	460	0	smr0199_1
GENC410	1	smr0018	100	100	330	330	0	smr0018_1		smr0199	100	100	460	460	0	smr0199_1
GENC411	1	smr0018	100	100	330	330	0	smr0018_1		smr0199	100	100	460	460	0	smr0199_1
GENC414	1	smr0018	100	100	330	330	0	smr0018_1		smr0199	100	100	460	460	0	smr0199_1
GENC415	1	smr0018	100	100	330	330	0	smr0018_1		smr0199	100	100	460	460	0	smr0199_1
GENC423	1	smr0018	100	100	330	330	0	smr0018_1		smr0199	100	100	460	460	0	smr0199_1

## Sheet: Local plasmid metadata
DATA SET S3. Metadata of the five circular IncHI2/ST1 plasmids recovered at the University Hospital Center of Guadeloupe.
Plasmid name	Strain name	E. cloacae complex identification according to Sutton GG. et al. WGS Clade (hsp60 cluster) doi: 10.12688/f1000research.14566.2	E. cloacae complex identification according to Wu W. et al., Zong Z. et al. and Feng Y. et al. doi: 10.1128/mSystems.00527-20, 10.1016/j.tim.2020.12.009 and 10.1128/AAC.01596-21	GenBank reference		Country	Date	Host	Origin details	Length	COPLA output				pMLST DLST IncHI2 configuration	ResFinder output
											Predicted PTU	Host range	Score	Notes		aac(3)-IIa	aac(6')-Ib-cr	ant(3'')-Ia	aph(3'')-Ib	aph(6)-Id	blaCTX-M-15	blaOXA-1	blaTEM-1B	catA1	catB3	dfrA14	qnrB1	sul2	tet(A)
				Previous article by Pot M. et al. doi: 10.1128/AAC.02146-20	This study
pGENC200	GENC200	E. cloacae complex clade A (VI)	E. xiangfangensis	CP061495		Guadeloupe	October-18	Human	Urine	291493	PTU-HI2	IV	0.9118	Query is a PTU-HI2 plasmid	ST1	1	1	1	1	1	1	1	1	1	1	1	0	1	1
pGENC213	GENC213	E. cloacae complex clade B (VIII)	E. xiangfangensis		OL331018	Guadeloupe	November-18	Human	Catheter	330805	PTU-HI2	IV	0.9118	Query is a PTU-HI2 plasmid	ST1	1	1	0	1	1	1	1	1	0	1	1	1	1	1
pGENC405	GENC405	E. cloacae complex clade J (I)	E. asburiae		OL331019	Guadeloupe	May-19	Human	Urine	308992	PTU-HI2	IV	0.9118	Query is a PTU-HI2 plasmid	ST1	1	1	1	1	1	1	1	1	1	1	1	1	1	1
pGENC414	GENC414	E. cloacae complex clade L (-)	E. cloacae complex Taxon 4		OL331020	Guadeloupe	July-19	Human	Blood	349057	PTU-HI2	IV	0.9118	Query is a PTU-HI2 plasmid	ST1	1	1	0	1	1	1	1	1	0	1	1	1	1	1
pGENC423	GENC423	E. cloacae complex clade G (XI)	E. cloacae		OL331021	Guadeloupe	August-19	Human	Purulent discharge	297001	PTU-HI2	IV	0.9118	Query is a PTU-HI2 plasmid	ST1	0	1	0	1	1	1	1	1	0	1	1	1	1	1

## Sheet: Local Mash Distance output
Data set S3. Mash Distance outputs of the five circular IncHI2/ST1 plasmids. This analyse was done according to Matlock W et al. approach doi: 10.1038/s41396- 021-00926-w.
#query	pGENC200	pGENC213	pGENC405	pGENC414	pGENC423
pGENC423	0.00238291	0.00628999	0.00140683	0.00741896
pGENC414	0.00868865	0.00704764	0.00760134		0.00741896
pGENC405	0.00153709	0.00664171		0.00760134	0.00140683
pGENC213	0.00707757		0.00664171	0.00704764	0.00628999
pGENC200		0.00707757	0.00153709	0.00868865	0.00238291
Min	0.00140683
Max	0.00868865
Mean	0.005609269
k-mer length: 13; sketch size of 5000
0	~ identical sequence
1	~ dissimilar sequence

## Sheet:  pGENC414 Rast annotation
Data set S3. Complete plasmid annotation (pGENC414). Rast software output
#start	#stop	function
1	876	repA
1302	1502	Hypothetical protein
2025	2378	Hypothetical protein
2486	2746	TraL
2758	3546	TraE
3546	4817	TraK
4819	5280	HtdO
5270	6625	TraB
6633	7115	HtdV
7102	7986	Thiol:disulfide involved in conjugative transfer
7996	8946	TraV
8955	11636	TraC
11797	11648	Hypothetical protein
12617	12736	Hypothetical protein
13711	13836	Hypothetical protein
14185	14346	Hypothetical protein
15475	16728	ParA
16725	17729	ParB
18698	18177	Orf17
19527	18691	Orf16
20471	19524	TrhO
20733	20575	Hypothetical protein
20835	21872	ParM
21884	22396	ParR
22418	23386	Mobile element protein_IS5
24433	24858	Hypothetical protein
24855	25421	HtdK
25541	27127	Hypothetical protein
27080	28411	Repeat region
27906	27091	Transposase InsD
28319	27954	Transposase InsC
28569	31181	Hypothetical protein
31459	31971	TrhP
31958	33469	Hypothetical protein
33471	33605	Hypothetical protein
33611	34669	TraU
34688	37876	Hypothetical protein
38777	37905	Hypothetical protein
38957	40741	Hypothetical protein
40863	40979	Hypothetical protein
41136	42008	Hypothetical protein
42066	42443	Hypothetical protein
42504	43481	Hypothetical protein
43539	44597	ATP-binding protein
44729	44902	Hypothetical protein
44966	46093	Hypothetical protein
46171	48177	Plasmid associated gene
48250	48471	Hypothetical protein
48585	49817	primase
50087	50608	Hypothetical protein
50687	51565	Hypothetical protein
51635	52570	Hypothetical protein
52639	53559	Hypothetical protein
53626	54246	Hypothetical protein
54736	55692	Hypothetical protein
55956	56231	Hypothetical protein
56276	56866	Hypothetical protein
56874	57131	Hypothetical protein
57205	57741	Hypothetical protein
57758	58204	membrane protein
58295	59257	Hypothetical protein
59267	60172	Hypothetical protein
60123	60452	membrane protein
61649	60474	recombinase
61748	62517	repeat region
62267	61764	InsB
62596	62808	Cys-tRNA(Pro) deacylase YbaK
63169	64251	Hypothetical protein
65973	64417	Kinase protein
67579	65942	Hypothetical protein
68619	67579	Hypothetical protein
69342	68704	Hypothetical protein
69983	69342	Tellurium resistance protein
70644	70006	Tellurium resistance protein
70802	70641	Hypothetical protein
71574	71107	TerW
72800	71592	Hypothetical protein
73767	72811	Citrate lyase
74846	73767	ATP/GTP-binding protein
75621	74848	Hypothetical protein
76756	75614	Adenine/guanine phosphoribosyltransferases
77824	76766	Carbamoylphosphate synthase
78145	78726	TerD	ter operon
78726	79883	TerA
79906	80361	TerB
80384	81424	TerC
81473	82051	TerD
82120	82695	TerD
83124	84365	Tellurium resistance protein
84456	84911	Hypothetical protein
85343	85152	Hypothetical protein
85587	85435	Hypothetical protein
85672	85827	Hypothetical protein
85936	86061	Hypothetical protein
86763	87017	Hypothetical protein
87331	87020	DNA helicase
87399	88688	repeat region
88681	87677	Mobile element protein_IS110
88831	90513	Transposase TniA
90516	91424	TniB
91421	92638	TniQ
92699	93313	TinR
93555	93352	Tn21
93924	93688	MerE
94286	93921	MerD
95036	94398	Organomercurial lyase
95227	95051	Mercuric ion reductase
95334	95768	MerR
95763	97126	repeat region
95847	96851	Mobile element protein_IS110
97234	101687	repeat region
97296	97586	Nucleotidyltransferase domain protein
97583	97984	Hypothetical protein
97974	98330	Hypothetical protein
98585	98911	Hypothetical protein
98908	99408	Hypothetical protein
99405	99776	Hypothetical protein
99770	100327	Resolvase/integrase
100406	101410	Mobile element protein_IS110
103352	101592	Hypothetical protein
104335	103349	Exported protein
104833	104717	Hypothetical protein
105256	105648	Hypothetical protein
106307	106963	Hypothetical protein
107018	107185	Hypothetical protein
107166	107663	Hypothetical protein
107668	109056	Hypothetical protein
109454	109750	Antitoxin HigA
109755	111080	Toxin HigB
111141	111347	Hypothetical protein
111448	111858	Hypothetical protein
111871	112686	DNA-binding protein
112939	113364	Hypothetical protein
113913	114221	Hypothetical protein
114226	115046	repeat region
114289	114993	Mobile element protein_IS6
115081	116991	Mobile element protein_Tn3
117006	117941	Mobile element protein_Tn3
117977	121422	repeat region
118329	121346	Mobile element protein_Tn3
121437	121823	Psp operon transcriptional activator
121919	122563	qnrB1
123155	122655	Oxidoreductase
123384	124204	repeat region
124140	123436	Mobile element protein_IS6
124293	124177	Hypothetical protein
125699	124686	Mobile element protein_Tn3
125855	126328	Dihydrofolate reductase
126645	126815	Hypothetical protein
126774	126896	repeat region
126958	127722	Transposase
127806	127928	repeat region
127983	129197	Hypothetical protein
130664	129231	DNA-methyltransferase
130761	131053	repeat region
130769	131035	InsB
131252	131046	Hypothetical protein
131694	131257	membrane protein
131730	132550	repeat region
132487	131783	Mobile element protein_IS6
133027	132524	Shikimate 5-dehydrogenase I alpha
134741	133542	Tet(A)
134842	135510	TetR
135706	136218	Hypothetical protein
136268	137089	repeat region
136332	137036	Mobile element protein_IS6
137108	137965	Hypothetical protein
138027	138230	Hypothetical protein
138976	138572	DNA-binding protein H-NS
139183	140389	repeat region
139279	139154	Hypothetical protein
140317	139337	Transposase InsH
140986	140363	Hypothetical protein
141424	141044	Hypothetical protein
142021	145384	repeat region
144570	142222	Transposase
145241	144636	Hypothetical protein
145869	146108	Oxidoreductase
146055	146876	repeat region
146120	146824	Mobile element protein_IS6
146864	148642	Mobile element protein_Tn3
146880	150003	repeat region
148721	149725	Mobile element protein_IS110
150083	149907	Integrase
150413	151228	sul2
151289	152092	aph(3'')-Ib
152092	152928	aph(6)-Id
153439	152900	Mobile element protein_Tn3
154509	153649	blaTEM-1B
155249	154692	Mobile element protein_Tn3
155413	155631	Mobile element protein_Tn3
155813	157075	Mobile element protein_IS1380
157331	158206	blaCTX-M-15
158525	158253	Tryptophan synthase
158845	160860	Mobile element protein_Tn3
160844	161663	repeat region
160907	161611	Mobile element protein_IS6
162713	162402	Transposase
163347	162805	TmrB
164220	163360	aac(3)-IIa
164264	165084	repeat region
164327	165031	Mobile element protein_IS6
166493	165663	blaOXA-1
167223	166624	aac(6')-Ib-cr
167270	168089	repeat region
168026	167322	Mobile element protein_IS6
168077	168631	Transposase
169233	168628	DNA integration/recombination/invertion protein
169328	172225	Transposase
172289	172483	3-oxo-tetronate kinase
172800	173622	repeat region
173557	172853	Mobile element protein_IS6
173691	173569	Hypothetical protein
173896	174714	Hypothetical protein
174711	175916	Myosin heavy chain
176183	175980	Hypothetical protein
177515	176196	Hypothetical protein
177705	177538	Hypothetical protein
179193	177766	DNA-methyltransferase
179408	179923	Thermonuclease protein
179926	180822	Hypothetical protein
180979	180848	Hypothetical protein
181053	181184	Hypothetical protein
181258	181515	Hypothetical protein
181853	182107	Hypothetical protein
182469	182699	Hypothetical protein
182840	183115	Hypothetical protein
183607	185085	Sulfate permease
185104	185931	Universal stress protein UspA
186416	185991	Arsenate reductase
187718	186429	ArsB
188084	187764	Arsenical resistance operon repressor
188171	188875	ArsH
190311	188908	Mobile element protein_ISNCY
190392	195713	repeat region
191412	190606	Hypothetical protein
191870	191430	Hypothetical protein
193384	192023	Hypothetical protein
194201	193398	Hypothetical protein
195618	194260	Transposase
195828	196145	Hypothetical protein
196168	196473	Hypothetical protein
196518	197189	Hypothetical protein
197271	197447	Hypothetical protein
197647	198054	Hypothetical protein
198434	199640	repeat region
198530	198105	Hypothetical protein
199487	198588	Transposase InsH
199832	199614	Hypothetical protein
200490	199999	Hypothetical protein
201090	200575	Hypothetical protein
204990	201655	Hypothetical protein
205566	205213	Hypothetical protein
206328	205720	Hypothetical protein
206522	206956	UmuD
206940	208199	UmuC
209054	208245	Outer membrane protein
209161	209772	Lipoprotein
210254	209832	Hypothetical protein
210680	210288	Hypothetical protein
211454	210705	Thiol:disulfide involved in conjugative transfer
211602	212141	putative lipoprotein
212224	212781	Hypothetical protein
212905	213966	Hypothetical protein
213976	214482	Hypothetical protein
218555	214605	TraG
219979	218564	TraH
221015	219969	TraF
222119	221607	Hypothetical protein
222921	222121	Hypothetical protein
223681	224166	Hypothetical protein
224163	224900	Hypothetical protein
224910	228056	Tral
228056	230140	TraD
230140	231249	Hypothetical protein
231236	231898	Hypothetical protein
231909	233090	Peptidase
233092	233823	Hypothetical protein
233850	233972	Hypothetical protein
234463	234110	Hypothetical protein
234813	234529	Hypothetical protein
235510	236842	repeat region
236338	235523	Transposase InsD
236751	236386	Transposase InsC
237606	237238	Hypothetical protein
238368	237832	Hypothetical protein
238873	238436	Hypothetical protein
239214	238918	Hypothetical protein
240050	239349	Hypothetical protein
240646	240365	Hypothetical protein
241896	240712	Hypothetical protein
242543	242313	Hypothetical protein
243000	243944	Hypothetical protein
244043	244642	Hypothetical protein
244696	245052	Hypothetical protein
245099	245302	Hypothetical protein
245584	245904	Hypothetical protein
246728	246513	Hok/Gef-like protein
246735	248189	repeat region
247621	246770	Transposase InsK
248139	247618	Mobile element protein_IS3
249077	248472	Hypothetical protein
249575	249294	Hypothetical protein
249897	249721	Hypothetical protein
250262	249951	Hypothetical protein
250685	250485	Hypothetical protein
250949	250725	Hypothetical protein
251207	251004	Hypothetical protein
252251	251760	Hypothetical protein
252567	252256	Hypothetical protein
253404	253084	Hypothetical protein
253810	253583	Hypothetical protein
254878	253985	Hypothetical protein
255980	254868	Tellurite resistance protein
256762	255977	Hypothetical protein
257121	256993	Hypothetical protein
257280	257149	Hypothetical protein
257965	257357	Hypothetical protein
258612	258079	Hypothetical protein
258861	258667	Hypothetical protein
259169	258858	Hypothetical protein
259471	259232	Hypothetical protein
261187	259721	PAPS reductase
261616	261287	Hypothetical protein
265096	261821	Hypothetical protein
265364	265230	Hypothetical protein
265462	265668	Hypothetical protein
265818	265958	Hypothetical protein
265955	266251	Antitoxin HigA
266982	267485	InsB
267599	267874	FrmR
267909	269018	S-(hydroxymethyl)glutathione dehydrogenase
269062	269460	Lactoylglutathione lyase
269525	270361	S-formylglutathione hydrolase
272025	270949	Transposase
272414	272244	Transposase InsO
272476	274747	repeat region
274090	272567	Retron-type RNA-directed DNA polymerase
274385	274272	Mobile element protein_ISL3
275089	274682	Transposase InsO
275436	275134	Transposase InsN
275536	275838	Hypothetical protein
275835	276185	Mobile element protein_IS66
276216	277421	Mobile element protein_IS66
277452	277808	Mobile element protein_IS66
278283	278008	Copper-binding protein PcoE
278293	279349	repeat region
279272	278349	Mobile element protein_IS5
279297	280346	Mercuric ion reductase
280468	281235	repeat region
280718	280945	InsB
280953	281219	InsB
281590	282111	Fecl
282108	283061	FecR
283148	285472	FecA
285517	286419	FecB
286416	287414	FecC
287411	288367	FecD
288368	289135	FecE
289234	289527	Hypothetical protein
289694	289575	Hypothetical protein
290120	291496	repeat region
290136	289858	Hypothetical protein
291402	290398	Mobile element protein_IS110
291668	291793	Hypothetical protein
292720	291806	Zinc-type alcohol dehydrogenase
293102	294250	Transcriptional repressor of the lac operon
294372	297446	beta-galactosidase
297498	298751	Lactose permease
298808	298978	Galactoside O-acetyltransferase
298956	299723	repeat region
299238	298972	InsB
299473	299246	InsB
300966	299833	Threonine dehydrogenase
301283	301767	repeat region
301693	301301	Transposase
301767	304781	repeat region
303381	301858	Retron-type RNA-directed DNA polymerase
303676	303563	Mobile element protein_ISL3
304424	304308	Hypothetical protein
304718	304440	Mobile element protein_IS3
305237	304809	Hypothetical protein
307358	305241	Hypothetical protein
309112	307346	Hypothetical protein
310346	309099	Hypothetical protein
310577	310440	Hypothetical protein
310960	311595	Hypothetical protein
312675	311623	Hypothetical protein
313290	312841	Hypothetical protein
314132	313341	Hypothetical protein
314619	314362	Hypothetical protein
315011	314685	Hypothetical protein
315574	315254	Hypothetical protein
317119	315869	Hypothetical protein
317898	317290	Hypothetical protein
318311	318054	Hypothetical protein
318804	318376	Hypothetical protein
319273	318896	Hypothetical protein
320860	319679	Hypothetical protein
321165	320869	PAPS reductase
321685	321215	Hypothetical protein
324509	322119	Hypothetical protein
324637	324524	Hypothetical protein
325163	324912	Hypothetical protein
325384	325196	Hypothetical protein
325628	325371	Hypothetical protein
326052	325621	Phage protein
326680	326156	Hypothetical protein
326696	326836	Hypothetical protein
327003	327767	Hypothetical protein
327848	328609	Hypothetical protein
328703	328966	Hypothetical protein
329010	329597	Hypothetical protein
330062	332482	Hypothetical protein
334164	333508	Hypothetical protein
335648	334560	replication protein A
339212	336756	Hypothetical protein
339561	339421	Hypothetical protein
339585	340211	Hypothetical protein
340550	340269	Hypothetical protein
340980	340537	Hypothetical protein
341217	341041	Hypothetical protein
342905	341214	Hypothetical protein
344316	343153	Transcriptional regulators
344725	345498	Methyl-directed repair DNA adenine methylase
346358	345507	Hypothetical protein
347312	346596	Hypothetical protein
347509	347309	Hypothetical protein
348581	347529	Hypothetical protein

## Sheet: Ter operon location 
Data Set S3. ter operon contig classification. Operon screening was done with BLASTn against pGENC414 specific sequence; prediction in column D was done with 3 different softwares (Mob-recon, RFPlasmid, PlasFlow); green=3 similar predictions above 70.0%; output details are avalaible from the column AG to the AQB.
Strain ID	InchI2 presence and pmlst	Ter operon presence and contig number	Prediction	Software summary				Strain ID	BLASTn output																							Strain ID	TerABCDE contig number	Mob-recon output
			SORTIE DES DEUX APPROCHES	Mob-recon	RFPlasmid	PlasFlow			Percentage of identical matches	Alignment length	Number of mismatches	Number of gap openings	Start of alignment in query	End of alignment in query	Start of alignment in subject (database hit)	End of alignment in subject (database hit)	Expectation value (E-value)	Bit score	Raw score	Number of identical matches	Number of positive-scoring matches	Total number of gaps	Percentage of positive-scoring matches	Query frame	Subject frame	Aligned part of query sequence	Aligned part of subject sequence	Query sequence length	Subject sequence length	All subject title				molecule_type	primary_cluster_id	secondary_cluster_id	size	gc	md5	circularity_status	rep_type(s)	rep_type_accession(s)	relaxase_type(s)	relaxase_type_accession(s)	mpf_type	mpf_type_accession(s)	orit_type(s)	orit_accession(s)	predicted_mobility
GENC005	1	23	Plasmid	plasmid	p	plasmid.Proteobacteria		GENC005	100.000	4551	0	0	4795	9345	4551	1	0.0	8405	4551	4551	4551	0	100.00	1	-1	TTAGATGTTAACGCCGTGCTGGGAGGCAAGAGCCGCCAGGCCACCGGCAAAGCCCTGACCGACAGCTTTAAACTTCCACTCAGCGCCATGACGATACAGTTCACCGAAGACCATAGCGGTTTCGGTTGAGGCATCTTCAGACAGATCGAAACGGGCAATTTCCGTGCCGTTGTCGTTGTTGTAAACGCGCATGAAGCTGTTGCTCACCATGCCGAAGTTTTGTTTACGCGCTTCTGCATCATAGATGGTAACGGCAAACACCAGTTTTTTGATATCTGCTGAGACTTTGGTCAGATCGATTTTGACCTGCTCATCGTCGCCGTCGCCTTCACCGGTACGGTTGTCGCCCTGGTGCTCTACCGCGCCATCAGGGCTGGTTTTGTTATTGAAGAAAATGAA…	TTAGATGTTAACGCCGTGCTGGGAGGCAAGAGCCGCCAGGCCACCGGCAAAGCCCTGACCGACAGCTTTAAACTTCCACTCAGCGCCATGACGATACAGTTCACCGAAGACCATAGCGGTTTCGGTTGAGGCATCTTCAGACAGATCGAAACGGGCAATTTCCGTGCCGTTGTCGTTGTTGTAAACGCGCATGAAGCTGTTGCTCACCATGCCGAAGTTTTGTTTACGCGCTTCTGCATCATAGATGGTAACGGCAAACACCAGTTTTTTGATATCTGCTGAGACTTTGGTCAGATCGATTTTGACCTGCTCATCGTCGCCGTCGCCTTCACCGGTACGGTTGTCGCCCTGGTGCTCTACCGCGCCATCAGGGCTGGTTTTGTTATTGAAGAAAATGAA…	62012	4551	Ter operon pGENC414		GENC005	23	plasmid	AA739	AJ053	62012	44.61394568793137	f0f78ec20854838077ffc77f59871f37	incomplete	rep_cluster_1088	000340__KU353730	-	-	MPF_F,MPF_F	NC_005211_00030,NC_021845_00017	-	-	-
GENC007	1	24	Plasmid	plasmid	p	plasmid.Proteobacteria		GENC007	100.000	4551	0	0	52667	57217	1	4551	0.0	8405	4551	4551	4551	0	100.00	1	1	ATGGTTTCATTAGTTAAGAACCAGACGGTATCACTCAGCAAAGAATCATCTGCATTAAGCCAGCTTCATTTCGGTCTCGGTTGGGATCCGGTTAAGAAAAAAGGTCTTCTTGGAGGATTGTTTGGAGGCAACGACTCAATCGATCTCGATGCTGGCTGCGTATTAATGGACAGCACCGGTAAAACAATTGACACCATCTGGTTCCGCAAACTGGAATCCACCTGCGGCGCTGTTGTGCACAGTGGCGATAACCTGACCGGTGAAGGTGACGGTGACGATGAGGTGATTAATGTCAACCTCTCCCGACTGCCTGCAAACGTTGAATACCTGGCGTTTACGGTAAACAGCTTCCGTGGTCAGTCGTTCAATGACGTCGAAAACGCGTTCTGCCGCGTTGTC…	ATGGTTTCATTAGTTAAGAACCAGACGGTATCACTCAGCAAAGAATCATCTGCATTAAGCCAGCTTCATTTCGGTCTCGGTTGGGATCCGGTTAAGAAAAAAGGTCTTCTTGGAGGATTGTTTGGAGGCAACGACTCAATCGATCTCGATGCTGGCTGCGTATTAATGGACAGCACCGGTAAAACAATTGACACCATCTGGTTCCGCAAACTGGAATCCACCTGCGGCGCTGTTGTGCACAGTGGCGATAACCTGACCGGTGAAGGTGACGGTGACGATGAGGTGATTAATGTCAACCTCTCCCGACTGCCTGCAAACGTTGAATACCTGGCGTTTACGGTAAACAGCTTCCGTGGTCAGTCGTTCAATGACGTCGAAAACGCGTTCTGCCGCGTTGTC…	61998	4551	Ter operon pGENC414		GENC007	24	plasmid	AA739	AJ053	61998	44.617568308655116	f92f3328de0642b9c4a80b488ca08dc6	incomplete	rep_cluster_1088	000340__KU353730	-	-	MPF_F,MPF_F	NC_021845_00017,NC_005211_00030	-	-	-
GENC008	1	44	Plasmid	plasmid	p	plasmid.Proteobacteria		GENC008	100.000	4551	0	0	4801	9351	4551	1	0.0	8405	4551	4551	4551	0	100.00	1	-1	TTAGATGTTAACGCCGTGCTGGGAGGCAAGAGCCGCCAGGCCACCGGCAAAGCCCTGACCGACAGCTTTAAACTTCCACTCAGCGCCATGACGATACAGTTCACCGAAGACCATAGCGGTTTCGGTTGAGGCATCTTCAGACAGATCGAAACGGGCAATTTCCGTGCCGTTGTCGTTGTTGTAAACGCGCATGAAGCTGTTGCTCACCATGCCGAAGTTTTGTTTACGCGCTTCTGCATCATAGATGGTAACGGCAAACACCAGTTTTTTGATATCTGCTGAGACTTTGGTCAGATCGATTTTGACCTGCTCATCGTCGCCGTCGCCTTCACCGGTACGGTTGTCGCCCTGGTGCTCTACCGCGCCATCAGGGCTGGTTTTGTTATTGAAGAAAATGAA…	TTAGATGTTAACGCCGTGCTGGGAGGCAAGAGCCGCCAGGCCACCGGCAAAGCCCTGACCGACAGCTTTAAACTTCCACTCAGCGCCATGACGATACAGTTCACCGAAGACCATAGCGGTTTCGGTTGAGGCATCTTCAGACAGATCGAAACGGGCAATTTCCGTGCCGTTGTCGTTGTTGTAAACGCGCATGAAGCTGTTGCTCACCATGCCGAAGTTTTGTTTACGCGCTTCTGCATCATAGATGGTAACGGCAAACACCAGTTTTTTGATATCTGCTGAGACTTTGGTCAGATCGATTTTGACCTGCTCATCGTCGCCGTCGCCTTCACCGGTACGGTTGTCGCCCTGGTGCTCTACCGCGCCATCAGGGCTGGTTTTGTTATTGAAGAAAATGAA…	62018	4551	Ter operon pGENC414		GENC008	44	plasmid	AA739	AJ053	62018	44.61930407301106	e3fbc738e2bfb7f5840934b70297bea5	incomplete	rep_cluster_1088	000340__KU353730	-	-	MPF_F,MPF_F	NC_005211_00030,NC_021845_00017	-	-	-
GENC010	1	25	Plasmid	plasmid	p	plasmid.Proteobacteria		GENC010	100.000	4551	0	0	52667	57217	1	4551	0.0	8405	4551	4551	4551	0	100.00	1	1	ATGGTTTCATTAGTTAAGAACCAGACGGTATCACTCAGCAAAGAATCATCTGCATTAAGCCAGCTTCATTTCGGTCTCGGTTGGGATCCGGTTAAGAAAAAAGGTCTTCTTGGAGGATTGTTTGGAGGCAACGACTCAATCGATCTCGATGCTGGCTGCGTATTAATGGACAGCACCGGTAAAACAATTGACACCATCTGGTTCCGCAAACTGGAATCCACCTGCGGCGCTGTTGTGCACAGTGGCGATAACCTGACCGGTGAAGGTGACGGTGACGATGAGGTGATTAATGTCAACCTCTCCCGACTGCCTGCAAACGTTGAATACCTGGCGTTTACGGTAAACAGCTTCCGTGGTCAGTCGTTCAATGACGTCGAAAACGCGTTCTGCCGCGTTGTC…	ATGGTTTCATTAGTTAAGAACCAGACGGTATCACTCAGCAAAGAATCATCTGCATTAAGCCAGCTTCATTTCGGTCTCGGTTGGGATCCGGTTAAGAAAAAAGGTCTTCTTGGAGGATTGTTTGGAGGCAACGACTCAATCGATCTCGATGCTGGCTGCGTATTAATGGACAGCACCGGTAAAACAATTGACACCATCTGGTTCCGCAAACTGGAATCCACCTGCGGCGCTGTTGTGCACAGTGGCGATAACCTGACCGGTGAAGGTGACGGTGACGATGAGGTGATTAATGTCAACCTCTCCCGACTGCCTGCAAACGTTGAATACCTGGCGTTTACGGTAAACAGCTTCCGTGGTCAGTCGTTCAATGACGTCGAAAACGCGTTCTGCCGCGTTGTC…	61998	4551	Ter operon pGENC414		GENC010	25	plasmid	AA739	AJ053	61998	44.617568308655116	f92f3328de0642b9c4a80b488ca08dc6	incomplete	rep_cluster_1088	000340__KU353730	-	-	MPF_F,MPF_F	NC_021845_00017,NC_005211_00030	-	-	-
GENC016	Near 1 / 15	26	Plasmid	plasmid	p	plasmid.Proteobacteria		GENC016	100.000	4551	0	0	5325	9875	4551	1	0.0	8405	4551	4551	4551	0	100.00	1	-1	TTAGATGTTAACGCCGTGCTGGGAGGCAAGAGCCGCCAGGCCACCGGCAAAGCCCTGACCGACAGCTTTAAACTTCCACTCAGCGCCATGACGATACAGTTCACCGAAGACCATAGCGGTTTCGGTTGAGGCATCTTCAGACAGATCGAAACGGGCAATTTCCGTGCCGTTGTCGTTGTTGTAAACGCGCATGAAGCTGTTGCTCACCATGCCGAAGTTTTGTTTACGCGCTTCTGCATCATAGATGGTAACGGCAAACACCAGTTTTTTGATATCTGCTGAGACTTTGGTCAGATCGATTTTGACCTGCTCATCGTCGCCGTCGCCTTCACCGGTACGGTTGTCGCCCTGGTGCTCTACCGCGCCATCAGGGCTGGTTTTGTTATTGAAGAAAATGAA…	TTAGATGTTAACGCCGTGCTGGGAGGCAAGAGCCGCCAGGCCACCGGCAAAGCCCTGACCGACAGCTTTAAACTTCCACTCAGCGCCATGACGATACAGTTCACCGAAGACCATAGCGGTTTCGGTTGAGGCATCTTCAGACAGATCGAAACGGGCAATTTCCGTGCCGTTGTCGTTGTTGTAAACGCGCATGAAGCTGTTGCTCACCATGCCGAAGTTTTGTTTACGCGCTTCTGCATCATAGATGGTAACGGCAAACACCAGTTTTTTGATATCTGCTGAGACTTTGGTCAGATCGATTTTGACCTGCTCATCGTCGCCGTCGCCTTCACCGGTACGGTTGTCGCCCTGGTGCTCTACCGCGCCATCAGGGCTGGTTTTGTTATTGAAGAAAATGAA…	59612	4551	Ter operon pGENC414		GENC016	26	plasmid	AA739	AJ053	59612	45.026169227672284	b9f79348c8e1c852de9205fb98146c73	incomplete	rep_cluster_1088	000340__KU353730	-	-	MPF_F,MPF_F	NC_005211_00030,NC_021845_00017	-	-	-
GENC017	1	15	Plasmid	plasmid	p	plasmid.Proteobacteria		GENC017	100.000	4551	0	0	113434	117984	1	4551	0.0	8405	4551	4551	4551	0	100.00	1	1	ATGGTTTCATTAGTTAAGAACCAGACGGTATCACTCAGCAAAGAATCATCTGCATTAAGCCAGCTTCATTTCGGTCTCGGTTGGGATCCGGTTAAGAAAAAAGGTCTTCTTGGAGGATTGTTTGGAGGCAACGACTCAATCGATCTCGATGCTGGCTGCGTATTAATGGACAGCACCGGTAAAACAATTGACACCATCTGGTTCCGCAAACTGGAATCCACCTGCGGCGCTGTTGTGCACAGTGGCGATAACCTGACCGGTGAAGGTGACGGTGACGATGAGGTGATTAATGTCAACCTCTCCCGACTGCCTGCAAACGTTGAATACCTGGCGTTTACGGTAAACAGCTTCCGTGGTCAGTCGTTCAATGACGTCGAAAACGCGTTCTGCCGCGTTGTC…	ATGGTTTCATTAGTTAAGAACCAGACGGTATCACTCAGCAAAGAATCATCTGCATTAAGCCAGCTTCATTTCGGTCTCGGTTGGGATCCGGTTAAGAAAAAAGGTCTTCTTGGAGGATTGTTTGGAGGCAACGACTCAATCGATCTCGATGCTGGCTGCGTATTAATGGACAGCACCGGTAAAACAATTGACACCATCTGGTTCCGCAAACTGGAATCCACCTGCGGCGCTGTTGTGCACAGTGGCGATAACCTGACCGGTGAAGGTGACGGTGACGATGAGGTGATTAATGTCAACCTCTCCCGACTGCCTGCAAACGTTGAATACCTGGCGTTTACGGTAAACAGCTTCCGTGGTCAGTCGTTCAATGACGTCGAAAACGCGTTCTGCCGCGTTGTC…	122773	4551	Ter operon pGENC414		GENC017	15	plasmid	AA739	AJ053	122773	44.04225684800404	0be3a2dd84840b62e6762d1f2e1499ea	incomplete	IncHI2A,rep_cluster_1088	BX664015,000340__KU353730	-	-	MPF_F,MPF_F,MPF_F,MPF_F,MPF_T	NC_005211_00005,NC_009838_00006,NC_021845_00017,NC_005211_00030,NC_005211_00012	-	-	-
GENC039	1	25	Plasmid	plasmid	p	plasmid.Proteobacteria		GENC039	100.000	4551	0	0	4782	9332	4551	1	0.0	8405	4551	4551	4551	0	100.00	1	-1	TTAGATGTTAACGCCGTGCTGGGAGGCAAGAGCCGCCAGGCCACCGGCAAAGCCCTGACCGACAGCTTTAAACTTCCACTCAGCGCCATGACGATACAGTTCACCGAAGACCATAGCGGTTTCGGTTGAGGCATCTTCAGACAGATCGAAACGGGCAATTTCCGTGCCGTTGTCGTTGTTGTAAACGCGCATGAAGCTGTTGCTCACCATGCCGAAGTTTTGTTTACGCGCTTCTGCATCATAGATGGTAACGGCAAACACCAGTTTTTTGATATCTGCTGAGACTTTGGTCAGATCGATTTTGACCTGCTCATCGTCGCCGTCGCCTTCACCGGTACGGTTGTCGCCCTGGTGCTCTACCGCGCCATCAGGGCTGGTTTTGTTATTGAAGAAAATGAA…	TTAGATGTTAACGCCGTGCTGGGAGGCAAGAGCCGCCAGGCCACCGGCAAAGCCCTGACCGACAGCTTTAAACTTCCACTCAGCGCCATGACGATACAGTTCACCGAAGACCATAGCGGTTTCGGTTGAGGCATCTTCAGACAGATCGAAACGGGCAATTTCCGTGCCGTTGTCGTTGTTGTAAACGCGCATGAAGCTGTTGCTCACCATGCCGAAGTTTTGTTTACGCGCTTCTGCATCATAGATGGTAACGGCAAACACCAGTTTTTTGATATCTGCTGAGACTTTGGTCAGATCGATTTTGACCTGCTCATCGTCGCCGTCGCCTTCACCGGTACGGTTGTCGCCCTGGTGCTCTACCGCGCCATCAGGGCTGGTTTTGTTATTGAAGAAAATGAA…	61994	4551	Ter operon pGENC414		GENC039	25	plasmid	AA739	AJ053	61994	44.61722102138917	1cdf280038c4853fb9e860f47c3186f7	incomplete	rep_cluster_1088	000340__KU353730	-	-	MPF_F,MPF_F	NC_005211_00030,NC_021845_00017	-	-	-
GENC071	1	17	Plasmid	plasmid	p	plasmid.Proteobacteria		GENC071	99.978	4551	1	0	4901	9451	4551	1	0.0	8399	4548	4550	4550	0	99.98	1	-1	TTAGATGTTAACGCCGTGCTGGGAGGCAAGAGCCGCCAGGCCACCGGCAAAGCCCTGACCGACAGCTTTAAACTTCCACTCAGCGCCATGACGATACAGTTCACCGAAGACCATAGCGGTTTCGGTTGAGGCATCTTCAGACAGATCGAAACGGGCAATTTCCGTGCCGTTGTCGTTGTTGTAAACGCGCATGAAGCTGTTGCTCACCATGCCGAAGTTTTGTTTACGCGCTTCTGCATCATAGATGGTAACGGCAAACACCAGTTTTTTGATATCTGCTGAGACTTTGGTCAGATCGATTTTGACCTGCTCATCGTCGCCGTCGCCTTCACCGGTACGGTTGTCGCCCTGGTGCTCTACCGCGCCATCAGGGCTGGTTTTGTTATTGAAGAAAATGAA…	TTAGATGTTAACGCCGTGCTGGGAGGCAAGAGCCGCCAGGCCACCGGCAAAGCCCTGACCGACAGCTTTAAACTTCCACTCAGCGCCATGACGATACAGTTCACCGAAGACCATAGCGGTTTCGGTTGAGGCATCTTCAGACAGATCGAAACGGGCAATTTCCGTGCCGTTGTCGTTGTTGTAAACGCGCATGAAGCTGTTGCTCACCATGCCGAAGTTTTGTTTACGCGCTTCTGCATCATAGATGGTAACGGCAAACACCAGTTTTTTGATATCTGCTGAGACTTTGGTCAGATCGATTTTGACCTGCTCATCGTCGCCGTCGCCTTCACCGGTACGGTTGTCGCCCTGGTGCTCTACCGCGCCATCAGGGCTGGTTTTGTTATTGAAGAAAATGAA…	143835	4551	Ter operon pGENC414		GENC071	17	plasmid	AA739	AJ053	143835	44.32718044982098	fa39969ec2056c689428f1e0d266f852	incomplete	IncHI2A,rep_cluster_1088	BX664015,000340__KU353730	-	-	MPF_F,MPF_F,MPF_F,MPF_F,MPF_T	NC_005211_00030,NC_021845_00017,NC_009838_00006,NC_005211_00005,NC_005211_00012	-	-	-
GENC082	1	29	Plasmid	plasmid	p	plasmid.Proteobacteria		GENC082	99.978	4551	1	0	4795	9345	4551	1	0.0	8399	4548	4550	4550	0	99.98	1	-1	TTAGATGTTAACGCCGTGCTGGGAGGCAAGAGCCGCCAGGCCACCGGCAAAGCCCTGACCGACAGCTTTAAACTTCCACTCAGCGCCATGACGATACAGTTCACCGAAGACCATAGCGGTTTCGGTTGAGGCATCTTCAGACAGATCGAAACGGGCAATTTCCGTGCCGTTGTCGTTGTTGTAAACGCGCATGAAGCTGTTGCTCACCATGCCGAAGTTTTGTTTACGCGCTTCTGCATCATAGATGGTAACGGCAAACACCAGTTTTTTGATATCTGCTGAGACTTTGGTCAGATCGATTTTGACCTGCTCATCGTCGCCGTCGCCTTCACCGGTACGGTTGTCGCCCTGGTGCTCTACCGCGCCATCAGGGCTGGTTTTGTTATTGAAGAAAATGAA…	TTAGATGTTAACGCCGTGCTGGGAGGCAAGAGCCGCCAGGCCACCGGCAAAGCCCTGACCGACAGCTTTAAACTTCCACTCAGCGCCATGACGATACAGTTCACCGAAGACCATAGCGGTTTCGGTTGAGGCATCTTCAGACAGATCGAAACGGGCAATTTCCGTGCCGTTGTCGTTGTTGTAAACGCGCATGAAGCTGTTGCTCACCATGCCGAAGTTTTGTTTACGCGCTTCTGCATCATAGATGGTAACGGCAAACACCAGTTTTTTGATATCTGCTGAGACTTTGGTCAGATCGATTTTGACCTGCTCATCGTCGCCGTCGCCTTCACCGGTACGGTTGTCGCCCTGGTGCTCTACCGCGCCATCAGGGCTGGTTTTGTTATTGAAGAAAATGAA…	62010	4551	Ter operon pGENC414		GENC082	29	plasmid	AA739	AJ053	62010	44.620222544750845	8abd6655ff6a8e09e8b063652f0979a2	incomplete	rep_cluster_1088	000340__KU353730	-	-	MPF_F,MPF_F	NC_005211_00030,NC_021845_00017	-	-	-
GENC094	1	33	Plasmid	plasmid	p	plasmid.Proteobacteria		GENC094	100.000	4551	0	0	4796	9346	4551	1	0.0	8405	4551	4551	4551	0	100.00	1	-1	TTAGATGTTAACGCCGTGCTGGGAGGCAAGAGCCGCCAGGCCACCGGCAAAGCCCTGACCGACAGCTTTAAACTTCCACTCAGCGCCATGACGATACAGTTCACCGAAGACCATAGCGGTTTCGGTTGAGGCATCTTCAGACAGATCGAAACGGGCAATTTCCGTGCCGTTGTCGTTGTTGTAAACGCGCATGAAGCTGTTGCTCACCATGCCGAAGTTTTGTTTACGCGCTTCTGCATCATAGATGGTAACGGCAAACACCAGTTTTTTGATATCTGCTGAGACTTTGGTCAGATCGATTTTGACCTGCTCATCGTCGCCGTCGCCTTCACCGGTACGGTTGTCGCCCTGGTGCTCTACCGCGCCATCAGGGCTGGTTTTGTTATTGAAGAAAATGAA…	TTAGATGTTAACGCCGTGCTGGGAGGCAAGAGCCGCCAGGCCACCGGCAAAGCCCTGACCGACAGCTTTAAACTTCCACTCAGCGCCATGACGATACAGTTCACCGAAGACCATAGCGGTTTCGGTTGAGGCATCTTCAGACAGATCGAAACGGGCAATTTCCGTGCCGTTGTCGTTGTTGTAAACGCGCATGAAGCTGTTGCTCACCATGCCGAAGTTTTGTTTACGCGCTTCTGCATCATAGATGGTAACGGCAAACACCAGTTTTTTGATATCTGCTGAGACTTTGGTCAGATCGATTTTGACCTGCTCATCGTCGCCGTCGCCTTCACCGGTACGGTTGTCGCCCTGGTGCTCTACCGCGCCATCAGGGCTGGTTTTGTTATTGAAGAAAATGAA…	25051	4551	Ter operon pGENC414		GENC094	33	plasmid	AA543	AI730	25051	49.97405293201868	baac32c0b9a7bcb7c70c218a63437539	incomplete	-	-	-	-	-	-	-	-	-
GENC138	1	31	Plasmid	plasmid	p	plasmid.Proteobacteria		GENC138	99.978	4551	1	0	4782	9332	4551	1	0.0	8399	4548	4550	4550	0	99.98	1	-1	TTAGATGTTAACGCCGTGCTGGGAGGCAAGAGCCGCCAGGCCACCGGCAAAGCCCTGACCGACAGCTTTAAACTTCCACTCAGCGCCATGACGATACAGTTCACCGAAGACCATAGCGGTTTCGGTTGAGGCATCTTCAGACAGATCGAAACGGGCAATTTCCGTGCCGTTGTCGTTGTTGTAAACGCGCATGAAGCTGTTGCTCACCATGCCGAAGTTTTGTTTACGCGCTTCTGCATCATAGATGGTAACGGCAAACACCAGTTTTTTGATATCTGCTGAGACTTTGGTCAGATCGATTTTGACCTGCTCATCGTCGCCGTCGCCTTCACCGGTACGGTTGTCGCCCTGGTGCTCTACCGCGCCATCAGGGCTGGTTTTGTTATTGAAGAAAATGAA…	TTAGATGTTAACGCCGTGCTGGGAGGCAAGAGCCGCCAGGCCACCGGCAAAGCCCTGACCGACAGCTTTAAACTTCCACTCAGCGCCATGACGATACAGTTCACCGAAGACCATAGCGGTTTCGGTTGAGGCATCTTCAGACAGATCGAAACGGGCAATTTCCGTGCCGTTGTCGTTGTTGTAAACGCGCATGAAGCTGTTGCTCACCATGCCGAAGTTTTGTTTACGCGCTTCTGCATCATAGATGGTAACGGCAAACACCAGTTTTTTGATATCTGCTGAGACTTTGGTCAGATCGATTTTGACCTGCTCATCGTCGCCGTCGCCTTCACCGGTACGGTTGTCGCCCTGGTGCTCTACCGCGCCATCAGGGCTGGTTTTGTTATTGAAGAAAATGAA…	12893	4551	Ter operon pGENC414		GENC138	31	plasmid	AA543	AI730	12893	49.76343752423796	329cc98a8f563603430cb7dbf25ec6d6	incomplete	-	-	-	-	-	-	-	-	-
GENC139	1	52	Plasmid	plasmid	p	plasmid.Proteobacteria		GENC139	100.000	4551	0	0	15706	20256	1	4551	0.0	8405	4551	4551	4551	0	100.00	1	1	ATGGTTTCATTAGTTAAGAACCAGACGGTATCACTCAGCAAAGAATCATCTGCATTAAGCCAGCTTCATTTCGGTCTCGGTTGGGATCCGGTTAAGAAAAAAGGTCTTCTTGGAGGATTGTTTGGAGGCAACGACTCAATCGATCTCGATGCTGGCTGCGTATTAATGGACAGCACCGGTAAAACAATTGACACCATCTGGTTCCGCAAACTGGAATCCACCTGCGGCGCTGTTGTGCACAGTGGCGATAACCTGACCGGTGAAGGTGACGGTGACGATGAGGTGATTAATGTCAACCTCTCCCGACTGCCTGCAAACGTTGAATACCTGGCGTTTACGGTAAACAGCTTCCGTGGTCAGTCGTTCAATGACGTCGAAAACGCGTTCTGCCGCGTTGTC…	ATGGTTTCATTAGTTAAGAACCAGACGGTATCACTCAGCAAAGAATCATCTGCATTAAGCCAGCTTCATTTCGGTCTCGGTTGGGATCCGGTTAAGAAAAAAGGTCTTCTTGGAGGATTGTTTGGAGGCAACGACTCAATCGATCTCGATGCTGGCTGCGTATTAATGGACAGCACCGGTAAAACAATTGACACCATCTGGTTCCGCAAACTGGAATCCACCTGCGGCGCTGTTGTGCACAGTGGCGATAACCTGACCGGTGAAGGTGACGGTGACGATGAGGTGATTAATGTCAACCTCTCCCGACTGCCTGCAAACGTTGAATACCTGGCGTTTACGGTAAACAGCTTCCGTGGTCAGTCGTTCAATGACGTCGAAAACGCGTTCTGCCGCGTTGTC…	25051	4551	Ter operon pGENC414		GENC139	52	plasmid	AA543	AI730	25051	49.97405293201868	4ac7eedc807d601e778ea02adb441ed0	incomplete	-	-	-	-	-	-	-	-	-
GENC152	1	42	Plasmid	plasmid	p	plasmid.Proteobacteria		GENC152	100.000	4551	0	0	4801	9351	4551	1	0.0	8405	4551	4551	4551	0	100.00	1	-1	TTAGATGTTAACGCCGTGCTGGGAGGCAAGAGCCGCCAGGCCACCGGCAAAGCCCTGACCGACAGCTTTAAACTTCCACTCAGCGCCATGACGATACAGTTCACCGAAGACCATAGCGGTTTCGGTTGAGGCATCTTCAGACAGATCGAAACGGGCAATTTCCGTGCCGTTGTCGTTGTTGTAAACGCGCATGAAGCTGTTGCTCACCATGCCGAAGTTTTGTTTACGCGCTTCTGCATCATAGATGGTAACGGCAAACACCAGTTTTTTGATATCTGCTGAGACTTTGGTCAGATCGATTTTGACCTGCTCATCGTCGCCGTCGCCTTCACCGGTACGGTTGTCGCCCTGGTGCTCTACCGCGCCATCAGGGCTGGTTTTGTTATTGAAGAAAATGAA…	TTAGATGTTAACGCCGTGCTGGGAGGCAAGAGCCGCCAGGCCACCGGCAAAGCCCTGACCGACAGCTTTAAACTTCCACTCAGCGCCATGACGATACAGTTCACCGAAGACCATAGCGGTTTCGGTTGAGGCATCTTCAGACAGATCGAAACGGGCAATTTCCGTGCCGTTGTCGTTGTTGTAAACGCGCATGAAGCTGTTGCTCACCATGCCGAAGTTTTGTTTACGCGCTTCTGCATCATAGATGGTAACGGCAAACACCAGTTTTTTGATATCTGCTGAGACTTTGGTCAGATCGATTTTGACCTGCTCATCGTCGCCGTCGCCTTCACCGGTACGGTTGTCGCCCTGGTGCTCTACCGCGCCATCAGGGCTGGTTTTGTTATTGAAGAAAATGAA…	22906	4551	Ter operon pGENC414		GENC152	42	plasmid	AA543	AI730	22906	50.641753252422944	c43ecff01e2a750494c359b56b60f6e4	incomplete	-	-	-	-	-	-	-	-	-
GENC155	1	25	Plasmid	plasmid	p	plasmid.Proteobacteria		GENC155	100.000	4551	0	0	58409	62959	1	4551	0.0	8405	4551	4551	4551	0	100.00	1	1	ATGGTTTCATTAGTTAAGAACCAGACGGTATCACTCAGCAAAGAATCATCTGCATTAAGCCAGCTTCATTTCGGTCTCGGTTGGGATCCGGTTAAGAAAAAAGGTCTTCTTGGAGGATTGTTTGGAGGCAACGACTCAATCGATCTCGATGCTGGCTGCGTATTAATGGACAGCACCGGTAAAACAATTGACACCATCTGGTTCCGCAAACTGGAATCCACCTGCGGCGCTGTTGTGCACAGTGGCGATAACCTGACCGGTGAAGGTGACGGTGACGATGAGGTGATTAATGTCAACCTCTCCCGACTGCCTGCAAACGTTGAATACCTGGCGTTTACGGTAAACAGCTTCCGTGGTCAGTCGTTCAATGACGTCGAAAACGCGTTCTGCCGCGTTGTC…	ATGGTTTCATTAGTTAAGAACCAGACGGTATCACTCAGCAAAGAATCATCTGCATTAAGCCAGCTTCATTTCGGTCTCGGTTGGGATCCGGTTAAGAAAAAAGGTCTTCTTGGAGGATTGTTTGGAGGCAACGACTCAATCGATCTCGATGCTGGCTGCGTATTAATGGACAGCACCGGTAAAACAATTGACACCATCTGGTTCCGCAAACTGGAATCCACCTGCGGCGCTGTTGTGCACAGTGGCGATAACCTGACCGGTGAAGGTGACGGTGACGATGAGGTGATTAATGTCAACCTCTCCCGACTGCCTGCAAACGTTGAATACCTGGCGTTTACGGTAAACAGCTTCCGTGGTCAGTCGTTCAATGACGTCGAAAACGCGTTCTGCCGCGTTGTC…	67748	4551	Ter operon pGENC414		GENC155	25	plasmid	AA739	AJ053	67748	44.18875833972959	d71e8749fffa29644392da69e26ab51d	incomplete	rep_cluster_1088	000340__KU353730	-	-	MPF_F,MPF_F	NC_021845_00017,NC_005211_00030	-	-	-
GENC183	1	34	Plasmid	plasmid	p	plasmid.Proteobacteria		GENC183	100.000	4551	0	0	4900	9450	4551	1	0.0	8405	4551	4551	4551	0	100.00	1	-1	TTAGATGTTAACGCCGTGCTGGGAGGCAAGAGCCGCCAGGCCACCGGCAAAGCCCTGACCGACAGCTTTAAACTTCCACTCAGCGCCATGACGATACAGTTCACCGAAGACCATAGCGGTTTCGGTTGAGGCATCTTCAGACAGATCGAAACGGGCAATTTCCGTGCCGTTGTCGTTGTTGTAAACGCGCATGAAGCTGTTGCTCACCATGCCGAAGTTTTGTTTACGCGCTTCTGCATCATAGATGGTAACGGCAAACACCAGTTTTTTGATATCTGCTGAGACTTTGGTCAGATCGATTTTGACCTGCTCATCGTCGCCGTCGCCTTCACCGGTACGGTTGTCGCCCTGGTGCTCTACCGCGCCATCAGGGCTGGTTTTGTTATTGAAGAAAATGAA…	TTAGATGTTAACGCCGTGCTGGGAGGCAAGAGCCGCCAGGCCACCGGCAAAGCCCTGACCGACAGCTTTAAACTTCCACTCAGCGCCATGACGATACAGTTCACCGAAGACCATAGCGGTTTCGGTTGAGGCATCTTCAGACAGATCGAAACGGGCAATTTCCGTGCCGTTGTCGTTGTTGTAAACGCGCATGAAGCTGTTGCTCACCATGCCGAAGTTTTGTTTACGCGCTTCTGCATCATAGATGGTAACGGCAAACACCAGTTTTTTGATATCTGCTGAGACTTTGGTCAGATCGATTTTGACCTGCTCATCGTCGCCGTCGCCTTCACCGGTACGGTTGTCGCCCTGGTGCTCTACCGCGCCATCAGGGCTGGTTTTGTTATTGAAGAAAATGAA…	47781	4551	Ter operon pGENC414		GENC183	34	plasmid	AA739	-	47781	45.27741152340889	14214d715599890a8bf339d61df6659d	incomplete	rep_cluster_1088	000340__KU353730	-	-	-	-	-	-	-
GENC184	Near 1 / 15	23	Plasmid	plasmid	p	plasmid.Proteobacteria		GENC184	99.956	4551	2	0	52669	57219	1	4551	0.0	8394	4545	4549	4549	0	99.96	1	1	ATGGTTTCATTAGTTAAGAACCAGACGGTATCACTCAGCAAAGAATCATCTGCATTAAGCCAGCTTCATTTCGGTCTCGGTTGGGATCCGGTTAAGAAAAAAGGTCTTCTTGGAGGATTGTTTGGAGGCAACGACTCAATCGATCTCGATGCTGGCTGCGTATTAATGGACAGCACCGGTAAAACAATTGACACCATCTGGTTCCGCAAACTGGAATCCACCTGCGGCGCTGTTGTGCACAGTGGCGATAACCTGACCGGTGAAGGTGACGGTGACGATGAGGTGATTAATGTCAACCTCTCCCGACTGCCTGCAAACGTTGAATACCTGGCGTTTACGGTAAACAGCTTCCGTGGTCAGTCGTTCAATGACGTCGAAAACGCGTTCTGCCGCGTTGTC…	ATGGTTTCATTAGTTAAGAACCAGACGGTATCACTCAGCAAAGAATCATCTGCATTAAGCCAGCTTCATTTCGGTCTCGGTTGGGATCCGGTTAAGAAAAAAGGTCTTCTTGGAGGATTGTTTGGAGGCAACGACTCAATCGATCTCGATGCTGGCTGCGTATTAATGGACAGCACCGGTAAAACAATTGACACCATCTGGTTCCGCAAACTGGAATCCACCTGCGGCGCTGTTGTGCACAGTGGCGATAACCTGACCGGTGAAGGTGACGGTGACGATGAGGTGATTAATGTCAACCTCTCCCGACTGCCTGCAAACGTTGAATACCTGGCGTTTACGGTAAACAGCTTCCGTGGTCAGTCGTTCAATGACGTCGAAAACGCGTTCTGCCGCGTTGTC…	62075	4551	Ter operon pGENC414		GENC184	23	plasmid	AA739	AJ053	62075	44.62021747885622	c395e215879b087e4b35e3727b9073bb	incomplete	rep_cluster_1088	000340__KU353730	-	-	MPF_F,MPF_F	NC_021845_00017,NC_005211_00030	-	-	-
GENC187	1	82	Plasmid	plasmid	p	plasmid.Proteobacteria		GENC187	100.000	4551	0	0	15706	20256	1	4551	0.0	8405	4551	4551	4551	0	100.00	1	1	ATGGTTTCATTAGTTAAGAACCAGACGGTATCACTCAGCAAAGAATCATCTGCATTAAGCCAGCTTCATTTCGGTCTCGGTTGGGATCCGGTTAAGAAAAAAGGTCTTCTTGGAGGATTGTTTGGAGGCAACGACTCAATCGATCTCGATGCTGGCTGCGTATTAATGGACAGCACCGGTAAAACAATTGACACCATCTGGTTCCGCAAACTGGAATCCACCTGCGGCGCTGTTGTGCACAGTGGCGATAACCTGACCGGTGAAGGTGACGGTGACGATGAGGTGATTAATGTCAACCTCTCCCGACTGCCTGCAAACGTTGAATACCTGGCGTTTACGGTAAACAGCTTCCGTGGTCAGTCGTTCAATGACGTCGAAAACGCGTTCTGCCGCGTTGTC…	ATGGTTTCATTAGTTAAGAACCAGACGGTATCACTCAGCAAAGAATCATCTGCATTAAGCCAGCTTCATTTCGGTCTCGGTTGGGATCCGGTTAAGAAAAAAGGTCTTCTTGGAGGATTGTTTGGAGGCAACGACTCAATCGATCTCGATGCTGGCTGCGTATTAATGGACAGCACCGGTAAAACAATTGACACCATCTGGTTCCGCAAACTGGAATCCACCTGCGGCGCTGTTGTGCACAGTGGCGATAACCTGACCGGTGAAGGTGACGGTGACGATGAGGTGATTAATGTCAACCTCTCCCGACTGCCTGCAAACGTTGAATACCTGGCGTTTACGGTAAACAGCTTCCGTGGTCAGTCGTTCAATGACGTCGAAAACGCGTTCTGCCGCGTTGTC…	25156	4551	Ter operon pGENC414		GENC187	82	plasmid	AA543	AI730	25156	49.960248052154554	2367a50903a68a96e6db4d9c00b72260	incomplete	-	-	-	-	-	-	-	-	-
GENC199	Near 1 / 15	36	Plasmid	plasmid	p	plasmid.Proteobacteria		GENC199	100.000	4551	0	0	38333	42883	1	4551	0.0	8405	4551	4551	4551	0	100.00	1	1	ATGGTTTCATTAGTTAAGAACCAGACGGTATCACTCAGCAAAGAATCATCTGCATTAAGCCAGCTTCATTTCGGTCTCGGTTGGGATCCGGTTAAGAAAAAAGGTCTTCTTGGAGGATTGTTTGGAGGCAACGACTCAATCGATCTCGATGCTGGCTGCGTATTAATGGACAGCACCGGTAAAACAATTGACACCATCTGGTTCCGCAAACTGGAATCCACCTGCGGCGCTGTTGTGCACAGTGGCGATAACCTGACCGGTGAAGGTGACGGTGACGATGAGGTGATTAATGTCAACCTCTCCCGACTGCCTGCAAACGTTGAATACCTGGCGTTTACGGTAAACAGCTTCCGTGGTCAGTCGTTCAATGACGTCGAAAACGCGTTCTGCCGCGTTGTC…	ATGGTTTCATTAGTTAAGAACCAGACGGTATCACTCAGCAAAGAATCATCTGCATTAAGCCAGCTTCATTTCGGTCTCGGTTGGGATCCGGTTAAGAAAAAAGGTCTTCTTGGAGGATTGTTTGGAGGCAACGACTCAATCGATCTCGATGCTGGCTGCGTATTAATGGACAGCACCGGTAAAACAATTGACACCATCTGGTTCCGCAAACTGGAATCCACCTGCGGCGCTGTTGTGCACAGTGGCGATAACCTGACCGGTGAAGGTGACGGTGACGATGAGGTGATTAATGTCAACCTCTCCCGACTGCCTGCAAACGTTGAATACCTGGCGTTTACGGTAAACAGCTTCCGTGGTCAGTCGTTCAATGACGTCGAAAACGCGTTCTGCCGCGTTGTC…	47782	4551	Ter operon pGENC414		GENC199	36	plasmid	AA739	AJ053	47782	45.27646394039596	567048ab14a771872eebffe513bd9913	incomplete	rep_cluster_1088	000340__KU353730	-	-	-	-	-	-	-
GENC200	1	27	Plasmid	plasmid	p	plasmid.Proteobacteria		GENC200	99.978	4551	1	0	58269	62819	1	4551	0.0	8399	4548	4550	4550	0	99.98	1	1	ATGGTTTCATTAGTTAAGAACCAGACGGTATCACTCAGCAAAGAATCATCTGCATTAAGCCAGCTTCATTTCGGTCTCGGTTGGGATCCGGTTAAGAAAAAAGGTCTTCTTGGAGGATTGTTTGGAGGCAACGACTCAATCGATCTCGATGCTGGCTGCGTATTAATGGACAGCACCGGTAAAACAATTGACACCATCTGGTTCCGCAAACTGGAATCCACCTGCGGCGCTGTTGTGCACAGTGGCGATAACCTGACCGGTGAAGGTGACGGTGACGATGAGGTGATTAATGTCAACCTCTCCCGACTGCCTGCAAACGTTGAATACCTGGCGTTTACGGTAAACAGCTTCCGTGGTCAGTCGTTCAATGACGTCGAAAACGCGTTCTGCCGCGTTGTC…	ATGGTTTCATTAGTTAAGAACCAGACGGTATCACTCAGCAAAGAATCATCTGCATTAAGCCAGCTTCATTTCGGTCTCGGTTGGGATCCGGTTAAGAAAAAAGGTCTTCTTGGAGGATTGTTTGGAGGCAACGACTCAATCGATCTCGATGCTGGCTGCGTATTAATGGACAGCACCGGTAAAACAATTGACACCATCTGGTTCCGCAAACTGGAATCCACCTGCGGCGCTGTTGTGCACAGTGGCGATAACCTGACCGGTGAAGGTGACGGTGACGATGAGGTGATTAATGTCAACCTCTCCCGACTGCCTGCAAACGTTGAATACCTGGCGTTTACGGTAAACAGCTTCCGTGGTCAGTCGTTCAATGACGTCGAAAACGCGTTCTGCCGCGTTGTC…	67613	4551	Ter operon pGENC414		GENC200	27	plasmid	AA739	AJ053	67613	44.22522296008164	5d0e56ea96dd5423108ce52309a449e0	incomplete	rep_cluster_1088	000340__KU353730	-	-	MPF_F,MPF_F	NC_021845_00017,NC_005211_00030	-	-	-
GENC205	Absent	31	Plasmid	plasmid	p	plasmid.Proteobacteria		GENC205	96.243	4552	170	1	65959	70510	1	4551	0.0	7457	4038	4381	4381	1	96.24	1	1	ATGGTTTCATTAAGTAAGAACCAGACGGTATCACTCAGCAAAGAATCTTCAGCATTAAGCCAGCTTCAATTCGGCCTCGGTTGGGATCCGATTAAGAAAAAAGGTTTTCTTGGCGGACTGTTAGGTGGCAACGACTCAATCGATCTCGATGCTGGCTGCGTATTAATGGACAGCACTGGTAAAACAATTGACACCATCTGGTTCCGCAAACTGGAATCCACCTGCAAAGCTGTTGTGCACAGTGGCGATAACCTGACCGGTGAGGGTGACGGCGACGATGAAGTGATTAAGGTCAACCTCTCCCGTCTGCCTGCAAACGTTGAATACCTGGCGTTTACGGTTAACAGCTTCCGTGGTCAGTCGTTCAATGACGTCGAAAACGCATTCTGCCGCGTGGTC…	ATGGTTTCATTAGTTAAGAACCAGACGGTATCACTCAGCAAAGAATCATCTGCATTAAGCCAGCTTCATTTCGGTCTCGGTTGGGATCCGGTTAAGAAAAAAGGTCTTCTTGGAGGATTGTTTGGAGGCAACGACTCAATCGATCTCGATGCTGGCTGCGTATTAATGGACAGCACCGGTAAAACAATTGACACCATCTGGTTCCGCAAACTGGAATCCACCTGCGGCGCTGTTGTGCACAGTGGCGATAACCTGACCGGTGAAGGTGACGGTGACGATGAGGTGATTAATGTCAACCTCTCCCGACTGCCTGCAAACGTTGAATACCTGGCGTTTACGGTAAACAGCTTCCGTGGTCAGTCGTTCAATGACGTCGAAAACGCGTTCTGCCGCGTTGTC…	78219	4551	Ter operon pGENC414		GENC205	31	plasmid	AA543	AI730	78219	48.31690509978394	a61da214737b87f5bb0f9ddd287e5f7b	incomplete	-	-	MOBH	NC_019360_00106	MPF_F,MPF_F	NC_002305_00120,NC_002305_00127	-	-	-
GENC209	1	27	Plasmid	plasmid	p	plasmid.Proteobacteria		GENC209	100.000	4551	0	0	55158	59708	1	4551	0.0	8405	4551	4551	4551	0	100.00	1	1	ATGGTTTCATTAGTTAAGAACCAGACGGTATCACTCAGCAAAGAATCATCTGCATTAAGCCAGCTTCATTTCGGTCTCGGTTGGGATCCGGTTAAGAAAAAAGGTCTTCTTGGAGGATTGTTTGGAGGCAACGACTCAATCGATCTCGATGCTGGCTGCGTATTAATGGACAGCACCGGTAAAACAATTGACACCATCTGGTTCCGCAAACTGGAATCCACCTGCGGCGCTGTTGTGCACAGTGGCGATAACCTGACCGGTGAAGGTGACGGTGACGATGAGGTGATTAATGTCAACCTCTCCCGACTGCCTGCAAACGTTGAATACCTGGCGTTTACGGTAAACAGCTTCCGTGGTCAGTCGTTCAATGACGTCGAAAACGCGTTCTGCCGCGTTGTC…	ATGGTTTCATTAGTTAAGAACCAGACGGTATCACTCAGCAAAGAATCATCTGCATTAAGCCAGCTTCATTTCGGTCTCGGTTGGGATCCGGTTAAGAAAAAAGGTCTTCTTGGAGGATTGTTTGGAGGCAACGACTCAATCGATCTCGATGCTGGCTGCGTATTAATGGACAGCACCGGTAAAACAATTGACACCATCTGGTTCCGCAAACTGGAATCCACCTGCGGCGCTGTTGTGCACAGTGGCGATAACCTGACCGGTGAAGGTGACGGTGACGATGAGGTGATTAATGTCAACCTCTCCCGACTGCCTGCAAACGTTGAATACCTGGCGTTTACGGTAAACAGCTTCCGTGGTCAGTCGTTCAATGACGTCGAAAACGCGTTCTGCCGCGTTGTC…	64508	4551	Ter operon pGENC414		GENC209	27	plasmid	AA739	AJ053	64508	43.61629565325231	f5f818398db9aba38e102611b9b14cd8	incomplete	rep_cluster_1088	000340__KU353730	-	-	MPF_F,MPF_F	NC_021845_00017,NC_005211_00030	-	-	-
GENC212	1	40	Plasmid	plasmid	p	plasmid.Proteobacteria		GENC212	99.978	4551	1	0	4782	9332	4551	1	0.0	8399	4548	4550	4550	0	99.98	1	-1	TTAGATGTTAACGCCGTGCTGGGAGGCAAGAGCCGCCAGGCCACCGGCAAAGCCCTGACCGACAGCTTTAAACTTCCACTCAGCGCCATGACGATACAGTTCACCGAAGACCATAGCGGTTTCGGTTGAGGCATCTTCAGACAGATCGAAACGGGCAATTTCCGTGCCGTTGTCGTTGTTGTAAACGCGCATGAAGCTGTTGCTCACCATGCCGAAGTTTTGTTTACGCGCTTCTGCATCATAGATGGTAACGGCAAACACCAGTTTTTTGATATCTGCTGAGACTTTGGTCAGATCGATTTTGACCTGCTCATCGTCGCCGTCGCCTTCACCGGTACGGTTGTCGCCCTGGTGCTCTACCGCGCCATCAGGGCTGGTTTTGTTATTGAAGAAAATGAA…	TTAGATGTTAACGCCGTGCTGGGAGGCAAGAGCCGCCAGGCCACCGGCAAAGCCCTGACCGACAGCTTTAAACTTCCACTCAGCGCCATGACGATACAGTTCACCGAAGACCATAGCGGTTTCGGTTGAGGCATCTTCAGACAGATCGAAACGGGCAATTTCCGTGCCGTTGTCGTTGTTGTAAACGCGCATGAAGCTGTTGCTCACCATGCCGAAGTTTTGTTTACGCGCTTCTGCATCATAGATGGTAACGGCAAACACCAGTTTTTTGATATCTGCTGAGACTTTGGTCAGATCGATTTTGACCTGCTCATCGTCGCCGTCGCCTTCACCGGTACGGTTGTCGCCCTGGTGCTCTACCGCGCCATCAGGGCTGGTTTTGTTATTGAAGAAAATGAA…	12893	4551	Ter operon pGENC414		GENC212	40	plasmid	AA543	AI730	12893	49.76343752423796	329cc98a8f563603430cb7dbf25ec6d6	incomplete	-	-	-	-	-	-	-	-	-
GENC213	1	18	Plasmid	plasmid	p	plasmid.Proteobacteria		GENC213	100.000	4551	0	0	4790	9340	4551	1	0.0	8405	4551	4551	4551	0	100.00	1	-1	TTAGATGTTAACGCCGTGCTGGGAGGCAAGAGCCGCCAGGCCACCGGCAAAGCCCTGACCGACAGCTTTAAACTTCCACTCAGCGCCATGACGATACAGTTCACCGAAGACCATAGCGGTTTCGGTTGAGGCATCTTCAGACAGATCGAAACGGGCAATTTCCGTGCCGTTGTCGTTGTTGTAAACGCGCATGAAGCTGTTGCTCACCATGCCGAAGTTTTGTTTACGCGCTTCTGCATCATAGATGGTAACGGCAAACACCAGTTTTTTGATATCTGCTGAGACTTTGGTCAGATCGATTTTGACCTGCTCATCGTCGCCGTCGCCTTCACCGGTACGGTTGTCGCCCTGGTGCTCTACCGCGCCATCAGGGCTGGTTTTGTTATTGAAGAAAATGAA…	TTAGATGTTAACGCCGTGCTGGGAGGCAAGAGCCGCCAGGCCACCGGCAAAGCCCTGACCGACAGCTTTAAACTTCCACTCAGCGCCATGACGATACAGTTCACCGAAGACCATAGCGGTTTCGGTTGAGGCATCTTCAGACAGATCGAAACGGGCAATTTCCGTGCCGTTGTCGTTGTTGTAAACGCGCATGAAGCTGTTGCTCACCATGCCGAAGTTTTGTTTACGCGCTTCTGCATCATAGATGGTAACGGCAAACACCAGTTTTTTGATATCTGCTGAGACTTTGGTCAGATCGATTTTGACCTGCTCATCGTCGCCGTCGCCTTCACCGGTACGGTTGTCGCCCTGGTGCTCTACCGCGCCATCAGGGCTGGTTTTGTTATTGAAGAAAATGAA…	122524	4551	Ter operon pGENC414		GENC213	18	plasmid	AA739	AJ053	122524	44.030557278573994	c1616edce25ca9f3ff49066114457fe0	incomplete	IncHI2A,rep_cluster_1088	BX664015,000340__KU353730	-	-	MPF_F,MPF_F,MPF_F,MPF_F,MPF_T	NC_005211_00030,NC_021845_00017,NC_009838_00006,NC_005211_00005,NC_005211_00012	-	-	-
GENC214	Near 1 / 15	25	Plasmid	plasmid	p	plasmid.Proteobacteria		GENC214	99.956	4551	2	0	4857	9407	4551	1	0.0	8394	4545	4549	4549	0	99.96	1	-1	TTAGATGTTAACGCCGTGCTGGGAGGCAAGAGCCGCCAGGCCACCGGCAAAGCCCTGACCGACAGCTTTAAACTTCCACTCAGCGCCATGACGATACAGTTCACCGAAGACCATAGCGGTTTCGGTTGAGGCATCTTCAGACAGATCGAAACGGGCAATTTCCGTGCCGTTGTCGTTGTTGTAAACGCGCATGAAGCTGTTGCTCACCATGCCGAAGTTTTGTTTACGCGCTTCTGCATCATAGATGGTAACGGCAAACACCAGTTTTTTGATATCTGCTGAGACTTTGGTCAGATCGATTTTGACCTGCTCATCGTCGCCGTCGCCTTCACCGGTACGGTTGTCGCCCTGGTGCTCTACCGCGCCATCAGGGCTGGTTTTGTTATTGAAGAAAATGAA…	TTAGATGTTAACGCCGTGCTGGGAGGCAAGAGCCGCCAGGCCACCGGCAAAGCCCTGACCGACAGCTTTAAACTTCCACTCAGCGCCATGACGATACAGTTCACCGAAGACCATAGCGGTTTCGGTTGAGGCATCTTCAGACAGATCGAAACGGGCAATTTCCGTGCCGTTGTCGTTGTTGTAAACGCGCATGAAGCTGTTGCTCACCATGCCGAAGTTTTGTTTACGCGCTTCTGCATCATAGATGGTAACGGCAAACACCAGTTTTTTGATATCTGCTGAGACTTTGGTCAGATCGATTTTGACCTGCTCATCGTCGCCGTCGCCTTCACCGGTACGGTTGTCGCCCTGGTGCTCTACCGCGCCATCAGGGCTGGTTTTGTTATTGAAGAAAATGAA…	62075	4551	Ter operon pGENC414		GENC214	25	plasmid	AA739	AJ053	62075	44.62021747885622	b67cfd081da2b72fa4e2716fc5d8eaec	incomplete	rep_cluster_1088	000340__KU353730	-	-	MPF_F,MPF_F	NC_005211_00030,NC_021845_00017	-	-	-
GENC217	1	70	Plasmid	plasmid	p	plasmid.Proteobacteria		GENC217	100.000	4551	0	0	4901	9451	4551	1	0.0	8405	4551	4551	4551	0	100.00	1	-1	TTAGATGTTAACGCCGTGCTGGGAGGCAAGAGCCGCCAGGCCACCGGCAAAGCCCTGACCGACAGCTTTAAACTTCCACTCAGCGCCATGACGATACAGTTCACCGAAGACCATAGCGGTTTCGGTTGAGGCATCTTCAGACAGATCGAAACGGGCAATTTCCGTGCCGTTGTCGTTGTTGTAAACGCGCATGAAGCTGTTGCTCACCATGCCGAAGTTTTGTTTACGCGCTTCTGCATCATAGATGGTAACGGCAAACACCAGTTTTTTGATATCTGCTGAGACTTTGGTCAGATCGATTTTGACCTGCTCATCGTCGCCGTCGCCTTCACCGGTACGGTTGTCGCCCTGGTGCTCTACCGCGCCATCAGGGCTGGTTTTGTTATTGAAGAAAATGAA…	TTAGATGTTAACGCCGTGCTGGGAGGCAAGAGCCGCCAGGCCACCGGCAAAGCCCTGACCGACAGCTTTAAACTTCCACTCAGCGCCATGACGATACAGTTCACCGAAGACCATAGCGGTTTCGGTTGAGGCATCTTCAGACAGATCGAAACGGGCAATTTCCGTGCCGTTGTCGTTGTTGTAAACGCGCATGAAGCTGTTGCTCACCATGCCGAAGTTTTGTTTACGCGCTTCTGCATCATAGATGGTAACGGCAAACACCAGTTTTTTGATATCTGCTGAGACTTTGGTCAGATCGATTTTGACCTGCTCATCGTCGCCGTCGCCTTCACCGGTACGGTTGTCGCCCTGGTGCTCTACCGCGCCATCAGGGCTGGTTTTGTTATTGAAGAAAATGAA…	25155	4551	Ter operon pGENC414		GENC217	70	plasmid	AA543	AI730	25155	49.96223414828066	f6b32a1157971712038b9864573c1294	incomplete	-	-	-	-	-	-	-	-	-
GENC219	1	12	Plasmid	plasmid	p	plasmid.Proteobacteria		GENC219	99.978	4551	1	0	4782	9332	4551	1	0.0	8399	4548	4550	4550	0	99.98	1	-1	TTAGATGTTAACGCCGTGCTGGGAGGCAAGAGCCGCCAGGCCACCGGCAAAGCCCTGACCGACAGCTTTAAACTTCCACTCAGCGCCATGACGATACAGTTCACCGAAGACCATAGCGGTTTCGGTTGAGGCATCTTCAGACAGATCGAAACGGGCAATTTCCGTGCCGTTGTCGTTGTTGTAAACGCGCATGAAGCTGTTGCTCACCATGCCGAAGTTTTGTTTACGCGCTTCTGCATCATAGATGGTAACGGCAAACACCAGTTTTTTGATATCTGCTGAGACTTTGGTCAGATCGATTTTGACCTGCTCATCGTCGCCGTCGCCTTCACCGGTACGGTTGTCGCCCTGGTGCTCTACCGCGCCATCAGGGCTGGTTTTGTTATTGAAGAAAATGAA…	TTAGATGTTAACGCCGTGCTGGGAGGCAAGAGCCGCCAGGCCACCGGCAAAGCCCTGACCGACAGCTTTAAACTTCCACTCAGCGCCATGACGATACAGTTCACCGAAGACCATAGCGGTTTCGGTTGAGGCATCTTCAGACAGATCGAAACGGGCAATTTCCGTGCCGTTGTCGTTGTTGTAAACGCGCATGAAGCTGTTGCTCACCATGCCGAAGTTTTGTTTACGCGCTTCTGCATCATAGATGGTAACGGCAAACACCAGTTTTTTGATATCTGCTGAGACTTTGGTCAGATCGATTTTGACCTGCTCATCGTCGCCGTCGCCTTCACCGGTACGGTTGTCGCCCTGGTGCTCTACCGCGCCATCAGGGCTGGTTTTGTTATTGAAGAAAATGAA…	143716	4551	Ter operon pGENC414		GENC219	12	plasmid	AA739	AJ053	143716	44.32422277269058	9970f4e6025b818bdb592ea47bf2f4fe	incomplete	IncHI2A,rep_cluster_1088	BX664015,000340__KU353730	-	-	MPF_F,MPF_F,MPF_F,MPF_F,MPF_T	NC_005211_00030,NC_021845_00017,NC_009838_00006,NC_005211_00005,NC_005211_00012	-	-	-
GENC249	Near 1 / 15	50	Plasmid	plasmid	p	plasmid.Proteobacteria		GENC249	100.000	4551	0	0	4901	9451	4551	1	0.0	8405	4551	4551	4551	0	100.00	1	-1	TTAGATGTTAACGCCGTGCTGGGAGGCAAGAGCCGCCAGGCCACCGGCAAAGCCCTGACCGACAGCTTTAAACTTCCACTCAGCGCCATGACGATACAGTTCACCGAAGACCATAGCGGTTTCGGTTGAGGCATCTTCAGACAGATCGAAACGGGCAATTTCCGTGCCGTTGTCGTTGTTGTAAACGCGCATGAAGCTGTTGCTCACCATGCCGAAGTTTTGTTTACGCGCTTCTGCATCATAGATGGTAACGGCAAACACCAGTTTTTTGATATCTGCTGAGACTTTGGTCAGATCGATTTTGACCTGCTCATCGTCGCCGTCGCCTTCACCGGTACGGTTGTCGCCCTGGTGCTCTACCGCGCCATCAGGGCTGGTTTTGTTATTGAAGAAAATGAA…	TTAGATGTTAACGCCGTGCTGGGAGGCAAGAGCCGCCAGGCCACCGGCAAAGCCCTGACCGACAGCTTTAAACTTCCACTCAGCGCCATGACGATACAGTTCACCGAAGACCATAGCGGTTTCGGTTGAGGCATCTTCAGACAGATCGAAACGGGCAATTTCCGTGCCGTTGTCGTTGTTGTAAACGCGCATGAAGCTGTTGCTCACCATGCCGAAGTTTTGTTTACGCGCTTCTGCATCATAGATGGTAACGGCAAACACCAGTTTTTTGATATCTGCTGAGACTTTGGTCAGATCGATTTTGACCTGCTCATCGTCGCCGTCGCCTTCACCGGTACGGTTGTCGCCCTGGTGCTCTACCGCGCCATCAGGGCTGGTTTTGTTATTGAAGAAAATGAA…	62118	4551	Ter operon pGENC414		GENC249	50	plasmid	AA739	AJ053	62118	44.62152677162819	9f930e39461b6c05fc3f34d4b5798a37	incomplete	rep_cluster_1088	000340__KU353730	-	-	MPF_F,MPF_F	NC_005211_00030,NC_021845_00017	-	-	-
GENC291	1	40	Plasmid	plasmid	p	plasmid.Proteobacteria		GENC291	99.978	4551	1	0	58275	62825	1	4551	0.0	8399	4548	4550	4550	0	99.98	1	1	ATGGTTTCATTAGTTAAGAACCAGACGGTATCACTCAGCAAAGAATCATCTGCATTAAGCCAGCTTCATTTCGGTCTCGGTTGGGATCCGGTTAAGAAAAAAGGTCTTCTTGGAGGATTGTTTGGAGGCAACGACTCAATCGATCTCGATGCTGGCTGCGTATTAATGGACAGCACCGGTAAAACAATTGACACCATCTGGTTCCGCAAACTGGAATCCACCTGCGGCGCTGTTGTGCACAGTGGCGATAACCTGACCGGTGAAGGTGACGGTGACGATGAGGTGATTAATGTCAACCTCTCCCGACTGCCTGCAAACGTTGAATACCTGGCGTTTACGGTAAACAGCTTCCGTGGTCAGTCGTTCAATGACGTCGAAAACGCGTTCTGCCGCGTTGTC…	ATGGTTTCATTAGTTAAGAACCAGACGGTATCACTCAGCAAAGAATCATCTGCATTAAGCCAGCTTCATTTCGGTCTCGGTTGGGATCCGGTTAAGAAAAAAGGTCTTCTTGGAGGATTGTTTGGAGGCAACGACTCAATCGATCTCGATGCTGGCTGCGTATTAATGGACAGCACCGGTAAAACAATTGACACCATCTGGTTCCGCAAACTGGAATCCACCTGCGGCGCTGTTGTGCACAGTGGCGATAACCTGACCGGTGAAGGTGACGGTGACGATGAGGTGATTAATGTCAACCTCTCCCGACTGCCTGCAAACGTTGAATACCTGGCGTTTACGGTAAACAGCTTCCGTGGTCAGTCGTTCAATGACGTCGAAAACGCGTTCTGCCGCGTTGTC…	67614	4551	Ter operon pGENC414		GENC291	40	plasmid	AA739	AJ053	67614	44.22308989262579	c04c7260638021630d5b658a058bf6c0	incomplete	rep_cluster_1088	000340__KU353730	-	-	MPF_F,MPF_F	NC_021845_00017,NC_005211_00030	-	-	-
GENC324	1	75	Plasmid	plasmid	p	plasmid.Proteobacteria		GENC324	100.000	4551	0	0	4901	9451	4551	1	0.0	8405	4551	4551	4551	0	100.00	1	-1	TTAGATGTTAACGCCGTGCTGGGAGGCAAGAGCCGCCAGGCCACCGGCAAAGCCCTGACCGACAGCTTTAAACTTCCACTCAGCGCCATGACGATACAGTTCACCGAAGACCATAGCGGTTTCGGTTGAGGCATCTTCAGACAGATCGAAACGGGCAATTTCCGTGCCGTTGTCGTTGTTGTAAACGCGCATGAAGCTGTTGCTCACCATGCCGAAGTTTTGTTTACGCGCTTCTGCATCATAGATGGTAACGGCAAACACCAGTTTTTTGATATCTGCTGAGACTTTGGTCAGATCGATTTTGACCTGCTCATCGTCGCCGTCGCCTTCACCGGTACGGTTGTCGCCCTGGTGCTCTACCGCGCCATCAGGGCTGGTTTTGTTATTGAAGAAAATGAA…	TTAGATGTTAACGCCGTGCTGGGAGGCAAGAGCCGCCAGGCCACCGGCAAAGCCCTGACCGACAGCTTTAAACTTCCACTCAGCGCCATGACGATACAGTTCACCGAAGACCATAGCGGTTTCGGTTGAGGCATCTTCAGACAGATCGAAACGGGCAATTTCCGTGCCGTTGTCGTTGTTGTAAACGCGCATGAAGCTGTTGCTCACCATGCCGAAGTTTTGTTTACGCGCTTCTGCATCATAGATGGTAACGGCAAACACCAGTTTTTTGATATCTGCTGAGACTTTGGTCAGATCGATTTTGACCTGCTCATCGTCGCCGTCGCCTTCACCGGTACGGTTGTCGCCCTGGTGCTCTACCGCGCCATCAGGGCTGGTTTTGTTATTGAAGAAAATGAA…	25164	4551	Ter operon pGENC414		GENC324	75	plasmid	AA543	AI730	25164	49.96820855189954	1d127130884de648e4dc227eb6cc10c7	incomplete	-	-	-	-	-	-	-	-	-
GENC326	1	38	Plasmid	plasmid	p	plasmid.Proteobacteria		GENC326	99.978	4551	1	0	4782	9332	4551	1	0.0	8399	4548	4550	4550	0	99.98	1	-1	TTAGATGTTAACGCCGTGCTGGGAGGCAAGAGCCGCCAGGCCACCGGCAAAGCCCTGACCGACAGCTTTAAACTTCCACTCAGCGCCATGACGATACAGTTCACCGAAGACCATAGCGGTTTCGGTTGAGGCATCTTCAGACAGATCGAAACGGGCAATTTCCGTGCCGTTGTCGTTGTTGTAAACGCGCATGAAGCTGTTGCTCACCATGCCGAAGTTTTGTTTACGCGCTTCTGCATCATAGATGGTAACGGCAAACACCAGTTTTTTGATATCTGCTGAGACTTTGGTCAGATCGATTTTGACCTGCTCATCGTCGCCGTCGCCTTCACCGGTACGGTTGTCGCCCTGGTGCTCTACCGCGCCATCAGGGCTGGTTTTGTTATTGAAGAAAATGAA…	TTAGATGTTAACGCCGTGCTGGGAGGCAAGAGCCGCCAGGCCACCGGCAAAGCCCTGACCGACAGCTTTAAACTTCCACTCAGCGCCATGACGATACAGTTCACCGAAGACCATAGCGGTTTCGGTTGAGGCATCTTCAGACAGATCGAAACGGGCAATTTCCGTGCCGTTGTCGTTGTTGTAAACGCGCATGAAGCTGTTGCTCACCATGCCGAAGTTTTGTTTACGCGCTTCTGCATCATAGATGGTAACGGCAAACACCAGTTTTTTGATATCTGCTGAGACTTTGGTCAGATCGATTTTGACCTGCTCATCGTCGCCGTCGCCTTCACCGGTACGGTTGTCGCCCTGGTGCTCTACCGCGCCATCAGGGCTGGTTTTGTTATTGAAGAAAATGAA…	12893	4551	Ter operon pGENC414		GENC326	38	plasmid	AA543	AI730	12893	49.76343752423796	329cc98a8f563603430cb7dbf25ec6d6	incomplete	-	-	-	-	-	-	-	-	-
GENC351	1	36	Plasmid	plasmid	p	plasmid.Proteobacteria		GENC351	100.000	4551	0	0	4801	9351	4551	1	0.0	8405	4551	4551	4551	0	100.00	1	-1	TTAGATGTTAACGCCGTGCTGGGAGGCAAGAGCCGCCAGGCCACCGGCAAAGCCCTGACCGACAGCTTTAAACTTCCACTCAGCGCCATGACGATACAGTTCACCGAAGACCATAGCGGTTTCGGTTGAGGCATCTTCAGACAGATCGAAACGGGCAATTTCCGTGCCGTTGTCGTTGTTGTAAACGCGCATGAAGCTGTTGCTCACCATGCCGAAGTTTTGTTTACGCGCTTCTGCATCATAGATGGTAACGGCAAACACCAGTTTTTTGATATCTGCTGAGACTTTGGTCAGATCGATTTTGACCTGCTCATCGTCGCCGTCGCCTTCACCGGTACGGTTGTCGCCCTGGTGCTCTACCGCGCCATCAGGGCTGGTTTTGTTATTGAAGAAAATGAA…	TTAGATGTTAACGCCGTGCTGGGAGGCAAGAGCCGCCAGGCCACCGGCAAAGCCCTGACCGACAGCTTTAAACTTCCACTCAGCGCCATGACGATACAGTTCACCGAAGACCATAGCGGTTTCGGTTGAGGCATCTTCAGACAGATCGAAACGGGCAATTTCCGTGCCGTTGTCGTTGTTGTAAACGCGCATGAAGCTGTTGCTCACCATGCCGAAGTTTTGTTTACGCGCTTCTGCATCATAGATGGTAACGGCAAACACCAGTTTTTTGATATCTGCTGAGACTTTGGTCAGATCGATTTTGACCTGCTCATCGTCGCCGTCGCCTTCACCGGTACGGTTGTCGCCCTGGTGCTCTACCGCGCCATCAGGGCTGGTTTTGTTATTGAAGAAAATGAA…	62018	4551	Ter operon pGENC414		GENC351	36	plasmid	AA739	AJ053	62018	44.61930407301106	cf63771b533a663241ce7e7a896ca0b0	incomplete	rep_cluster_1088	000340__KU353730	-	-	MPF_F,MPF_F	NC_005211_00030,NC_021845_00017	-	-	-
GENC353	1	28	Plasmid	plasmid	p	plasmid.Proteobacteria		GENC353	99.934	4551	3	0	52666	57216	1	4551	0.0	8388	4542	4548	4548	0	99.93	1	1	ATGGTTTCATTAGTTAAGAACCAGACGGTATCACTCAGCAAAGAATCATCTGCATTAAGCCAGCTTCATTTCGGTCTCGGTTGGGATCCGGTTAAGAAAAAAGGTCTTCTTGGAGGATTGTTTGGAGGCAACGACTCAATCGATCTCGATGCTGGCTGCGTATTAATGGACAGCACCGGTAAAACAATTGACACCATCTGGTTCCGCAAACTGGAATCCACCTGCGGCGCTGTTGTGCACAGTGGCGATAACCTGACCGGTGAAGGTGACGGTGACGATGAGGTGATTAATGTCAACCTCTCCCGACTGCCTGCAAACGTTGAATACCTGGCGTTTACGGTAAACAGCTTCCGTGGTCAGTCGTTCAATGACGTCGAAAACGCGTTCTGCCGCGTTGTC…	ATGGTTTCATTAGTTAAGAACCAGACGGTATCACTCAGCAAAGAATCATCTGCATTAAGCCAGCTTCATTTCGGTCTCGGTTGGGATCCGGTTAAGAAAAAAGGTCTTCTTGGAGGATTGTTTGGAGGCAACGACTCAATCGATCTCGATGCTGGCTGCGTATTAATGGACAGCACCGGTAAAACAATTGACACCATCTGGTTCCGCAAACTGGAATCCACCTGCGGCGCTGTTGTGCACAGTGGCGATAACCTGACCGGTGAAGGTGACGGTGACGATGAGGTGATTAATGTCAACCTCTCCCGACTGCCTGCAAACGTTGAATACCTGGCGTTTACGGTAAACAGCTTCCGTGGTCAGTCGTTCAATGACGTCGAAAACGCGTTCTGCCGCGTTGTC…	61998	4551	Ter operon pGENC414		GENC353	28	plasmid	AA739	AJ053	61998	44.6159553533985	7d3783de85bc70c5716fc996f212cf1b	incomplete	rep_cluster_1088	000340__KU353730	-	-	MPF_F,MPF_F	NC_021845_00017,NC_005211_00030	-	-	-
GENC354	1	45	Plasmid	plasmid	p	plasmid.Proteobacteria		GENC354	100.000	4551	0	0	52667	57217	1	4551	0.0	8405	4551	4551	4551	0	100.00	1	1	ATGGTTTCATTAGTTAAGAACCAGACGGTATCACTCAGCAAAGAATCATCTGCATTAAGCCAGCTTCATTTCGGTCTCGGTTGGGATCCGGTTAAGAAAAAAGGTCTTCTTGGAGGATTGTTTGGAGGCAACGACTCAATCGATCTCGATGCTGGCTGCGTATTAATGGACAGCACCGGTAAAACAATTGACACCATCTGGTTCCGCAAACTGGAATCCACCTGCGGCGCTGTTGTGCACAGTGGCGATAACCTGACCGGTGAAGGTGACGGTGACGATGAGGTGATTAATGTCAACCTCTCCCGACTGCCTGCAAACGTTGAATACCTGGCGTTTACGGTAAACAGCTTCCGTGGTCAGTCGTTCAATGACGTCGAAAACGCGTTCTGCCGCGTTGTC…	ATGGTTTCATTAGTTAAGAACCAGACGGTATCACTCAGCAAAGAATCATCTGCATTAAGCCAGCTTCATTTCGGTCTCGGTTGGGATCCGGTTAAGAAAAAAGGTCTTCTTGGAGGATTGTTTGGAGGCAACGACTCAATCGATCTCGATGCTGGCTGCGTATTAATGGACAGCACCGGTAAAACAATTGACACCATCTGGTTCCGCAAACTGGAATCCACCTGCGGCGCTGTTGTGCACAGTGGCGATAACCTGACCGGTGAAGGTGACGGTGACGATGAGGTGATTAATGTCAACCTCTCCCGACTGCCTGCAAACGTTGAATACCTGGCGTTTACGGTAAACAGCTTCCGTGGTCAGTCGTTCAATGACGTCGAAAACGCGTTCTGCCGCGTTGTC…	75956	4551	Ter operon pGENC414		GENC354	45	plasmid	AA739	AJ053	75956	45.7356890831534	bb3aa07afdb0d1f80e5c162d48923fa3	incomplete	rep_cluster_1088	000340__KU353730	-	-	MPF_F,MPF_F	NC_021845_00017,NC_005211_00030	-	-	-
GENC356	1	38	Plasmid	plasmid	p	plasmid.Proteobacteria		GENC356	99.978	4551	1	0	4782	9332	4551	1	0.0	8399	4548	4550	4550	0	99.98	1	-1	TTAGATGTTAACGCCGTGCTGGGAGGCAAGAGCCGCCAGGCCACCGGCAAAGCCCTGACCGACAGCTTTAAACTTCCACTCAGCGCCATGACGATACAGTTCACCGAAGACCATAGCGGTTTCGGTTGAGGCATCTTCAGACAGATCGAAACGGGCAATTTCCGTGCCGTTGTCGTTGTTGTAAACGCGCATGAAGCTGTTGCTCACCATGCCGAAGTTTTGTTTACGCGCTTCTGCATCATAGATGGTAACGGCAAACACCAGTTTTTTGATATCTGCTGAGACTTTGGTCAGATCGATTTTGACCTGCTCATCGTCGCCGTCGCCTTCACCGGTACGGTTGTCGCCCTGGTGCTCTACCGCGCCATCAGGGCTGGTTTTGTTATTGAAGAAAATGAA…	TTAGATGTTAACGCCGTGCTGGGAGGCAAGAGCCGCCAGGCCACCGGCAAAGCCCTGACCGACAGCTTTAAACTTCCACTCAGCGCCATGACGATACAGTTCACCGAAGACCATAGCGGTTTCGGTTGAGGCATCTTCAGACAGATCGAAACGGGCAATTTCCGTGCCGTTGTCGTTGTTGTAAACGCGCATGAAGCTGTTGCTCACCATGCCGAAGTTTTGTTTACGCGCTTCTGCATCATAGATGGTAACGGCAAACACCAGTTTTTTGATATCTGCTGAGACTTTGGTCAGATCGATTTTGACCTGCTCATCGTCGCCGTCGCCTTCACCGGTACGGTTGTCGCCCTGGTGCTCTACCGCGCCATCAGGGCTGGTTTTGTTATTGAAGAAAATGAA…	12893	4551	Ter operon pGENC414		GENC356	38	plasmid	AA543	AI730	12893	49.76343752423796	329cc98a8f563603430cb7dbf25ec6d6	incomplete	-	-	-	-	-	-	-	-	-
GENC405	1	37	Plasmid	plasmid	p	plasmid.Proteobacteria		GENC405	100.000	4551	0	0	4901	9451	4551	1	0.0	8405	4551	4551	4551	0	100.00	1	-1	TTAGATGTTAACGCCGTGCTGGGAGGCAAGAGCCGCCAGGCCACCGGCAAAGCCCTGACCGACAGCTTTAAACTTCCACTCAGCGCCATGACGATACAGTTCACCGAAGACCATAGCGGTTTCGGTTGAGGCATCTTCAGACAGATCGAAACGGGCAATTTCCGTGCCGTTGTCGTTGTTGTAAACGCGCATGAAGCTGTTGCTCACCATGCCGAAGTTTTGTTTACGCGCTTCTGCATCATAGATGGTAACGGCAAACACCAGTTTTTTGATATCTGCTGAGACTTTGGTCAGATCGATTTTGACCTGCTCATCGTCGCCGTCGCCTTCACCGGTACGGTTGTCGCCCTGGTGCTCTACCGCGCCATCAGGGCTGGTTTTGTTATTGAAGAAAATGAA…	TTAGATGTTAACGCCGTGCTGGGAGGCAAGAGCCGCCAGGCCACCGGCAAAGCCCTGACCGACAGCTTTAAACTTCCACTCAGCGCCATGACGATACAGTTCACCGAAGACCATAGCGGTTTCGGTTGAGGCATCTTCAGACAGATCGAAACGGGCAATTTCCGTGCCGTTGTCGTTGTTGTAAACGCGCATGAAGCTGTTGCTCACCATGCCGAAGTTTTGTTTACGCGCTTCTGCATCATAGATGGTAACGGCAAACACCAGTTTTTTGATATCTGCTGAGACTTTGGTCAGATCGATTTTGACCTGCTCATCGTCGCCGTCGCCTTCACCGGTACGGTTGTCGCCCTGGTGCTCTACCGCGCCATCAGGGCTGGTTTTGTTATTGAAGAAAATGAA…	47784	4551	Ter operon pGENC414		GENC405	37	plasmid	AA739	AJ053	47784	45.28084714548803	00693547747bf96c1a80e72a6e4088cc	incomplete	rep_cluster_1088	000340__KU353730	-	-	-	-	-	-	-
GENC408	1	14	Plasmid	plasmid	p	plasmid.Proteobacteria		GENC408	99.978	4551	1	0	134913	139463	1	4551	0.0	8399	4548	4550	4550	0	99.98	1	1	ATGGTTTCATTAGTTAAGAACCAGACGGTATCACTCAGCAAAGAATCATCTGCATTAAGCCAGCTTCATTTCGGTCTCGGTTGGGATCCGGTTAAGAAAAAAGGTCTTCTTGGAGGATTGTTTGGAGGCAACGACTCAATCGATCTCGATGCTGGCTGCGTATTAATGGACAGCACCGGTAAAACAATTGACACCATCTGGTTCCGCAAACTGGAATCCACCTGCGGCGCTGTTGTGCACAGTGGCGATAACCTGACCGGTGAAGGTGACGGTGACGATGAGGTGATTAATGTCAACCTCTCCCGACTGCCTGCAAACGTTGAATACCTGGCGTTTACGGTAAACAGCTTCCGTGGTCAGTCGTTCAATGACGTCGAAAACGCGTTCTGCCGCGTTGTC…	ATGGTTTCATTAGTTAAGAACCAGACGGTATCACTCAGCAAAGAATCATCTGCATTAAGCCAGCTTCATTTCGGTCTCGGTTGGGATCCGGTTAAGAAAAAAGGTCTTCTTGGAGGATTGTTTGGAGGCAACGACTCAATCGATCTCGATGCTGGCTGCGTATTAATGGACAGCACCGGTAAAACAATTGACACCATCTGGTTCCGCAAACTGGAATCCACCTGCGGCGCTGTTGTGCACAGTGGCGATAACCTGACCGGTGAAGGTGACGGTGACGATGAGGTGATTAATGTCAACCTCTCCCGACTGCCTGCAAACGTTGAATACCTGGCGTTTACGGTAAACAGCTTCCGTGGTCAGTCGTTCAATGACGTCGAAAACGCGTTCTGCCGCGTTGTC…	149015	4551	Ter operon pGENC414		GENC408	14	plasmid	AA739	AJ053	149015	44.757239204106966	bc93d7e81a06685d452ab68bb26785e2	incomplete	IncHI2A,rep_cluster_1088	BX664015,000340__KU353730	-	-	MPF_F,MPF_F,MPF_F,MPF_F,MPF_T	NC_005211_00005,NC_009838_00006,NC_021845_00017,NC_005211_00030,NC_005211_00012	-	-	-
GENC410	1	38	Plasmid	plasmid	p	plasmid.Proteobacteria		GENC410	100.000	4551	0	0	53443	57993	1	4551	0.0	8405	4551	4551	4551	0	100.00	1	1	ATGGTTTCATTAGTTAAGAACCAGACGGTATCACTCAGCAAAGAATCATCTGCATTAAGCCAGCTTCATTTCGGTCTCGGTTGGGATCCGGTTAAGAAAAAAGGTCTTCTTGGAGGATTGTTTGGAGGCAACGACTCAATCGATCTCGATGCTGGCTGCGTATTAATGGACAGCACCGGTAAAACAATTGACACCATCTGGTTCCGCAAACTGGAATCCACCTGCGGCGCTGTTGTGCACAGTGGCGATAACCTGACCGGTGAAGGTGACGGTGACGATGAGGTGATTAATGTCAACCTCTCCCGACTGCCTGCAAACGTTGAATACCTGGCGTTTACGGTAAACAGCTTCCGTGGTCAGTCGTTCAATGACGTCGAAAACGCGTTCTGCCGCGTTGTC…	ATGGTTTCATTAGTTAAGAACCAGACGGTATCACTCAGCAAAGAATCATCTGCATTAAGCCAGCTTCATTTCGGTCTCGGTTGGGATCCGGTTAAGAAAAAAGGTCTTCTTGGAGGATTGTTTGGAGGCAACGACTCAATCGATCTCGATGCTGGCTGCGTATTAATGGACAGCACCGGTAAAACAATTGACACCATCTGGTTCCGCAAACTGGAATCCACCTGCGGCGCTGTTGTGCACAGTGGCGATAACCTGACCGGTGAAGGTGACGGTGACGATGAGGTGATTAATGTCAACCTCTCCCGACTGCCTGCAAACGTTGAATACCTGGCGTTTACGGTAAACAGCTTCCGTGGTCAGTCGTTCAATGACGTCGAAAACGCGTTCTGCCGCGTTGTC…	62774	4551	Ter operon pGENC414		GENC410	38	plasmid	AA739	AJ053	62774	44.72711632204416	1f56de8cf4fc3f7330ac956ced22f18a	incomplete	rep_cluster_1088	000340__KU353730	-	-	MPF_F,MPF_F	NC_021845_00017,NC_005211_00030	-	-	-
GENC411	1	66	Plasmid	plasmid	p	plasmid.Proteobacteria		GENC411	100.000	4551	0	0	4901	9451	4551	1	0.0	8405	4551	4551	4551	0	100.00	1	-1	TTAGATGTTAACGCCGTGCTGGGAGGCAAGAGCCGCCAGGCCACCGGCAAAGCCCTGACCGACAGCTTTAAACTTCCACTCAGCGCCATGACGATACAGTTCACCGAAGACCATAGCGGTTTCGGTTGAGGCATCTTCAGACAGATCGAAACGGGCAATTTCCGTGCCGTTGTCGTTGTTGTAAACGCGCATGAAGCTGTTGCTCACCATGCCGAAGTTTTGTTTACGCGCTTCTGCATCATAGATGGTAACGGCAAACACCAGTTTTTTGATATCTGCTGAGACTTTGGTCAGATCGATTTTGACCTGCTCATCGTCGCCGTCGCCTTCACCGGTACGGTTGTCGCCCTGGTGCTCTACCGCGCCATCAGGGCTGGTTTTGTTATTGAAGAAAATGAA…	TTAGATGTTAACGCCGTGCTGGGAGGCAAGAGCCGCCAGGCCACCGGCAAAGCCCTGACCGACAGCTTTAAACTTCCACTCAGCGCCATGACGATACAGTTCACCGAAGACCATAGCGGTTTCGGTTGAGGCATCTTCAGACAGATCGAAACGGGCAATTTCCGTGCCGTTGTCGTTGTTGTAAACGCGCATGAAGCTGTTGCTCACCATGCCGAAGTTTTGTTTACGCGCTTCTGCATCATAGATGGTAACGGCAAACACCAGTTTTTTGATATCTGCTGAGACTTTGGTCAGATCGATTTTGACCTGCTCATCGTCGCCGTCGCCTTCACCGGTACGGTTGTCGCCCTGGTGCTCTACCGCGCCATCAGGGCTGGTTTTGTTATTGAAGAAAATGAA…	25156	4551	Ter operon pGENC414		GENC411	66	plasmid	AA543	AI730	25156	49.960248052154554	c9084a6bfeb6045f175a7160fc56ab6a	incomplete	-	-	-	-	-	-	-	-	-
GENC414	1	70	Plasmid	plasmid	p	plasmid.Proteobacteria		GENC414	100.000	4551	0	0	4901	9451	4551	1	0.0	8405	4551	4551	4551	0	100.00	1	-1	TTAGATGTTAACGCCGTGCTGGGAGGCAAGAGCCGCCAGGCCACCGGCAAAGCCCTGACCGACAGCTTTAAACTTCCACTCAGCGCCATGACGATACAGTTCACCGAAGACCATAGCGGTTTCGGTTGAGGCATCTTCAGACAGATCGAAACGGGCAATTTCCGTGCCGTTGTCGTTGTTGTAAACGCGCATGAAGCTGTTGCTCACCATGCCGAAGTTTTGTTTACGCGCTTCTGCATCATAGATGGTAACGGCAAACACCAGTTTTTTGATATCTGCTGAGACTTTGGTCAGATCGATTTTGACCTGCTCATCGTCGCCGTCGCCTTCACCGGTACGGTTGTCGCCCTGGTGCTCTACCGCGCCATCAGGGCTGGTTTTGTTATTGAAGAAAATGAA…	TTAGATGTTAACGCCGTGCTGGGAGGCAAGAGCCGCCAGGCCACCGGCAAAGCCCTGACCGACAGCTTTAAACTTCCACTCAGCGCCATGACGATACAGTTCACCGAAGACCATAGCGGTTTCGGTTGAGGCATCTTCAGACAGATCGAAACGGGCAATTTCCGTGCCGTTGTCGTTGTTGTAAACGCGCATGAAGCTGTTGCTCACCATGCCGAAGTTTTGTTTACGCGCTTCTGCATCATAGATGGTAACGGCAAACACCAGTTTTTTGATATCTGCTGAGACTTTGGTCAGATCGATTTTGACCTGCTCATCGTCGCCGTCGCCTTCACCGGTACGGTTGTCGCCCTGGTGCTCTACCGCGCCATCAGGGCTGGTTTTGTTATTGAAGAAAATGAA…	25156	4551	Ter operon pGENC414		GENC414	70	plasmid	AA543	AI730	25156	49.960248052154554	c9084a6bfeb6045f175a7160fc56ab6a	incomplete	-	-	-	-	-	-	-	-	-
GENC415	1	83	Plasmid	plasmid	p	plasmid.Proteobacteria		GENC415	100.000	4551	0	0	15706	20256	1	4551	0.0	8405	4551	4551	4551	0	100.00	1	1	ATGGTTTCATTAGTTAAGAACCAGACGGTATCACTCAGCAAAGAATCATCTGCATTAAGCCAGCTTCATTTCGGTCTCGGTTGGGATCCGGTTAAGAAAAAAGGTCTTCTTGGAGGATTGTTTGGAGGCAACGACTCAATCGATCTCGATGCTGGCTGCGTATTAATGGACAGCACCGGTAAAACAATTGACACCATCTGGTTCCGCAAACTGGAATCCACCTGCGGCGCTGTTGTGCACAGTGGCGATAACCTGACCGGTGAAGGTGACGGTGACGATGAGGTGATTAATGTCAACCTCTCCCGACTGCCTGCAAACGTTGAATACCTGGCGTTTACGGTAAACAGCTTCCGTGGTCAGTCGTTCAATGACGTCGAAAACGCGTTCTGCCGCGTTGTC…	ATGGTTTCATTAGTTAAGAACCAGACGGTATCACTCAGCAAAGAATCATCTGCATTAAGCCAGCTTCATTTCGGTCTCGGTTGGGATCCGGTTAAGAAAAAAGGTCTTCTTGGAGGATTGTTTGGAGGCAACGACTCAATCGATCTCGATGCTGGCTGCGTATTAATGGACAGCACCGGTAAAACAATTGACACCATCTGGTTCCGCAAACTGGAATCCACCTGCGGCGCTGTTGTGCACAGTGGCGATAACCTGACCGGTGAAGGTGACGGTGACGATGAGGTGATTAATGTCAACCTCTCCCGACTGCCTGCAAACGTTGAATACCTGGCGTTTACGGTAAACAGCTTCCGTGGTCAGTCGTTCAATGACGTCGAAAACGCGTTCTGCCGCGTTGTC…	25156	4551	Ter operon pGENC414		GENC415	83	plasmid	AA543	AI730	25156	49.960248052154554	2367a50903a68a96e6db4d9c00b72260	incomplete	-	-	-	-	-	-	-	-	-
GENC423	1	35	Plasmid	plasmid	p	plasmid.Proteobacteria		GENC423	100.000	4551	0	0	52667	57217	1	4551	0.0	8405	4551	4551	4551	0	100.00	1	1	ATGGTTTCATTAGTTAAGAACCAGACGGTATCACTCAGCAAAGAATCATCTGCATTAAGCCAGCTTCATTTCGGTCTCGGTTGGGATCCGGTTAAGAAAAAAGGTCTTCTTGGAGGATTGTTTGGAGGCAACGACTCAATCGATCTCGATGCTGGCTGCGTATTAATGGACAGCACCGGTAAAACAATTGACACCATCTGGTTCCGCAAACTGGAATCCACCTGCGGCGCTGTTGTGCACAGTGGCGATAACCTGACCGGTGAAGGTGACGGTGACGATGAGGTGATTAATGTCAACCTCTCCCGACTGCCTGCAAACGTTGAATACCTGGCGTTTACGGTAAACAGCTTCCGTGGTCAGTCGTTCAATGACGTCGAAAACGCGTTCTGCCGCGTTGTC…	ATGGTTTCATTAGTTAAGAACCAGACGGTATCACTCAGCAAAGAATCATCTGCATTAAGCCAGCTTCATTTCGGTCTCGGTTGGGATCCGGTTAAGAAAAAAGGTCTTCTTGGAGGATTGTTTGGAGGCAACGACTCAATCGATCTCGATGCTGGCTGCGTATTAATGGACAGCACCGGTAAAACAATTGACACCATCTGGTTCCGCAAACTGGAATCCACCTGCGGCGCTGTTGTGCACAGTGGCGATAACCTGACCGGTGAAGGTGACGGTGACGATGAGGTGATTAATGTCAACCTCTCCCGACTGCCTGCAAACGTTGAATACCTGGCGTTTACGGTAAACAGCTTCCGTGGTCAGTCGTTCAATGACGTCGAAAACGCGTTCTGCCGCGTTGTC…	61998	4551	Ter operon pGENC414		GENC423	35	plasmid	AA739	AJ053	61998	44.617568308655116	ee9f9d4505205ff47f6d1d7d2d75e019	incomplete	rep_cluster_1088	000340__KU353730	-	-	MPF_F,MPF_F	NC_021845_00017,NC_005211_00030	-	-	-
GENC011	Absent	Absent						GENC011
GENC084	Absent	Absent						GENC084
GENC113	Absent	Absent						GENC113
GENC114	Absent	Absent						GENC114
GENC124	Absent	Absent						GENC124
GENC186	Absent	Absent						GENC186
GENC188	Absent	Absent						GENC188
GENC204	Absent	Absent						GENC204
GENC208	Absent	Absent						GENC208
GENC216	Absent	Absent						GENC216
GENC233	Absent	Absent						GENC233
GENC328	Absent	Absent						GENC328
GENC329	Absent	Absent						GENC329
GENC349	Absent	Absent						GENC349
GENC402	Absent	Absent						GENC402
GENC202	1	Truncated						GENC202
[truncated: 1,070 more columns]

## Sheet: Global PLSDB output
													PLSDB output
Data set S3. Metadata on IncHI2/ST1 plasmids associated with pGENC414 recovered from the PLSDB database. This table includes only hits with complet metadata and same typing outputs. We added Quast outputs against pGENC414, BLASTn (ter operon and qseC/qseB), COPLA and ResFinder outputs.													Job Status Finished 667 hits
													Time stamp 2022-03-27 23:10:15
													DB version 2021_06_23_v2 (code v0.2, DBs 2021_06_23), v0.4.1-386-gd7e4b70b05
													Tool CMD mash sketch -S 42 -k 21 -s 1000{individually} -o {query_msh_noext} {query_fa} && mash dist {plasmids_msh} {query_msh} -v {max_pvalue} -d {max_dist} > {output}
													Tool parameters max_pvalue = 0.1, max_dist = 0.1, individually = false
													Tool version 2.1.1
GenBank reference	Mash analyse vs pGENC414				Quast output (%ID vs pGENC414)	COPLA output				Submission Date	Location a)	Location b)	Origin	Associated bacteria			Plasmidic metadata					Resfinder output
	Mash distance	pvalue	Shared hashes	Recid		Predicted PTU	Host range	Score	Notes					Family	Genus	Species	Topology	Length	GC (%)	PlasmidFinder output	pmlst output	ARR-3	aac(3)-IIa	aac(3)-IIb	aac(3)-IId	aac(3)-IVa	aac(3)-Ia	aac(3)-Ib	aac(3)-VIa	aac(6')-IIc	aac(6')-Ib-cr	aac(6')-Ib	aac(6')-Il	aadA13	aadA1	aadA2	aadA7	ant(2'')-Ia	ant(3'')-Ia	aph(3'')-Ib	aph(3')-Ia	aph(4)-Ia	aph(6)-Id	blaACC-1	blaCTX-M-14	blaCTX-M-15	blaCTX-M-9	blaDHA-1	blaIMP-26
CP061496.1	0.00218918	0	914	1	90.297	PTU-HI2	IV	0.9118	Query is a PTU-HI2 plasmid	2020-10-23	Guadeloupe	South America and Caribbean	Wild animal	Enterobacteriaceae	Enterobacter	Enterobacter cloacae complex	circular	316332	46.82390652858389	IncHI2A_1, BX664015 |IncHI2_1, BX664015	IncHI2 DLST(1):smr0018(1);smr0199(1)	0	1	0	0	0	0	0	0	0	1	0	0	0	0	0	0	0	0	1	0	0	1	0	0	1	0	0	0
CP061494.1	0.00305472	0	883	2	86.807	PTU-HI2	IV	0.9118	Query is a PTU-HI2 plasmid	2020-10-23	Guadeloupe	South America and Caribbean	Domestic animal	Enterobacteriaceae	Enterobacter	Enterobacter cloacae complex	circular	306188	46.6458515683175	IncHI2A_1, BX664015 |IncHI2_1, BX664015	IncHI2 DLST(1):smr0018(1);smr0199(1)	0	1	0	0	0	0	0	0	0	1	0	0	0	0	0	0	0	0	1	0	0	1	0	0	1	0	0	0
CP061493.1	0.00328537	0	875	3	86.807	PTU-HI2	IV	0.9118	Query is a PTU-HI2 plasmid	2020-10-23	Guadeloupe	South America and Caribbean	Domestic animal	Enterobacteriaceae	Enterobacter	Enterobacter cloacae complex	circular	304958	46.61691118121184	IncHI2A_1, BX664015 |IncHI2_1, BX664015	IncHI2 DLST(1):smr0018(1);smr0199(1)	0	1	0	0	0	0	0	0	0	1	0	0	0	0	0	0	0	0	1	0	0	1	0	0	1	0	0	0
CP021463.1	0.00442466	0	837	4	90.288	PTU-HI2	IV	0.9118	Query is a PTU-HI2 plasmid	2018-06-06	Kenya	East Africa and Western Asia	Human	Enterobacteriaceae	Salmonella	Salmonella enterica	circular	352906	46.940261712750704	IncHI2_1, BX664015 |IncHI2A_1, BX664015	IncHI2 DLST(1):smr0018(1);smr0199(1)	0	1	0	0	0	0	0	0	0	1	0	0	0	0	0	0	0	1	1	0	0	1	0	0	1	0	0	0
CP024813.1	0.004991	0	819	7	84.531	PTU-HI2	IV	0.9118	Query is a PTU-HI2 plasmid	2017-11-22	South Korea	East Asia	Human	Enterobacteriaceae	Enterobacter	Enterobacter cloacae complex	circular	298989	46.77596834666161	IncHI2_1, BX664015 |IncHI2A_1, BX664015	IncHI2 DLST(1):smr0018(1);smr0199(1)	0	1	0	0	0	0	0	0	0	1	0	0	0	0	0	0	0	1	1	0	0	1	0	0	1	0	0	0
CP061495.1	0.00564181	0	799	11	81.555	PTU-HI2	IV	0.9118	Query is a PTU-HI2 plasmid	2020-10-23	Guadeloupe	South America and Caribbean	Human	Enterobacteriaceae	Enterobacter	Enterobacter cloacae complex	circular	291493	46.64708929545478	IncHI2A_1, BX664015 |IncHI2_1, BX664015	IncHI2 DLST(1):smr0018(1);smr0199(1)	0	1	0	0	0	0	0	0	0	1	0	0	0	0	0	0	0	1	1	0	0	1	0	0	1	0	0	0
CP048350.1	0.00631659	0	779	14	78.699	PTU-HI2	IV	0.9118	Query is a PTU-HI2 plasmid	2020-02-20	Switzerland	Europe	Environment	Enterobacteriaceae	Raoultella	Raoultella ornithinolytica	circular	279792	46.43377937896723	IncHI2A_1, BX664015 |IncHI2_1, BX664015	IncHI2 DLST(1):smr0018(1);smr0199(1)	0	1	0	0	0	0	0	0	0	1	0	0	0	0	0	0	0	0	1	0	0	1	0	0	1	0	0	0
LC532224.1	0.0109571	0	659	18	74.9	PTU-HI2	IV	1.0000	Query is a PTU-HI2 plasmid	2020-08-04	Japan	East Asia	Human	Enterobacteriaceae	Enterobacter	Enterobacter cloacae complex	circular	288696	46.31688696760607	IncHI2A_1, BX664015 |IncHI2_1, BX664015	IncHI2 DLST(1):smr0018(1);smr0199(1)	0	0	0	0	0	0	0	0	0	0	0	0	0	0	0	0	0	0	0	0	0	0	0	0	0	0	0	0
LC532226.1	0.0113974	0	649	19	72.707	PTU-HI2	IV	1.0000	Query is a PTU-HI2 plasmid	2020-08-04	Japan	East Asia	Human	Enterobacteriaceae	Enterobacter	Enterobacter cloacae complex	circular	276927	46.30714953760377	IncHI2A_1, BX664015 |IncHI2_1, BX664015	IncHI2 DLST(1):smr0018(1);smr0199(1)	0	0	0	0	0	0	0	0	0	0	0	0	0	0	0	0	0	0	0	0	0	0	0	0	0	0	0	0
LC542972.1	0.0118471	0	639	20	72.988	PTU-HI2	IV	1.0000	Query is a PTU-HI2 plasmid	2020-08-04	Nepal	South and Southeast Asia	Human	Enterobacteriaceae	Escherichia	Escherichia coli	circular	293502	46.29406273211085	IncHI2A_1, BX664015 |IncHI2_1, BX664015	IncHI2 DLST(1):smr0018(1);smr0199(1)	1	0	0	0	0	0	0	0	0	0	0	0	0	0	0	0	0	0	0	0	0	0	0	0	1	0	0	0
CP053191.1	0.0120757	0	634	21	69.594	PTU-HI2	IV	1.0000	Query is a PTU-HI2 plasmid	2020-05-13	Egypt	East Africa and Western Asia	Food	Enterobacteriaceae	Enterobacter	Enterobacter cloacae complex	circular	270915	46.21929387446247	IncHI2A_1, BX664015 |IncHI2_1, BX664015	IncHI2 DLST(1):smr0018(1);smr0199(1)	0	0	0	0	0	0	0	0	0	0	0	1	0	1	0	0	0	0	0	0	0	0	0	0	0	0	0	0
CP080471.1	0.0125405	0	624	22	69.775	PTU-HI2	IV	1.0000	Query is a PTU-HI2 plasmid	2021-08-10	China	East Asia	Human	Enterobacteriaceae	Enterobacter	Enterobacter cloacae complex	circular	272385	46.42729959432421	IncHI2A_1, BX664015 |IncHI2_1, BX664015	IncHI2 DLST(1):smr0018(1);smr0199(1)	0	0	0	0	0	0	0	0	0	0	0	0	0	0	1	0	1	0	0	0	0	0	0	0	0	0	0	0
CP080108.1	0.0126819	0	621	24	75.854	PTU-HI2	IV	0.9118	Query is a PTU-HI2 plasmid	2021-08-02	Argentina	South America and Caribbean	Environment	Enterobacteriaceae	Enterobacter	Enterobacter cloacae complex	circular	332184	47.1145509717506	IncHI2A_1, BX664015 |IncHI2_1, BX664015	IncHI2 DLST(1):smr0018(1);smr0199(1)	0	0	0	0	0	0	0	0	0	1	1	0	0	0	0	0	0	0	0	0	0	0	0	0	0	0	0	0
CP059421.1	0.0129677	0	615	28	68.063	PTU-HI2	IV	0.9706	Query is a PTU-HI2 plasmid	2020-08-04	Czech Republic	Europe	Human	Enterobacteriaceae	Enterobacter	Enterobacter cloacae complex	circular	262616	46.02994486246079	IncHI2A_1, BX664015 |IncHI2_1, BX664015	IncHI2 DLST(1):smr0018(1);smr0199(1)	0	0	0	0	0	0	0	0	0	0	0	1	0	1	0	0	0	0	0	0	0	0	0	0	0	0	0	0
CP059712.1	0.0130638	0	613	30	71.218	PTU-HI2	IV	1.0000	Query is a PTU-HI2 plasmid	2020-08-12	China	East Asia	Human	Enterobacteriaceae	Enterobacter	Enterobacter cloacae complex	circular	287277	46.85791065765794	IncHI2A_1, BX664015 |IncHI2_1, BX664015	IncHI2 DLST(1):smr0018(1);smr0199(1)	0	0	0	0	0	0	0	0	0	0	0	0	0	0	1	0	1	0	0	0	0	0	0	0	0	0	0	0
CP073658.1	0.0131603	0	611	32	70.709	PTU-HI2	IV	1.0000	Query is a PTU-HI2 plasmid	2021-05-12	China	East Asia	Human	Enterobacteriaceae	Klebsiella	Klebsiella quasipneumoniae	circular	288244	46.90921580327778	IncHI2A_1, BX664015 |IncHI2_1, BX664015	IncHI2 DLST(1):smr0018(1);smr0199(1)	0	0	0	0	0	0	0	0	0	0	0	0	0	0	1	0	1	0	0	0	0	0	0	0	0	0	0	0
CP031724.1	0.0132087	0	610	34	71.423	PTU-HI2	IV	1.0000	Query is a PTU-HI2 plasmid	2018-09-02	China	East Asia	Human	Enterobacteriaceae	Enterobacter	Enterobacter cloacae complex	circular	296580	47.065210061366244	IncHI2A_1, BX664015 |IncHI2_1, BX664015	IncHI2 DLST(1):smr0018(1);smr0199(1)	0	0	0	0	0	0	0	0	0	0	0	0	0	0	1	0	1	0	0	0	0	0	0	0	0	1	0	0
AP023448.1	0.0132573	0	609	35	69.364	PTU-HI2	IV	1.0000	Query is a PTU-HI2 plasmid	2021-01-28	Japan	East Asia	Human	Enterobacteriaceae	Enterobacter	Enterobacter cloacae complex	circular	272108	46.09971040910226	IncHI2_1, BX664015 |IncHI2A_1, BX664015	IncHI2 DLST(1):smr0018(1);smr0199(1)	0	0	0	0	0	0	0	0	0	0	0	0	0	0	1	0	1	0	0	0	0	0	0	0	0	1	0	0
CP051135.1	0.0134036	0	606	38	68.004	PTU-HI2	IV	1.0000	Query is a PTU-HI2 plasmid	2020-04-22	Egypt	East Africa and Western Asia	Human	Enterobacteriaceae	Enterobacter	Enterobacter cloacae complex	circular	281030	46.81066078354624	IncHI2_1, BX664015 |IncHI2A_1, BX664015	IncHI2 DLST(1):smr0018(1);smr0199(1)	0	0	0	0	0	0	0	0	0	0	0	1	0	1	1	0	1	0	0	0	0	0	0	0	0	0	0	0
CP070530.1	0.0139486	0	595	43	68.219	PTU-HI2	IV	1.0000	Query is a PTU-HI2 plasmid	2021-02-26	Czech Republic	Europe	Human	Enterobacteriaceae	Enterobacter	Enterobacter cloacae complex	circular	278187	45.97626776233253	IncHI2A_1, BX664015 |IncHI2_1, BX664015	IncHI2 DLST(1):smr0018(1);smr0199(1)	0	0	0	0	0	0	1	0	0	0	0	1	0	0	0	0	0	0	0	0	0	0	0	0	0	0	0	0
CP052871.1	0.0140492	0	593	44	70.37	PTU-HI2	IV	1.0000	Query is a PTU-HI2 plasmid	2020-05-06	Italy	Europe	Human	Enterobacteriaceae	Enterobacter	Enterobacter cloacae complex	circular	293138	47.16242861723829	IncHI2_1, BX664015 |IncHI2A_1, BX664015	IncHI2 DLST(1):smr0018(1);smr0199(1)	0	0	0	0	0	0	0	0	0	0	0	0	0	0	1	0	1	0	0	0	0	0	0	0	0	1	0	0
CP038654.1	0.0142009	0	590	45	70.646	PTU-HI2	IV	1.0000	Query is a PTU-HI2 plasmid	2019-11-17	Spain	Europe	Human	Enterobacteriaceae	Citrobacter	Citrobacter freundii	circular	296117	46.902406818926295	IncHI2A_1, BX664015 |IncHI2_1, BX664015	IncHI2 DLST(1):smr0018(1);smr0199(1)	0	0	0	0	0	0	0	0	0	1	0	0	0	0	1	0	1	0	0	0	0	0	0	0	0	1	0	0
CP040888.1	0.0147145	0	580	49	72.504	PTU-HI2	IV	1.0000	Query is a PTU-HI2 plasmid	2019-06-22	China	East Asia	Human	Enterobacteriaceae	Leclercia	Leclercia adecarboxylata	linear	327617	46.8974442718174	IncHI2A_1, BX664015 |IncHI2_1, BX664015	IncHI2 DLST(1):smr0018(1);smr0199(1)	0	0	0	0	0	0	0	0	0	0	0	0	0	0	0	0	0	0	0	0	0	0	0	0	0	0	0	0
CP048697.1	0.0147145	0	580	48	71.62	PTU-HI2	IV	1.0000	Query is a PTU-HI2 plasmid	2020-12-11	Canada	North America	Environment	Enterobacteriaceae	Enterobacter	Enterobacter cloacae complex	circular	331873	47.608573159009616	IncHI2A_1, BX664015 |IncHI2_1, BX664015	IncHI2 DLST(1):smr0018(1);smr0199(1)	0	0	0	0	0	0	0	0	0	0	0	0	0	0	0	0	0	0	1	0	0	1	1	0	0	0	0	0
CP049022.1	0.0147145	0	580	47	71.62	PTU-HI2	IV	1.0000	Query is a PTU-HI2 plasmid	2020-12-11	Canada	North America	Environment	Enterobacteriaceae	Enterobacter	Enterobacter cloacae complex	circular	331872	47.60871661363418	IncHI2A_1, BX664015 |IncHI2_1, BX664015	IncHI2 DLST(1):smr0018(1);smr0199(1)	0	0	0	0	0	0	0	0	0	0	0	0	0	0	0	0	0	0	1	0	0	1	1	0	0	0	0	0
AP024500.1	0.0150813	0	573	52	67.725	PTU-HI2	IV	1.0000	Query is a PTU-HI2 plasmid	2021-03-14	Japan	East Asia	Domestic animal	Enterobacteriaceae	Enterobacter	Enterobacter cloacae complex	circular	284167	46.83232043129569	IncHI2A_1, BX664015 |IncHI2_1, BX664015	IncHI2 DLST(1):smr0018(1);smr0199(1)	0	0	0	0	0	0	0	0	0	0	0	0	0	0	0	0	0	0	1	0	0	1	0	0	0	0	0	0
CP071022.1	0.0151342	0	572	53	70.316	PTU-HI2	IV	0.9118	Query is a PTU-HI2 plasmid	2021-03-06	Netherlands	Europe	Human	Enterobacteriaceae	Enterobacter	Enterobacter cloacae complex	circular	316079	47.454275671588434	IncHI2A_1, BX664015 |IncHI2_1, BX664015	IncHI2 DLST(1):smr0018(1);smr0199(1)	0	0	0	0	0	0	0	0	0	0	0	0	0	0	0	0	0	0	0	0	0	0	1	0	0	0	0	0
CP071024.1	0.0151342	0	572	54	70.316	PTU-HI2	IV	1.0000	Query is a PTU-HI2 plasmid	2021-03-06	Netherlands	Europe	Human	Enterobacteriaceae	Enterobacter	Enterobacter cloacae complex	circular	316078	47.45284391827335	IncHI2A_1, BX664015 |IncHI2_1, BX664015	IncHI2 DLST(1):smr0018(1);smr0199(1)	0	0	0	0	0	0	0	0	0	0	0	0	0	0	0	0	0	0	0	0	0	0	1	0	0	0	0	0
CP071012.1	0.0151872	0	571	59	70.316	PTU-HI2	IV	1.0000	Query is a PTU-HI2 plasmid	2021-03-06	Netherlands	Europe	Human	Enterobacteriaceae	Enterobacter	Enterobacter cloacae complex	circular	316077	47.45362680612636	IncHI2A_1, BX664015 |IncHI2_1, BX664015	IncHI2 DLST(1):smr0018(1);smr0199(1)	0	0	0	0	0	0	0	0	0	0	0	0	0	0	0	0	0	0	0	0	0	0	1	0	0	0	0	0
CP071014.1	0.0151872	0	571	60	70.316	PTU-HI2	IV	1.0000	Query is a PTU-HI2 plasmid	2021-03-06	Netherlands	Europe	Human	Enterobacteriaceae	Enterobacter	Enterobacter cloacae complex	circular	316077	47.452994048918455	IncHI2A_1, BX664015 |IncHI2_1, BX664015	IncHI2 DLST(1):smr0018(1);smr0199(1)	0	0	0	0	0	0	0	0	0	0	0	0	0	0	0	0	0	0	0	0	0	0	1	0	0	0	0	0
CP071016.1	0.0151872	0	571	58	70.316	PTU-HI2	IV	1.0000	Query is a PTU-HI2 plasmid	2021-03-06	Netherlands	Europe	Human	Enterobacteriaceae	Enterobacter	Enterobacter cloacae complex	circular	316079	47.45269378857817	IncHI2A_1, BX664015 |IncHI2_1, BX664015	IncHI2 DLST(1):smr0018(1);smr0199(1)	0	0	0	0	0	0	0	0	0	0	0	0	0	0	0	0	0	0	0	0	0	0	1	0	0	0	0	0
CP071020.1	0.0151872	0	571	57	70.316	PTU-HI2	IV	1.0000	Query is a PTU-HI2 plasmid	2021-03-06	Netherlands	Europe	Human	Enterobacteriaceae	Enterobacter	Enterobacter cloacae complex	circular	316079	47.452377411976116	IncHI2A_1, BX664015 |IncHI2_1, BX664015	IncHI2 DLST(1):smr0018(1);smr0199(1)	0	0	0	0	0	0	0	0	0	0	0	0	0	0	0	0	0	0	0	0	0	0	1	0	0	0	0	0
CP071018.1	0.0152936	0	569	61	70.077	PTU-HI2	IV	1.0000	Query is a PTU-HI2 plasmid	2021-03-06	Netherlands	Europe	Human	Enterobacteriaceae	Enterobacter	Enterobacter cloacae complex	circular	315229	47.46771394763808	IncHI2A_1, BX664015 |IncHI2_1, BX664015	IncHI2 DLST(1):smr0018(1);smr0199(1)	0	0	0	0	0	0	0	0	0	0	0	0	0	0	0	0	0	0	0	0	0	0	1	0	0	0	0	0
CP050163.1	0.0154542	0	566	63	67.821	PTU-HI2	IV	1.0000	Query is a PTU-HI2 plasmid	2020-07-31	Hong Kong	East Asia	Human	Enterobacteriaceae	Escherichia	Escherichia coli	circular	289268	47.17459241948643	IncHI2A_1, BX664015 |IncHI2_1, BX664015	IncHI2 DLST(1):smr0018(1);smr0199(1)	0	0	0	0	0	0	0	0	0	0	0	0	0	0	1	0	1	0	0	0	0	0	0	1	0	0	0	0
AP024583.1	0.0155619	0	564	64	68.111	PTU-HI2	IV	0.9118	Query is a PTU-HI2 plasmid	2021-05-16	Japan	East Asia	Domestic animal	Enterobacteriaceae	Escherichia	Escherichia coli	circular	291362	47.172932640495326	IncHI2_1, BX664015 |IncHI2A_1, BX664015	IncHI2 DLST(1):smr0018(1);smr0199(1)	0	0	0	0	0	0	0	0	0	0	0	0	0	0	1	0	0	0	1	1	0	1	0	0	0	0	0	0
CP042579.1	0.0157789	0	560	68	67.628	PTU-HI2	IV	1.0000	Query is a PTU-HI2 plasmid	2019-10-13	Australia	Australia	Human	Enterobacteriaceae	Enterobacter	Enterobacter cloacae complex	circular	275807	46.915778062195656	IncHI2A_1, BX664015 |IncHI2_1, BX664015	IncHI2 DLST(1):smr0018(1);smr0199(1)	0	0	0	0	0	0	0	0	0	0	0	0	0	0	0	0	0	0	0	0	0	0	0	0	0	0	0	0
CP048293.1	0.0158335	0	559	70	65.982	PTU-HI2	IV	1.0000	Query is a PTU-HI2 plasmid	2020-06-13	USA	North America	Food	Enterobacteriaceae	Escherichia	Escherichia coli	circular	269306	47.00749333471961	IncHI2_1, BX664015 |IncHI2A_1, BX664015	IncHI2 DLST(1):smr0018(1);smr0199(1)	0	0	1	0	0	0	0	0	1	0	0	0	0	0	0	0	0	0	0	0	0	0	0	0	0	0	0	0
CP011601.1	0.0158882	0	558	71	67.413	PTU-HI2	IV	1.0000	Query is a PTU-HI2 plasmid	2015-06-10	USA	North America	Human	Enterobacteriaceae	Phytobacter	Phytobacter ursingii	circular	295619	47.20400244909833	IncHI2A_1, BX664015 |IncHI2_1, BX664015	IncHI2 DLST(1):smr0018(1);smr0199(1)	0	0	1	0	0	0	0	0	1	0	0	0	0	0	1	0	0	0	1	1	0	1	0	0	0	0	0	0
CP055552.1	0.0158882	0	558	72	65.924	PTU-HI2	IV	1.0000	Query is a PTU-HI2 plasmid	2020-07-30	United Kingdom	Europe	Environment	Enterobacteriaceae	Citrobacter	Citrobacter freundii	linear	266524	47.04304302802	IncHI2_1, BX664015 |IncHI2A_1, BX664015	IncHI2 DLST(1):smr0018(1);smr0199(1)	0	0	1	0	0	0	0	0	1	0	0	0	0	0	0	0	0	0	0	1	0	0	0	0	0	0	0	0
CP038657.1	0.015943	0	557	74	64.585	PTU-HI2	IV	1.0000	Query is a PTU-HI2 plasmid	2019-11-17	Spain	Europe	Human	Enterobacteriaceae	Citrobacter	Citrobacter freundii	circular	263189	46.1770818689231	IncHI2A_1, BX664015 |IncHI2_1, BX664015	IncHI2 DLST(1):smr0018(1);smr0199(1)	0	0	0	0	0	0	0	0	0	1	0	0	0	0	1	0	0	0	0	0	0	0	0	0	0	1	0	0
CP042494.1	0.0160531	0	555	77	74.234	PTU-HI2	IV	1.0000	Query is a PTU-HI2 plasmid	2019-10-13	Australia	Australia	Surface	Enterobacteriaceae	Leclercia	Leclercia adecarboxylata	circular	357530	46.850054540877686	IncHI2A_1, BX664015 |IncHI2_1, BX664015	IncHI2 DLST(1):smr0018(1);smr0199(1)	0	0	0	0	0	0	0	0	0	0	0	0	0	0	0	0	0	0	0	0	0	0	0	0	0	0	0	0
CP042506.1	0.0160531	0	555	76	74.234	PTU-HI2	IV	1.0000	Query is a PTU-HI2 plasmid	2020-06-04	Australia	Australia	Surface	Enterobacteriaceae	Leclercia	Leclercia adecarboxylata	circular	357530	46.84921545045171	IncHI2A_1, BX664015 |IncHI2_1, BX664015	IncHI2 DLST(1):smr0018(1);smr0199(1)	0	0	0	0	0	0	0	0	0	0	0	0	0	0	0	0	0	0	0	0	0	0	0	0	0	0	0	0
CP050312.1	0.0161084	0	554	78	66.915	PTU-HI2	IV	0.9706	Query is a PTU-HI2 plasmid	2021-01-31	Australia	Australia	Surface	Enterobacteriaceae	Enterobacter	Enterobacter cloacae complex	circular	288096	47.17004054204154	IncHI2A_1, BX664015 |IncHI2_1, BX664015	IncHI2 DLST(1):smr0018(1);smr0199(1)	0	0	1	0	0	0	0	0	1	0	0	0	0	0	1	0	0	0	1	0	0	1	0	0	0	0	0	0
CP050507.1	0.0161084	0	554	79	66.915	PTU-HI2	IV	1.0000	Query is a PTU-HI2 plasmid	2021-01-31	Australia	Australia	Surface	Enterobacteriaceae	Enterobacter	Enterobacter cloacae complex	circular	288061	47.16952312183878	IncHI2A_1, BX664015 |IncHI2_1, BX664015	IncHI2 DLST(1):smr0018(1);smr0199(1)	0	0	1	0	0	0	0	0	1	0	0	0	0	0	1	0	0	0	1	0	0	1	0	0	0	0	0	0
CP024910.1	0.0162193	0	552	81	72.211	PTU-HI2	IV	0.9118	Query is a PTU-HI2 plasmid	2018-09-22	USA	North America	Domestic animal	Enterobacteriaceae	Enterobacter	Enterobacter cloacae complex	circular	351806	47.1265413324389	IncHI2A_1, BX664015 |IncHI2_1, BX664015	IncHI2 DLST(1):smr0018(1);smr0199(1)	0	0	0	0	0	0	0	0	0	0	0	0	0	0	0	0	0	0	1	0	0	1	0	0	0	0	0	0
CP042552.1	0.0162193	0	552	82	66.942	PTU-HI2	IV	1.0000	Query is a PTU-HI2 plasmid	2019-10-13	Australia	Australia	Human	Enterobacteriaceae	Enterobacter	Enterobacter cloacae complex	circular	288659	47.141783211332395	IncHI2A_1, BX664015 |IncHI2_1, BX664015	IncHI2 DLST(1):smr0018(1);smr0199(1)	0	0	1	0	0	0	0	0	1	0	0	0	0	0	0	0	0	0	1	0	0	1	0	0	0	0	0	0
CP029248.1	0.0162749	0	551	83	72.58	PTU-HI2	IV	0.9118	Query is a PTU-HI2 plasmid	2018-08-16	USA	North America	Domestic animal	Enterobacteriaceae	Enterobacter	Enterobacter cloacae complex	circular	354256	47.1704078406576	IncHI2A_1, BX664015 |IncHI2_1, BX664015	IncHI2 DLST(1):smr0018(1);smr0199(1)	0	0	0	0	0	0	0	0	0	0	0	0	0	0	0	0	0	0	1	0	0	1	0	0	0	0	0	0
CP059425.1	0.0163307	0	550	85	68.094	PTU-HI2	IV	1.0000	Query is a PTU-HI2 plasmid	2020-08-04	Czech Republic	Europe	Human	Enterobacteriaceae	Enterobacter	Enterobacter cloacae complex	circular	302836	47.76248530557794	IncHI2A_1, BX664015 |IncHI2_1, BX664015	IncHI2 DLST(1):smr0018(1);smr0199(1)	0	0	1	0	0	0	0	0	1	0	0	0	0	0	1	0	0	0	1	0	0	1	0	0	0	0	0	0
CP059413.1	0.0163866	0	549	86	68.013	PTU-HI2	IV	1.0000	Query is a PTU-HI2 plasmid	2020-08-04	Czech Republic	Europe	Human	Enterobacteriaceae	Enterobacter	Enterobacter cloacae complex	linear	302551	47.767814351960496	IncHI2A_1, BX664015 |IncHI2_1, BX664015	IncHI2 DLST(1):smr0018(1);smr0199(1)	0	0	1	0	0	0	0	0	1	0	0	0	0	0	1	0	0	0	1	0	0	1	0	0	0	0	0	0
CP068288.1	0.0166683	0	544	89	71.064	PTU-HI2	IV	1.0000	Query is a PTU-HI2 plasmid	2021-01-27	China	East Asia	Human	Enterobacteriaceae	Enterobacter	Enterobacter cloacae complex	circular	342447	47.93033666523578	IncHI2_1, BX664015 |IncHI2A_1, BX664015	IncHI2 DLST(1):smr0018(1);smr0199(1)	0	0	0	1	0	0	0	0	0	0	0	0	0	0	0	0	0	0	1	1	0	1	0	0	0	0	0	0
CP070555.1	0.0166683	0	544	88	62.239	PTU-HI2	IV	1.0000	Query is a PTU-HI2 plasmid	2021-02-26	Czech Republic	Europe	Human	Enterobacteriaceae	Citrobacter	Citrobacter freundii	circular	256277	45.34117380802803	IncHI2A_1, BX664015 |IncHI2_1, BX664015	IncHI2 DLST(1):smr0018(1);smr0199(1)	1	0	0	0	0	0	0	0	0	1	0	0	0	0	0	0	0	0	0	0	0	0	0	0	0	0	0	0
CP070539.1	0.0167251	0	543	90	62.239	PTU-HI2	IV	1.0000	Query is a PTU-HI2 plasmid	2021-02-26	Czech Republic	Europe	Human	Enterobacteriaceae	Citrobacter	Citrobacter freundii	circular	256303	45.34047592107778	IncHI2A_1, BX664015 |IncHI2_1, BX664015	IncHI2 DLST(1):smr0018(1);smr0199(1)	1	0	0	0	0	0	0	0	0	1	0	0	0	0	0	0	0	0	0	0	0	0	0	0	0	0	0	0
CP026661.1	0.0169536	0	539	93	66.397	PTU-HI2	IV	1.0000	Query is a PTU-HI2 plasmid	2018-03-19	Germany	Europe	Food	Enterobacteriaceae	Salmonella	Salmonella enterica	circular	310921	47.71051167338327	IncHI2A_1, BX664015 |IncHI2_1, BX664015	IncHI2 DLST(1):smr0018(1);smr0199(1)	0	0	0	0	0	0	0	0	0	0	0	0	0	0	0	0	0	0	1	0	0	1	1	0	0	0	0	0
CP067381.1	0.0169536	0	539	91	65.383	PTU-HI2	IV	1.0000	Query is a PTU-HI2 plasmid	2021-04-10	Switzerland	Europe	Human	Enterobacteriaceae	Klebsiella	Klebsiella grimontii	circular	297332	47.596962318216676	IncHI2A_1, BX664015 |IncHI2_1, BX664015	IncHI2 DLST(1):smr0018(1);smr0199(1)	0	0	0	0	0	0	0	0	0	0	0	0	0	0	0	0	0	0	1	0	0	1	1	0	0	0	0	0
CP049047.1	0.0171844	0	535	95	68.733	PTU-HI2	IV	0.9118	Query is a PTU-HI2 plasmid	2020-03-04	China	East Asia	Human	Enterobacteriaceae	Enterobacter	Enterobacter cloacae complex	circular	322325	47.67858527883347	IncHI2A_1, BX664015 |IncHI2_1, BX664015	IncHI2 DLST(1):smr0018(1);smr0199(1)	0	0	1	0	0	0	0	0	1	0	0	0	0	0	0	0	0	0	1	1	0	1	0	0	0	0	1	0
CP065940.1	0.0174175	0	531	99	68.144	PTU-HI2	IV	1.0000	Query is a PTU-HI2 plasmid	2020-12-21	Australia	Australia	Human	Enterobacteriaceae	Enterobacter	Enterobacter cloacae complex	circular	307080	46.92002084147453	IncHI2A_1, BX664015 |IncHI2_1, BX664015	IncHI2 DLST(1):smr0018(1);smr0199(1)	1	0	0	0	0	0	0	0	0	1	0	0	0	0	0	0	0	0	0	0	0	0	0	0	0	0	0	0
CP042525.1	0.0175939	0	528	101	69.939	PTU-HI2	IV	1.0000	Query is a PTU-HI2 plasmid	2020-04-06	Australia	Australia	Surface	Enterobacteriaceae	Citrobacter	Citrobacter freundii	circular	339433	46.94623092038783	IncHI2A_1, BX664015 |IncHI2_1, BX664015	IncHI2 DLST(1):smr0018(1);smr0199(1)	0	0	0	0	0	0	0	0	0	0	0	0	0	0	0	0	0	0	0	0	0	0	0	0	0	0	0	0
CP013215.1	0.017653	0	527	102	65.111	PTU-HI2	IV	1.0000	Query is a PTU-HI2 plasmid	2020-04-20	China	East Asia	Human	Enterobacteriaceae	Klebsiella	Klebsiella pneumoniae	circular	284628	47.29084981098135	IncHI2_1, BX664015 |IncHI2A_1, BX664015	IncHI2 DLST(1):smr0018(1);smr0199(1)	0	0	1	0	0	0	0	0	1	0	0	0	0	0	0	0	0	0	1	0	0	1	0	0	0	0	0	0
CP049193.1	0.0177122	0	526	103	65.507	PTU-HI2	IV	1.0000	Query is a PTU-HI2 plasmid	2020-03-03	China	East Asia	Human	Enterobacteriaceae	Enterobacter	Enterobacter cloacae complex	circular	303394	47.97062565508876	IncHI2_1, BX664015 |IncHI2A_1, BX664015	IncHI2 DLST(1):smr0018(1);smr0199(1)	0	0	1	0	0	0	0	0	1	0	0	0	0	0	0	0	0	0	1	1	0	1	0	0	0	0	1	0
CP042489.1	0.0181917	0	518	111	68.159	PTU-HI2	IV	1.0000	Query is a PTU-HI2 plasmid	2019-10-13	Australia	Australia	Human	Enterobacteriaceae	Enterobacter	Enterobacter cloacae complex	circular	340181	47.73311854571537	IncHI2A_1, BX664015 |IncHI2_1, BX664015	IncHI2 DLST(1):smr0018(1);smr0199(1)	1	0	0	1	0	0	0	0	0	1	0	0	0	0	1	0	0	0	1	0	0	1	0	0	0	0	0	0
CP044051.1	0.0181917	0	518	110	66.381	PTU-HI2	IV	1.0000	Query is a PTU-HI2 plasmid	2019-09-27	USA	North America	Human	Enterobacteriaceae	Klebsiella	Klebsiella variicola	circular	282877	46.204887636676006	IncHI2A_1, BX664015 |IncHI2_1, BX664015	IncHI2 DLST(1):smr0018(1);smr0199(1)	0	0	0	0	0	0	0	0	0	0	0	0	0	0	0	0	0	0	1	0	0	1	0	0	0	0	0	0
CP019559.1	0.0183741	0	515	117	60.837	PTU-HI2	IV	1.0000	Query is a PTU-HI2 plasmid	2017-06-05	USA	North America	Domestic animal	Enterobacteriaceae	Escherichia	Escherichia coli	circular	277790	45.32560567335036	IncHI2A_1, BX664015 |IncHI2_1, BX664015	IncHI2 DLST(1):smr0018(1);smr0199(1)	0	0	0	0	0	0	0	0	0	0	0	0	1	0	0	0	0	0	0	0	0	0	0	0	0	0	0	0
CP020529.1	0.0185579	0	512	120	75.122	PTU-HI2	IV	1.0000	Query is a PTU-HI2 plasmid	2019-08-25	USA	North America	Human	Enterobacteriaceae	Enterobacter	Enterobacter cloacae complex	circular	400064	47.619630859062546	IncHI2A_1, BX664015 |IncHI2_1, BX664015	IncHI2 DLST(1):smr0018(1);smr0199(1)	0	0	0	0	0	0	0	0	0	0	0	0	0	0	1	0	0	1	0	1	0	1	0	0	0	0	0	0
CP012170.1	0.0185579	0	512	122	60.206	PTU-HI2	IV	1.0000	Query is a PTU-HI2 plasmid	2015-09-17	USA	North America	Human	Enterobacteriaceae	Enterobacter	Enterobacter cloacae complex	circular	263138	47.01411426703857	IncHI2_1, BX664015 |IncHI2A_1, BX664015	IncHI2 DLST(1):smr0018(1);smr0199(1)	0	0	1	0	0	0	0	0	1	0	0	0	0	0	1	0	0	0	1	1	0	1	0	0	0	0	0	0
CP040696.1	0.0186195	0	511	123	65.081	PTU-HI2	IV	1.0000	Query is a PTU-HI2 plasmid	2019-06-07	China	East Asia	Domestic animal	Enterobacteriaceae	Citrobacter	Citrobacter freundii	circular	309536	47.71076708363486	IncHI2_1, BX664015 |IncHI2A_1, BX664015	IncHI2 DLST(1):smr0018(1);smr0199(1)	0	0	1	0	0	0	0	0	1	0	0	0	0	0	0	0	0	0	1	0	0	1	0	0	0	0	1	0
CP051271.1	0.0186813	0	510	125	61.978	PTU-HI2	IV	1.0000	Query is a PTU-HI2 plasmid	2020-08-04	Canada	North America	Domestic animal	Enterobacteriaceae	Salmonella	Salmonella enterica	circular	267356	45.43305555139963	IncHI2_1, BX664015 |IncHI2A_1, BX664015	IncHI2 DLST(1):smr0018(1);smr0199(1)	0	0	0	0	0	0	0	0	0	0	0	0	0	0	0	1	0	0	0	1	0	0	0	0	0	0	0	0
CP053056.1	0.0188053	0	508	126	60.465	PTU-HI2	IV	1.0000	Query is a PTU-HI2 plasmid	2021-01-02	USA	North America	Domestic animal	Enterobacteriaceae	Salmonella	Salmonella enterica	circular	269824	45.537832068311204	IncHI2_1, BX664015 |IncHI2A_1, BX664015	IncHI2 DLST(1):smr0018(1);smr0199(1)	0	0	0	0	0	0	0	0	0	0	0	0	0	0	1	0	0	0	0	0	0	0	0	0	0	0	0	0
CP063225.1	0.0188675	0	507	129	69.435	PTU-HI2	IV	1.0000	Query is a PTU-HI2 plasmid	2020-11-18	Switzerland	Europe	Human	Enterobacteriaceae	Enterobacter	Enterobacter cloacae complex	circular	336282	47.820876526248796	IncHI2A_1, BX664015 |IncHI2_1, BX664015	IncHI2 DLST(1):smr0018(1);smr0199(1)	0	0	0	0	0	0	0	0	0	0	0	0	0	0	0	0	0	0	0	0	0	0	0	0	0	0	0	0
CP044215.1	0.0188675	0	507	130	67.446	PTU-HI2	IV	1.0000	Query is a PTU-HI2 plasmid	2019-10-07	United Kingdom	Europe	Human	Enterobacteriaceae	Klebsiella	Klebsiella aerogenes	circular	333880	47.40625374386007	IncHI2_1, BX664015 |IncHI2A_1, BX664015	IncHI2 DLST(1):smr0018(1);smr0199(1)	0	0	1	0	0	0	0	0	1	0	0	0	0	0	0	0	0	0	1	0	0	1	0	0	0	0	0	0
CP028975.1	0.0188675	0	507	128	65.399	PTU-HI2	IV	1.0000	Query is a PTU-HI2 plasmid	2018-12-26	China	East Asia	Human	Enterobacteriaceae	Cronobacter	Cronobacter sakazakii	circular	340723	48.58022499214905	IncHI2A_1, BX664015 |IncHI2_1, BX664015	IncHI2 DLST(1):smr0018(1);smr0199(1)	0	0	1	1	0	0	0	0	1	0	0	0	0	0	1	0	0	0	1	1	0	1	0	0	0	0	1	0
CP022533.1	0.0189925	0	505	131	67.379	PTU-HI2	IV	1.0000	Query is a PTU-HI2 plasmid	2017-08-03	Australia	Australia	Human	Enterobacteriaceae	Enterobacter	Enterobacter cloacae complex	circular	330060	47.31109495243289	IncHI2_1, BX664015 |IncHI2A_1, BX664015	IncHI2 DLST(1):smr0018(1);smr0199(1)	1	0	0	1	0	0	0	0	0	1	0	0	0	0	0	0	0	0	1	0	0	1	0	0	0	0	0	0
CP051345.1	0.0189925	0	505	132	62.345	PTU-HI2	IV	1.0000	Query is a PTU-HI2 plasmid	2021-01-27	USA	North America	Domestic animal	Enterobacteriaceae	Salmonella	Salmonella enterica	circular	277441	45.695481201408604	IncHI2_1, BX664015 |IncHI2A_1, BX664015	IncHI2 DLST(1):smr0018(1);smr0199(1)	0	0	0	0	0	0	0	0	0	0	0	0	1	0	0	0	0	0	0	1	0	0	0	0	0	0	0	0
CP069802.1	0.0190552	0	504	134	63.348	PTU-HI2	IV	1.0000	Query is a PTU-HI2 plasmid	2021-02-23	China	East Asia	Environment	Enterobacteriaceae	Citrobacter	Citrobacter portucalensis	circular	292108	46.70361647062045	IncHI2A_1, BX664015 |IncHI2_1, BX664015	IncHI2 DLST(1):smr0018(1);smr0199(1)	0	0	0	0	0	0	0	0	0	0	0	0	0	0	0	0	0	0	0	0	0	0	0	0	0	0	0	0
CP035634.1	0.0190552	0	504	133	63.347	PTU-HI2	IV	1.0000	Query is a PTU-HI2 plasmid	2019-02-15	China	East Asia	Human	Enterobacteriaceae	Enterobacter	Enterobacter cloacae complex	circular	289962	46.66783923410654	IncHI2A_1, BX664015 |IncHI2_1, BX664015	IncHI2 DLST(1):smr0018(1);smr0199(1)	0	0	0	0	0	0	0	0	0	0	0	0	0	0	0	0	0	0	0	0	0	0	0	0	0	0	0	0
CP049189.1	0.0194991	0	497	139	67.949	PTU-HI2	IV	1.0000	Query is a PTU-HI2 plasmid	2020-03-03	China	East Asia	Human	Enterobacteriaceae	Enterobacter	Enterobacter cloacae complex	circular	394232	49.64158160676962	IncHI2A_1, BX664015 |IncHI2_1, BX664015	IncHI2 DLST(1):smr0018(1);smr0199(1)	0	0	1	1	0	0	0	0	1	0	0	0	0	0	1	0	0	0	1	1	0	1	0	0	0	0	1	0
CP051392.1	0.0194991	0	497	137	62.922	PTU-HI2	IV	1.0000	Query is a PTU-HI2 plasmid	2021-01-02	USA	North America	Domestic animal	Enterobacteriaceae	Salmonella	Salmonella enterica	circular	282550	46.032914528402046	IncHI2_1, BX664015 |IncHI2A_1, BX664015	IncHI2 DLST(1):smr0018(1);smr0199(1)	0	0	0	0	0	0	0	1	0	0	0	0	0	0	0	0	0	1	0	1	0	0	0	0	0	0	0	0
CP051322.1	0.0194991	0	497	138	62.903	PTU-HI2	IV	1.0000	Query is a PTU-HI2 plasmid	2021-01-02	USA	North America	Domestic animal	Enterobacteriaceae	Salmonella	Salmonella enterica	circular	278418	45.98732840549103	IncHI2_1, BX664015 |IncHI2A_1, BX664015	IncHI2 DLST(1):smr0018(1);smr0199(1)	0	0	0	0	0	0	0	1	0	0	0	0	0	0	0	0	0	1	0	1	0	0	0	0	0	0	0	0
CP051274.1	0.0198862	0	491	142	62.008	PTU-HI2	IV	1.0000	Query is a PTU-HI2 plasmid	2020-08-04	Canada	North America	Wild animal	Enterobacteriaceae	Salmonella	Salmonella enterica	circular	267333	45.49905922575963	IncHI2_1, BX664015 |IncHI2A_1, BX664015	IncHI2 DLST(1):smr0018(1);smr0199(1)	0	0	0	0	0	0	0	0	0	0	0	0	0	0	0	1	0	0	0	1	0	0	0	0	0	0	0	0
CP043767.1	0.0200167	0	489	143	65.606	PTU-HI2	IV	1.0000	Query is a PTU-HI2 plasmid	2019-10-13	United Kingdom	Europe	Human	Enterobacteriaceae	Enterobacter	Enterobacter cloacae complex	circular	331049	47.740968859594794	IncHI2_1, BX664015 |IncHI2A_1, BX664015	IncHI2 DLST(1):smr0018(1);smr0199(1)	0	0	0	0	0	0	0	0	0	0	0	0	0	0	0	0	0	0	1	0	0	1	0	0	0	0	0	0
CP044256.1	0.0201478	0	487	145	63.511	PTU-HI2	IV	1.0000	Query is a PTU-HI2 plasmid	2019-10-07	USA	North America	Domestic animal	Enterobacteriaceae	Salmonella	Salmonella enterica	circular	290830	46.025169342915106	IncHI2_1, BX664015 |IncHI2A_1, BX664015	IncHI2 DLST(1):smr0018(1);smr0199(1)	0	0	0	0	0	0	0	0	0	0	0	0	0	0	0	0	0	0	0	0	0	0	0	0	0	0	0	0
CP049309.1	0.0210181	0	474	149	63.684	PTU-HI2	IV	1.0000	Query is a PTU-HI2 plasmid	2020-02-26	USA	North America	Food	Enterobacteriaceae	Salmonella	Salmonella enterica	circular	310495	45.493164141129476	IncHI2_1, BX664015 |IncHI2A_1, BX664015	IncHI2 DLST(1):smr0018(1);smr0199(1)	0	0	0	0	0	0	0	0	0	0	0	0	0	0	0	0	0	0	0	0	0	0	0	0	0	0	0	0
CP033103.1	0.0218499	0	462	158	64.231	PTU-HI2	IV	1.0000	Query is a PTU-HI2 plasmid	2019-12-20	China	East Asia	Human	Enterobacteriaceae	Enterobacter	Enterobacter cloacae complex	circular	343918	48.43218441605266	IncHI2A_1, BX664015 |IncHI2_1, BX664015	IncHI2 DLST(1):smr0018(1);smr0199(1)	0	0	1	0	0	0	0	0	1	0	0	0	0	0	0	0	0	0	0	0	0	0	0	0	0	0	1	1
CP022696.1	0.0218499	0	462	156	61.98	PTU-HI2	IV	1.0000	Query is a PTU-HI2 plasmid	2017-08-16	Australia	Australia	Human	Enterobacteriaceae	Citrobacter	Citrobacter farmeri	circular	328945	47.83079238170515	IncHI2A_1, BX664015 |IncHI2_1, BX664015	IncHI2 DLST(1):smr0018(1);smr0199(1)	1	0	0	1	0	0	0	0	0	1	0	0	0	0	1	0	0	0	1	0	0	1	0	0	0	0	0	0
CP042616.1	0.0219913	0	460	161	62.12	PTU-HI2	IV	0.9118	Query is a PTU-HI2 plasmid	2019-08-15	Taiwan	East Asia	Domestic animal	Enterobacteriaceae	Escherichia	Escherichia coli	circular	269463	46.51844594619669	IncHI2_1, BX664015 |IncHI2A_1, BX664015	IncHI2 DLST(1):smr0018(1);smr0199(1)	0	0	0	0	1	0	0	0	0	0	0	0	0	0	1	0	0	0	0	0	1	0	0	0	0	0	0	0
LC511997.1	0.0226378	0	451	164	68.835	PTU-HI2	IV	0.9118	Query is a PTU-HI2 plasmid	2020-06-03	Myanmar	South and Southeast Asia	Human	Enterobacteriaceae	Enterobacter	Enterobacter cloacae complex	circular	345906	47.96389770631328	IncHI2A_1, BX664015 |IncHI2_1, BX664015	IncHI2 DLST(1):smr0018(1);smr0199(1)	0	0	0	0	0	0	0	0	0	0	0	0	0	0	0	0	0	0	1	0	0	1	0	0	1	0	0	0
CP059429.1	0.0230043	0	446	166	66.405	-	-	1.0000	PTU could not be assigned. Query is part of a sHSBM cluster of size 1	2020-09-30	Czech Republic	Europe	Human	Enterobacteriaceae	Citrobacter	Citrobacter freundii	circular	369945	48.76400546027112	IncHI2A_1, BX664015 |IncM1_1, U27345, |IncHI2_1, BX664015	IncHI2 DLST(1):smr0018(1);smr0199(1)	0	0	0	0	0	1	0	0	0	0	0	0	0	0	1	0	1	0	0	1	0	0	0	0	0	0	0	0
CP027678.1	0.0233014	0	442	169	57.109	PTU-HI2	IV	1.0000	Query is a PTU-HI2 plasmid	2018-04-28	Germany	Europe	Wild animal	Enterobacteriaceae	Salmonella	Salmonella enterica	circular	284485	45.8424873016152	IncHI2_1, BX664015 |IncHI2A_1, BX664015	IncHI2 DLST(1):smr0018(1);smr0199(1)	0	0	0	0	0	0	0	0	0	0	0	0	0	0	0	0	0	0	0	0	0	0	0	0	0	0	0	0
CP072939.1	0.0244475	0	427	174	66.674	PTU-HI2	IV	1.0000	Query is a PTU-HI2 plasmid	2021-04-20	China	East Asia	Human	Enterobacteriaceae	Klebsiella	Klebsiella pneumoniae	circular	384269	47.897176196882896	IncHI2A_1, BX664015 |IncHI2_1, BX664015	IncHI2 DLST(1):smr0018(1);smr0199(1)	0	0	1	0	0	0	0	0	1	0	0	0	0	0	0	0	0	0	0	0	0	0	0	0	0	0	1	0
CP080514.1	0.0248413	0	422	175	66.789	PTU-HI2	IV	1.0000	Query is a PTU-HI2 plasmid	2021-08-11	Saudi Arabia	East Africa and Western Asia	Food	Enterobacteriaceae	Salmonella	Salmonella enterica	circular	352141	48.23124827838849	IncHI2A_1, BX664015 |IncHI2_1, BX664015	IncHI2 DLST(1):smr0018(1);smr0199(1)	0	0	0	1	0	0	0	0	0	0	0	0	0	0	0	0	0	0	0	0	0	0	0	0	0	0	0	0
CP043927.1	0.026819	0	398	179	68.98	PTU-HI2	IV	1.0000	Query is a PTU-HI2 plasmid	2019-09-24	Argentina	South America and Caribbean	Human	Enterobacteriaceae	Klebsiella	Klebsiella quasipneumoniae	circular	477340	48.679976536640545	IncHI2A_1, BX664015 |IncHI2_1, BX664015	IncHI2 DLST(1):smr0018(1);smr0199(1)	0	0	1	0	0	0	0	0	1	0	0	0	0	0	1	0	0	0	1	0	0	1	0	0	0	0	1	0
CP080540.1	0.0287714	0	376	186	56.574	PTU-HI2	IV	1.0000	Query is a PTU-HI2 plasmid	2021-08-11	China	East Asia	Human	Enterobacteriaceae	Citrobacter	Citrobacter braakii	circular	348495	47.925508256933384	IncHI2A_1, BX664015 |IncHI2_1, BX664015	IncHI2 DLST(1):smr0018(1);smr0199(1)	0	0	0	0	0	0	0	0	0	0	0	0	0	0	0	0	0	0	0	0	0	0	0	0	0	0	0	0
Data summary
ref: pGENC414	Mash distance	%ID
Min	0.00218918	56.574
Max	0.0287714	90.297
Mean	0.0162152	68.8552
Genus	number	%
Enterobacter	49	53.8462
Salmonella	12	13.1868
Citrobacter	11	12.0879
Klebsiella	7	7.69231
Escherichia	6	6.59341
Leclercia	3	3.2967
Cronobacter	1	1.0989
Phytobacter	1	1.0989
Raoultella	1	1.0989
Origin	number	%
Human	57	62.6374
Domestic animal	15	16.4835
Environment	6	6.59341
Food	5	5.49451
Surface	5	5.49451
Wild animal	3	3.2967
Location	number	%
East Asia	25	27.4725
Europe	25	27.4725
North America	18	19.7802
Australia	11	12.0879
South America and Caribbean	6	6.59341
East Africa and Western Asia	4	4.3956
South and Southeast Asia	2	2.1978
[truncated: 95 more columns]
