# Supplementary material for: Emergence of a Novel Lineage and Wide Spread of a blaCTX-M-15/IncHI2/ST1 Plasmid among Nosocomial Enterobacter in Guadeloupe
Source: Antibiotics (Basel). 2022 Oct 20;11(10):1443. doi: 10.3390/antibiotics11101443 (PMC9598596; doi:10.3390/antibiotics11101443)
Supplement: Supplementary file 1 [file antibiotics-11-01443-s001.zip › Data Set S4.xlsx]

## Sheet: Sutton's Clade L metadata
													Reference strains					Supplemental SRA accession number		BioSample		Strain ID				Assembly quality control criteria
DATA SET S4. Details of genetic content and origin of whole-genome sequenced E. cloacae complex Sutton's clade L isolates. These strains were downloaded from Genbank, ENA and/or DDJB. Related searches: "Enterobacter chengduensis", "Enterobacter cloacae complex clade L", "Enterobacter genomosp. L", "NCBI:txid2494701", "NCBI:txid2302427". The Similar Genome Finder Service was also used to find simi…													Sutton GG. et al. reference	Accession number	Wu W. et al. references	Accession number		SRR16640523		SAMN22612390		GENC015				* Correct identification (GGDC/FastANI)
													E. cloacae complex clade L	LEDN00000000	E. chengduensis	CP043318		SRR16640508		SAMN22612391		GENC224				* Busco score ≥97% (single copy completness - Enterobacterales)
															E. cloacae complex Taxon 4	JZXZ00000000										* No. of contigs (≥1000bp) <300
																										* N50 ≥25,000
BioSample		Accession number	Strain	Country	Origin	Origin details	Collection Year	hsp60ECCtool output on whole-genome sequence (Best result)					E. cloacae complex identification according to Sutton GG. et al. doi: 10.12688/f1000research.14566.2		E. cloacae complex identification according to Wu W. et al., Zong Z. et al. and Feng Y. et al. doi: 10.1128/mSystems.00527-20, 10.1016/j.tim.2020.12.009 and 10.1128/AAC.01596-21			isMLST identification								Assembly quality						Resfinder
								hsp60 Cluster	Sutton GG. et al. associated species and clade	Wu W. et al. associated species or taxon	% identity	Reference assembly
									doi: 10.12688/f1000research.14566.2	doi: 10.1128/mSystems.00527-20			WGS clade and associated hsp60 cluster	ANI (%) see next table for details	WGS species or Taxon name	ANI (%) see next table for details	isDDH formula 2 (%) see next table for details	Sequence type	dnaA	fusA	gyrB	leuS	pyrG	rplB	rpoB	BUSCO (% - single copy completness) Enterobacterales	# contigs	# contigs ≥ 1000 bp	QUAST N50 (bp)	GC (%)	Total length (bp)	ARR-3	aac(3)-IIa	aac(3)-IIb	aac(3)-IId	aac(6')-IIc	aac(6')-Ib-cr	aac(6')-Ib	aadA2	ant(2'')-Ia	ant(3'')-Ia	aph(3'')-Ib	aph(3')-VIa	aph(3')-VIb	aph(6)-Id	armA	blaACT-2	blaACT-4	blaACT-6
SAMD00239574		BMBZ00000000	AS-1	Japan	Activated sludge	NI	2018	Cluster_UD4	Enterobacter_cloacae_complex_Clade_L	Enterobacter_cloacae_complex_Taxon_4	100.000	GCA000958265.1	L (-)	99.6839	E. cloacae complex Taxon 4	99.5806	98.6	666.197	144	106	165.309	237	150	12	129	98.9	18	14	2915782	55.64	5205692	0	0	1	0	1	0	0	0	0	0	1	0	0	1	0	0	0	1
SAMEA2273434		FKBK00000000	MDR0360_e2032	United Kingdom	Human	Blood	2009	Cluster_UD4	Enterobacter_cloacae_complex_Clade_L	Enterobacter_cloacae_complex_Taxon_4	100.000	GCA000958265.1	L (-)	99.9051	E. cloacae complex Taxon 4	99.5819	98.4	598.18	144	129	165.309	237	150	12	129	98.9	51	48	224556	55.91	4949808	0	1	0	0	0	1	0	1	0	0	1	0	0	1	0	0	0	1
SAMN02581254		JMUR00000000	BWH 43	USA	Human	Urine	2013	Cluster_UD4	Enterobacter_cloacae_complex_Clade_L	Enterobacter_chengduensis	100.000	GCA000965885.1	L (-)	95.5941	E. chengduensis	99.7932	99.4	414	136	99	153	160	140	12	92	98.9	7	7	2939335	56.16	5054612	0	0	0	0	0	0	0	0	0	0	0	0	0	0	0	0	0	1
SAMN03197595		JVIL00000000	405_ECLO	USA	Human	Urine	2012	Cluster_UD4	Enterobacter_cloacae_complex_Clade_L	Enterobacter_cloacae_complex_Taxon_4	100.000	GCA000958265_1	L (-)	99.8074	E. cloacae complex Taxon 4	99.7544	99	666.197	144	106	165.309	237	150	12	129	98.4	84	79	129850	56.16	4824940	0	0	0	0	0	0	0	0	0	0	0	0	0	0	0	0	0	1
SAMN03197605		JVIB00000000	414_ECLO	USA	Human	Urine	2012	Cluster_UD4	Enterobacter_cloacae_complex_Clade_L	Enterobacter_cloacae_complex_Taxon_4	100.000	GCA000958265_1	L (-)	99.822	E. cloacae complex Taxon 4	99.7365	99	666.197	144	106	165.309	237	150	12	129	97.7	66	59	186891	56.21	5024517	0	0	0	0	0	0	0	0	0	0	0	0	0	0	0	0	0	1
SAMN03277196		JZKT00000000	CIDEIMsCOL9	Colombia	Human	Bodily fluid	2010	Cluster_UD4	Enterobacter_cloacae_complex_Clade_L	Enterobacter_chengduensis	100.000	GCA000965885.1	L (-)	95.6248	E. chengduensis	99.8405	99.7	414	136	99	153	160	140	12	92	98.9	150	113	144216	55.90	5287051	0	1	0	0	0	0	0	0	0	0	0	0	0	0	0	0	0	1
SAMN03283668		JZYA00000000	44242	USA	Human	NI	2014	Cluster_UD4	Enterobacter_cloacae_complex_Clade_L	Enterobacter_cloacae_complex_Taxon_4	100.000	GCA000958265.1	L (-)	99.6882	E. cloacae complex Taxon 4	99.9921	100	598.18	144	129	165.309	237	150	12	129	98.9	103	85	190239	56.01	5084693	0	0	1	0	1	0	1	0	0	0	0	0	0	0	0	0	0	1
SAMN03283679		JZXZ00000000	44246	USA	Human	NI	2014	Cluster_UD4	Enterobacter_cloacae_complex_Clade_L	Enterobacter_cloacae_complex_Taxon_4	100.000	GCA000958265.1	L (-)	99.683	E. cloacae complex Taxon 4			598.18	144	129	165.309	237	150	12	129	98.9	104	88	180649	56.01	5086415	0	0	1	0	1	0	1	0	0	0	0	0	0	0	0	0	0	1
SAMN03732710		LEDT00000000	GN02468	USA	Human	Bodily fluid	2006	Cluster_UD4	Enterobacter_cloacae_complex_Clade_L	Enterobacter_cloacae_complex_Taxon_4	100.000	GCA000958265.1	L (-)	99.738	E. cloacae complex Taxon 4	99.7488	99.3	598.18	144	129	165.309	237	150	12	129	98.6	63	57	239382	56.17	4946421	0	0	0	0	0	0	0	1	0	0	0	0	0	0	0	0	0	1
SAMN03732717		LEDN00000000	GN02587	USA	Human	Bodily fluid	2007	Cluster_UD4	Enterobacter_cloacae_complex_Clade_L	Enterobacter_cloacae_complex_Taxon_4	100.000	GCA000958265.1	L (-)		E. cloacae complex Taxon 4	99.599	98.4	598.18	144	129	165.309	237	150	12	129	98.6	70	59	192277	56.12	4892918	0	0	0	0	0	0	0	1	0	0	0	0	0	0	0	0	0	1
SAMN04578341		LVTT00000000	GN04826	USA	Human	NI	2012	Cluster_UD4	Enterobacter_cloacae_complex_Clade_L	Enterobacter_cloacae_complex_Taxon_4	100.000	GCA000958265.1	L (-)	99.8904	E. cloacae complex Taxon 4	99.6269	98.3	598.18	144	129	165.309	237	150	12	129	97	234	195	47651	56.14	5064512	0	0	0	0	0	0	0	1	0	0	0	0	0	0	0	0	0	1
SAMN06173299		NJEZ00000000	FDAARGOS_286	USA	Human	Blood	2014	Cluster_UD4	Enterobacter_cloacae_complex_Clade_L	Enterobacter_cloacae_complex_Taxon_4	100.000	GCA002206155.2	L (-)	99.6125	E. cloacae complex Taxon 4	99.774	98.9	598.18	144	129	165.309	237	150	12	129	98.9	2	2	5022032	56.01	5101117	0	0	0	0	0	0	0	1	0	0	0	0	0	0	0	0	0	1
SAMN06249239		CP043318	WCHECl-C4	China	Human	Blood	2015	Cluster_UD4	Enterobacter_cloacae_complex_Clade_L	Enterobacter_chengduensis	100.000	GCA000965885.1	L (-)	95.594	E. chengduensis			414	136	99	153	160	140	12	92	98.9	2	2	5111427	55.74	5218125	0	0	0	0	0	0	0	0	0	0	0	0	0	0	0	0	0	1
SAMN06887675		NEWG00000000	EkBL-II-14(1)	Brazil	Human	Feces	2013	Cluster_UD4	Enterobacter_cloacae_complex_Clade_L	Enterobacter_chengduensis	100.000	GCA000965885.1	L (-)	95.6593	E. chengduensis	99.8181	99.7	414	136	99	153	160	140	12	92	98	286	264	31887	56.08	4990314	0	0	0	0	0	0	1	0	0	0	0	0	0	0	0	0	0	1
SAMN07291402		SWHP00000000	C2-143-1	Colombia	Human	Blood	2015	Cluster_UD4	Enterobacter_cloacae_complex_Clade_L	Enterobacter_chengduensis	100.000	GCA000965885.1	L (-)	95.6771	E. chengduensis	99.8384	99.5	414	136	99	153	160	140	12	92	98.9	120	104	113034	55.90	5199769	0	1	0	0	0	0	0	0	0	0	1	0	0	1	0	0	0	1
SAMN07610232		SRR6676750	UM_CRE_47 patient 43	USA	Human	Urine	2015	Cluster_UD4	Enterobacter_cloacae_complex_Clade_L	Enterobacter_chengduensis	100.000	GCA000965885.1	L (-)	95.672	E. chengduensis	99.8205	99.5	414	136	99	153	160	140	12	92	98.9	149	131	70304	56.11	4981123	0	0	0	0	0	0	0	0	0	0	0	0	0	0	0	0	0	1
SAMN07714120		PCFB00000000	HN503E2II	Cameroon	Human	Nares	2016	Cluster_UD4	Enterobacter_cloacae_complex_Clade_L	Enterobacter_cloacae_complex_Taxon_4	100.000	GCA000958265.1	L (-)	99.7017	E. cloacae complex Taxon 4	99.6466	98.4	666.197	144	106	165.309	237	150	12	129	98.9	296	96	122763	56.20	4878638	0	0	0	0	0	0	0	0	0	1	1	0	0	1	0	0	0	1
SAMN07714121		PCFC00000000	PN108E5IIB	Cameroon	Pig	Nares	2016	Cluster_UD4	Enterobacter_cloacae_complex_Clade_L	Enterobacter_cloacae_complex_Taxon_4	100.000	GCA000958265.1	L (-)	99.7259	E. cloacae complex Taxon 4	99.6335	98.5	666.197	144	106	165.309	237	150	12	129	98.6	103	84	117633	56.21	4794257	0	0	0	0	0	0	0	0	0	1	1	0	0	1	0	0	0	1
SAMN09435809		QMDH00000000	99B3	France	Human	Rectal swab	2016	Cluster_UD4	Enterobacter_cloacae_complex_Clade_L	Enterobacter_cloacae_complex_Taxon_4	99.331	GCA000958265.1	L (-)	98.6585	E. cloacae complex Taxon 4	98.7067	90.5	1065	305	106	330	367	298	138	18	98.9	155	89	151932	55.88	5342742	0	0	0	0	0	0	0	1	1	0	0	0	0	0	1	0	0	1
SAMN10525011		RWHT00000000	WCHECh090071	China	Human	Sputum	2016	Cluster_UD4	Enterobacter_cloacae_complex_Clade_L	Enterobacter_chengduensis	100.000	GCA000965885.1	L (-)	95.6003	E. chengduensis	99.7914	99.3	414	136	99	153	160	140	12	92	98.6	95	81	107412	56.06	4933607	0	0	0	0	0	0	0	0	0	0	0	0	0	0	0	0	0	1
SAMN13829993		JAAATV000000000	5832	Nigeria	Human	Urine	2015	Cluster_UD4	Enterobacter_cloacae_complex_Clade_L	Enterobacter_cloacae_complex_Taxon_4	99.331	GCA000958265.1	L (-)	98.731	E. cloacae complex Taxon 4	98.7757	90.7	1065	305	106	330	367	298	138	18	98.9	242	168	62479	56.10	4912592	0	1	0	0	0	1	0	0	0	1	1	0	0	1	0	0	0	1
SAMN14640095		SRR11585209	E17	Spain	Human	Gut	2014	Cluster_UD4	Enterobacter_cloacae_complex_Clade_L	Enterobacter_cloacae_complex_Taxon_4	100.000	GCA000958265.1	L (-)	99.8395	E. cloacae complex Taxon 4	99.7479	99.3	598.18	144	129	165.309	237	150	12	129	98.9	74	67	215839	55.57	5108714	0	0	0	0	0	0	0	1	1	0	0	0	0	0	0	0	0	1
SAMN15913966		SRR12525865	GENC139	Guadeloupe	Human	Blood	2018	Cluster_UD4	Enterobacter_cloacae_complex_Clade_L	Enterobacter_cloacae_complex_Taxon_4	99.331	GCA000958265.1	L (-)	98.5937	E. cloacae complex Taxon 4	98.6637	90.4	1503	305	106	330	367	298	177	18	98.9	121	105	131451	55.63	5324948	0	1	0	0	0	1	0	0	0	0	1	0	0	1	0	0	0	1
SAMN15913968		SRR12525863	GENC165	Guadeloupe	Wastewater	WWTP effluents	2018	Cluster_UD4	Enterobacter_cloacae_complex_Clade_L	Enterobacter_cloacae_complex_Taxon_4	100.000	GCA000958265.1	L (-)	99.8826	E. cloacae complex Taxon 4	99.7047	98.8	598.18	144	129	165.309	237	150	12	129	97.7	159	147	92654	55.62	5540554	0	1	0	0	0	1	0	1	0	0	1	0	0	1	0	0	0	1
SAMN15913975		SRR12525874	GENC308	Guadeloupe	Wastewater	Hospital effluents	2019	Cluster_UD4	Enterobacter_cloacae_complex_Clade_L	Enterobacter_cloacae_complex_Taxon_4	100.000	GCA000958265.1	L (-)	99.7851	E. cloacae complex Taxon 4	99.6804	98.7	598.18	144	129	165.309	237	150	12	129	98.2	139	124	115655	55.52	5602649	0	1	0	0	0	1	0	1	0	1	1	0	0	1	0	0	0	1
SAMN16561281		JADKYK000000000	IR5473	China	Human	NI	2018	Cluster_UD4	Enterobacter_cloacae_complex_Clade_L	Enterobacter_chengduensis	100.000	GCA000965885.1	L (-)	95.6987	E. chengduensis	99.8035	99.6	414	136	99	153	160	140	12	92	98.9	93	91	138231	56.05	5060412	0	1	0	0	0	1	0	0	0	0	1	0	1	1	0	0	0	1
SAMN16981890		SRR13182844	2019HL-00821	USA	Human	Feces	2019	Cluster_UD4	Enterobacter_cloacae_complex_Clade_L	Enterobacter_cloacae_complex_Taxon_4	100.000	GCA000958265_1	L (-)	99.9502	E. cloacae complex Taxon 4	99.6915	98.6	666.197	144	106	165.309	237	150	12	129	98.4	74	70	191848	56.18	4982405	0	0	0	0	0	0	0	1	0	0	0	0	0	0	0	0	0	1
SAMN19316168		JAHETQ000000000	120062	China	Human	Blood	2019	Cluster_UD4	Enterobacter_cloacae_complex_Clade_L	Enterobacter_chengduensis	100.000	GCA000965885.1	L (-)	95.5253	E. chengduensis	99.8865	99.5	414	136	99	153	160	140	12	92	98.9	136	89	130958	55.35	5442691	0	0	1	0	1	0	0	0	0	0	0	0	0	0	0	0	0	1
SAMN19316177		JAHETZ000000000	120076	China	Human	Blood	2019	Cluster_UD4	Enterobacter_cloacae_complex_Clade_L	Enterobacter_chengduensis	100.000	GCA000965885.1	L (-)	95.5909	E. chengduensis	99.8808	99.5	414	136	99	153	160	140	12	92	98.9	142	91	131377	55.35	5443680	0	0	1	0	1	0	0	0	0	0	0	0	0	0	0	0	0	1
SAMN22608585	This study	SRR16640526	GENC008	Guadeloupe	Human	Urine	2018	Cluster_UD4	Enterobacter_cloacae_complex_Clade_L	Enterobacter_cloacae_complex_Taxon_4	100.000	GCA000958265.1	L (-)	99.8271	E. cloacae complex Taxon 4	99.6778	98.6	598.18	144	129	165.309	237	150	12	129	98.9	127	106	127369	55.51	5359066	0	1	0	0	0	1	0	1	0	1	1	0	0	1	0	0	0	1
SAMN22608586	This study	SRR16640511	GENC011	Guadeloupe	Human	Urine	2018	Cluster_UD4	Enterobacter_cloacae_complex_Clade_L	Enterobacter_cloacae_complex_Taxon_4	99.331	GCA000958265.1	L (-)	98.5883	E. cloacae complex Taxon 4	98.649	90.3	1503	305	106	330	367	298	177	18	98.9	130	110	108544	56.06	5102677	0	1	0	0	0	0	0	0	0	0	1	0	0	1	0	0	0	1
SAMN22608589	This study	SRR16640535	GENC114	Guadeloupe	Human	Wound	2018	Cluster_UD4	Enterobacter_cloacae_complex_Clade_L	Enterobacter_cloacae_complex_Taxon_4	99.331	GCA000958265.1	L (-)	98.7005	E. cloacae complex Taxon 4	98.8135	91.1	1065	305	106	330	367	298	138	18	98.9	142	113	96654	55.76	5285555	0	0	0	0	0	1	0	0	0	0	1	0	0	1	0	0	0	1
SAMN22608591	This study	SRR16640517	GENC186	Guadeloupe	Human	Burn	2018	Cluster_UD4	Enterobacter_cloacae_complex_Clade_L	Enterobacter_cloacae_complex_Taxon_4	99.270	GCA000958265.1	L (-)	98.7429	E. cloacae complex Taxon 4	98.7289	91	1065	305	106	330	367	298	138	18	98.9	120	109	102130	56.31	4892424	0	1	0	0	0	0	0	0	0	0	0	1	0	0	0	0	0	1
SAMN22608592	This study	SRR16640533	GENC187	Guadeloupe	Human	Purulent discharge	2018	Cluster_UD4	Enterobacter_cloacae_complex_Clade_L	Enterobacter_cloacae_complex_Taxon_4	99.331	GCA000958265.1	L (-)	98.648	E. cloacae complex Taxon 4	98.6719	90.4	1503	305	106	330	367	298	177	18	98.9	148	132	85281	55.69	5296685	0	1	0	0	0	1	0	0	0	0	1	0	0	1	0	0	0	1
SAMN22608595	This study	SRR16640529	GENC204	Guadeloupe	Human	Blood	2018	Cluster_UD4	Enterobacter_cloacae_complex_Clade_L	Enterobacter_cloacae_complex_Taxon_4	99.331	GCA000958265.1	L (-)	98.7376	E. cloacae complex Taxon 4	98.7979	91.1	1065	305	106	330	367	298	138	18	98.9	123	106	103170	55.75	5262195	0	0	0	0	0	1	0	0	0	0	1	0	0	1	0	0	0	1
SAMN22608597	This study	SRR16640505	GENC208	Guadeloupe	Human	Urine	2018	Cluster_UD4	Enterobacter_cloacae_complex_Clade_L	Enterobacter_cloacae_complex_Taxon_4	99.331	GCA000958265.1	L (-)	98.6355	E. cloacae complex Taxon 4	98.6517	90.3	1503	305	106	330	367	298	177	18	98.9	125	109	99314	56.03	5136898	0	1	0	0	0	0	0	0	0	0	1	0	0	1	0	0	0	1
SAMN22608599	This study	SRR16640507	GENC217	Guadeloupe	Human	Catheter	2018	Cluster_UD4	Enterobacter_cloacae_complex_Clade_L	Enterobacter_cloacae_complex_Taxon_4	99.331	GCA000958265.1	L (-)	98.6412	E. cloacae complex Taxon 4	98.6294	90.3	1503	305	106	330	367	298	177	18	98.9	146	127	91172	55.71	5305256	0	1	0	0	0	0	0	0	0	0	1	0	0	1	0	0	0	1
SAMN22608601	This study	SRR16640510	GENC249	Guadeloupe	Human	Urine	2018	Cluster_UD4	Enterobacter_cloacae_complex_Clade_L	Enterobacter_cloacae_complex_Taxon_4	100.000	GCA000958265.1	L (-)	99.8872	E. cloacae complex Taxon 4	99.7149	98.7	598.18	144	129	165.309	237	150	12	129	98.9	147	128	85122	55.61	5237071	0	1	0	0	0	1	0	1	0	1	1	0	0	1	0	0	0	1
SAMN22608603	This study	SRR16640513	GENC324	Guadeloupe	Human	Urine	2019	Cluster_UD4	Enterobacter_cloacae_complex_Clade_L	Enterobacter_cloacae_complex_Taxon_4	99.331	GCA000958265.1	L (-)	98.5886	E. cloacae complex Taxon 4	98.5524	90.3	1503	305	106	330	367	298	177	18	98.9	150	129	89488	55.66	5309408	0	1	0	0	0	1	0	0	0	0	1	0	0	1	0	0	0	1
SAMN22608610	This study	SRR16640521	GENC354	Guadeloupe	Human	Urine	2019	Cluster_UD4	Enterobacter_cloacae_complex_Clade_L	Enterobacter_cloacae_complex_Taxon_4	100.000	GCA000958265.1	L (-)	99.8122	E. cloacae complex Taxon 4	99.6258	98.6	598.18	144	129	165.309	237	150	12	129	98.9	142	114	104268	55.51	5368357	0	1	0	0	0	1	0	1	0	0	1	0	0	1	0	0	0	1
SAMN22608616	This study	SRR16640531	GENC411	Guadeloupe	Human	Catheter	2019	Cluster_UD4	Enterobacter_cloacae_complex_Clade_L	Enterobacter_cloacae_complex_Taxon_4	99.331	GCA000958265.1	L (-)	98.5972	E. cloacae complex Taxon 4	98.6455	90.3	1503	305	106	330	367	298	177	18	98.9	141	121	118030	55.61	5343620	0	1	0	0	0	1	0	0	0	0	1	0	0	1	0	1	0	0
SAMN22608617	This study	SRR16640530	GENC414	Guadeloupe	Human	Blood	2019	Cluster_UD4	Enterobacter_cloacae_complex_Clade_L	Enterobacter_cloacae_complex_Taxon_4	99.331	GCA000958265.1	L (-)	98.6001	E. cloacae complex Taxon 4	98.642	90.3	1503	305	106	330	367	298	177	18	98.9	149	128	100618	55.65	5332296	0	1	0	0	0	1	0	0	0	0	1	0	0	1	0	0	0	1
SAMN22608618	This study	SRR16640539	GENC415	Guadeloupe	Human	Urine	2019	Cluster_UD4	Enterobacter_cloacae_complex_Clade_L	Enterobacter_cloacae_complex_Taxon_4	99.331	GCA000958265.1	L (-)	98.6464	E. cloacae complex Taxon 4	98.6835	90.3	1503	305	106	330	367	298	177	18	98.9	156	144	79193	55.67	5319022	0	1	0	0	0	1	0	0	0	0	1	0	0	1	0	0	0	1
SAMN22612245		JAKLRZ000000000	ECC445	Guadeloupe	Water	Water catchment area	2018	Cluster_UD4	Enterobacter_cloacae_complex_Clade_L	Enterobacter_chengduensis	99.148	GCA000965885.1	L (-)	95.5888	E. chengduensis	98.4763	88.2	1533	395	27	417	489	381	12	269	98.6	68	60	158242	55.78	5211418	0	0	0	0	0	0	0	0	0	0	0	0	0	0	0	0	1	0
SAMN22612390	This study	SRR16640523	GENC015	Guadeloupe	Human	Urine	2018	Cluster_UD4	Enterobacter_cloacae_complex_Clade_L	Enterobacter_chengduensis	100.000	GCA000965885.1	L (-)	95.6492	E. chengduensis	98.9197	93	1535	402	99	424	497	386	188	92	98.9	159	141	65656	56.22	4993600	0	0	0	0	0	0	0	0	0	0	0	0	0	0	0	0	0	1
SAMN22612391	This study	SRR16640508	GENC224	Guadeloupe	Human	Urine	2018	Cluster_UD4	Enterobacter_cloacae_complex_Clade_L	Enterobacter_cloacae_complex_Taxon_4	99.331	GCA000958265.1	L (-)	98.7392	E. cloacae complex Taxon 4	98.772	91	1065	305	106	330	367	298	138	18	98.9	123	109	77243	56.29	4842746	0	0	0	0	0	0	0	0	0	0	0	0	0	0	0	0	0	1
SAMN25419407		JAKMHZ000000000	11132	China	Human	Sputum	2011	Cluster_UD4	Enterobacter_cloacae_complex_Clade_L	Enterobacter_cloacae_complex_Taxon_4	97.810	GCA000958265.1	L (-)	97.9885	E. cloacae complex Taxon 4	98.0044	82.9	1966	144	342	513	623	298	12	129	98.9	19	19	832508	56.56	4528477	0	0	0	0	0	0	0	0	0	0	0	0	0	0	0	0	0	1
SAMN25419413		JAKMIF000000000	11866	China	Human	Blood	2011	Cluster_UD4	Enterobacter_cloacae_complex_Clade_L	Enterobacter_cloacae_complex_Taxon_4	99.574	GCA000958265.1	L (-)	98.717	E. cloacae complex Taxon 4	98.8048	91.6	1967	502	106	466	624	462	12	343	98.9	88	65	230301	55.68	5023005	1	0	0	0	0	1	0	0	0	0	0	0	0	0	0	0	0	1
SAMN25419447		JAKMJN000000000	14278	China	Human	Bile	2014	Cluster_UD4	Enterobacter_cloacae_complex_Clade_L	Enterobacter_cloacae_complex_Taxon_4	100.000	GCA000958265.1	L (-)	99.7902	E. cloacae complex Taxon 4	99.7399	98.9	666.197	144	106	165.309	237	150	12	129	98.6	57	35	250342	56.26	4759146	0	0	0	0	0	0	0	0	0	0	0	0	0	0	0	0	0	1
SAMN25419472		JAKMKM000000000	141186	China	Human	Sputum	2014	Cluster_UD4	Enterobacter_cloacae_complex_Clade_L	Enterobacter_chengduensis	100.000	GCA000965885.1	L (-)	95.5122	E. chengduensis	99.9141	99.7	414	136	99	153	160	140	12	92	98.9	104	76	168868	55.68	5225503	0	0	0	0	0	0	0	1	0	0	1	0	0	1	0	0	0	1
SAMN25419548		JAKMNK000000000	AR1284	China	Human	Sputum	2018	Cluster_UD4	Enterobacter_cloacae_complex_Clade_L	Enterobacter_chengduensis	100.000	GCA000965885.1	L (-)	95.6102	E. chengduensis	99.8617	99.4	414	136	99	153	160	140	12	92	98.9	90	66	138081	55.87	5079913	0	0	0	0	0	0	0	0	0	0	0	0	0	0	0	0	0	1
SAMN27549414		JALLDI000000000	CCBH27266	Brazil	Human	Bone	2019	Cluster_UD4	Enterobacter_cloacae_complex_Clade_L	Enterobacter_chengduensis	100.000	GCA000965885.1	L (-)	95.6784	E. chengduensis	99.7672	99.1	414	136	99	153	160	140	12	92	98.9	100	92	131141	56.05	5098516	0	1	0	0	0	1	0	0	0	0	0	0	0	0	0	0	0	1
SAMN28189452		JAMGOE000000000	C210031	China	Human	NI	2021	Cluster_UD4	Enterobacter_cloacae_complex_Clade_L	Enterobacter_chengduensis	100.000	GCA000965885.1	L (-)	95.4897	E. chengduensis	99.8933	99.7	414	136	99	153	160	140	12	92	98.6	123	99	133459	55.28	5520852	0	0	0	0	0	0	0	1	0	0	1	0	0	1	0	0	0	1
SAMN28189527		JAMGLI000000000	C210198	China	Human	NI	2021	Cluster_UD4	Enterobacter_cloacae_complex_Clade_L	Enterobacter_chengduensis	100.000	GCA000965885.1	L (-)	95.6044	E. chengduensis	99.9946	100	414	136	99	153	160	140	12	92	98.9	69	54	177313	55.84	5008982	0	0	0	0	0	0	0	0	0	0	0	0	0	0	0	0	0	1
SAMN28189563		JAMGJY000000000	C210236	China	Human	NI	2021	Cluster_UD4	Enterobacter_cloacae_complex_Clade_L	Enterobacter_chengduensis	100.000	GCA000965885.1	L (-)	95.5925	E. chengduensis	99.7913	99.3	414	136	99	153	160	140	12	92	98.9	84	70	154507	56.07	5028235	0	1	0	0	0	1	0	0	0	0	1	0	0	1	0	0	0	1
SAMN28189581		JAMGJG000000000	C210256	China	Human	NI	2021	Cluster_UD4	Enterobacter_cloacae_complex_Clade_L	Enterobacter_cloacae_complex_Taxon_4	100.000	GCA000958265.1	L (-)	99.8132	E. cloacae complex Taxon 4	99.7469	99.2	666.197	144	106	165.309	237	150	12	129	98.6	51	35	326818	56.12	4719940	0	0	0	0	0	0	0	0	0	0	0	0	0	0	0	0	0	1
SAMN28668607		DAHJSI000000000	M07468	Australia	Human	Rectal swab	2020	Cluster_UD4	Enterobacter_cloacae_complex_Clade_L	Enterobacter_chengduensis	100.000	GCA000965885.1	L (-)	95.7235	E. chengduensis	99.8187	99.5	414	136	99	153	160	140	12	92	98.6	260	231	53927	55.61	5557316	1	0	0	1	0	1	0	1	0	0	1	0	0	1	0	0	0	1
SAMN28744030		DAHIGL000000000	M89665	Australia	Human	Blood	2018	Cluster_UD4	Enterobacter_cloacae_complex_Clade_L	Enterobacter_chengduensis	100.000	GCA000965885.1	L (-)	95.551	E. chengduensis	99.9252	99.8	414	136	99	153	160	140	12	92	98.2	227	192	66340	55.57	5508307	1	0	0	1	0	1	0	0	0	0	1	0	0	1	0	0	0	1
[truncated: 70 more columns]

## Sheet: ANI details (Sutton GG. ref.)
DATA SET S4. FastANI output between whole-genome sequenced E. cloacae complex isolates and reference clades proposed by Sutton GG. et al. in 2018 doi: 10.12688/f1000research.14566.2. The best score for each strain is shown in bold.
Strain ID / Clade reference	Clade A (CP017183)	Clade B (CP017179)	Clade C (CP017180)	Clade D (CP017186)	Clade E (MKEQ00000000)	Clade F (AEXB00000000)	Clade G (NC014121)	Clade H (CP003678)	Clade I (CP017279)	Clade J (CP011863)	Clade K (JWAU00000000)	Clade L (LEDN00000000)	Clade M (CP017184)	Clade N (NPNR00000000)	Clade O (LVUF0000000)	Clade P (JUZQ00000000)	Clade Q (CP017181)	Clade R (ERS1779109)	Clade S (LZEN00000000)	Clade T (MTKD00000000)	Clade U (FYBA00000000)	Clade V (FYBB00000000)
SAMD00239574	88.2279	88.1536	88.3895	88.053	87.9511	89.6217	88.6681	88.7716	88.3743	93.3727	93.3022	99.6839	93.0163	91.0215	91.8568	90.0354	90.8402	91.2101	88.0864	91.156	87.1304	86.4619
SAMEA2273434	88.1011	88.0395	88.3423	87.9375	88.0917	89.5888	88.5951	88.7011	88.2754	93.226	93.2933	99.9051	92.8301	90.9733	91.8189	90.0367	90.6945	91.1165	88.0029	91.1324	87.149	86.4734
SAMN02581254	88.2681	88.2942	88.4521	87.9936	88.1956	89.5276	88.8098	88.793	88.3246	93.2424	93.2549	95.5941	92.8076	90.9678	91.9138	90.1763	91.2871	91.2037	88.004	91.1034	87.2262	86.4479
SAMN03197595	88.0065	88.1389	88.1505	87.8892	87.9482	89.5409	88.5288	88.677	88.2365	93.353	93.3172	99.8074	92.9031	91.0414	91.8382	90.0454	90.843	91.1133	88.052	91.0778	87.2104	86.5684
SAMN03197605	88.14	88.217	88.2574	88.0063	88.1109	89.7158	88.621	88.7465	88.3437	93.4195	93.3304	99.822	92.9549	91.0618	91.8464	90.0519	90.9096	91.1447	88.0743	91.1508	87.2779	86.5736
SAMN03277196	88.1261	88.1238	88.1642	87.9546	88.1345	89.5365	88.7561	88.6857	88.293	93.2615	93.3186	95.6248	92.7929	90.9678	91.9707	90.185	91.2803	91.1799	87.9648	91.1519	87.1503	86.4709
SAMN03283668	88.1702	88.1437	88.3272	87.9872	88.003	89.5818	88.6813	88.7218	88.2565	93.3241	93.3216	99.6882	92.9162	91.0338	91.8413	90.0295	90.7787	91.1265	88.1233	91.2371	87.1956	86.5411
SAMN03283679	88.1564	88.086	88.3163	87.9637	88.0177	89.6343	88.6753	88.7372	88.2184	93.3152	93.335	99.683	92.8471	91.0392	91.8168	90.0902	90.7482	91.1194	88.097	91.2321	87.1738	86.4885
SAMN03732710	88.1153	88.0217	88.2595	87.9663	88.1861	89.5091	88.4825	88.6864	88.2806	93.277	93.3377	99.738	92.8813	90.9865	91.7976	90.0352	90.7217	91.1752	88.0191	91.1493	87.124	86.4871
SAMN03732717	88.1006	88.0028	88.3138	88.0169	88.1281	89.5515	88.6421	88.6946	88.3339	93.2066	93.2879	100	92.8845	91.006	91.7979	90.078	90.8342	91.1634	88.1031	91.1555	87.1874	86.3929
SAMN04578341	88.0138	88.0172	88.2895	87.9127	88.0629	89.5035	88.6222	88.6391	88.2991	93.2297	93.2435	99.8904	92.8642	90.9552	91.8429	90.0252	90.749	91.1491	88.0795	91.0718	87.2393	86.4155
SAMN06173299	88.1535	88.178	88.358	87.9866	88.1724	89.5545	88.7081	88.8365	88.3971	93.3158	93.3015	99.6125	92.9368	90.9895	91.747	90.0292	90.7501	91.2128	88.0621	91.15	87.2379	86.5115
SAMN06249239	88.1855	88.224	88.3622	88.0806	88.0959	89.5437	88.7024	88.7655	88.3072	93.3386	93.2914	95.594	92.7791	91.032	91.8431	90.0095	91.2766	91.1546	88.077	91.1684	87.2586	86.4081
SAMN06887675	88.0675	88.1047	88.144	87.8694	88.0482	89.594	88.7635	88.6939	88.3224	93.1628	93.2114	95.6593	92.7666	90.9639	91.875	90.0886	91.3077	91.1703	88.0409	91.2436	87.1421	86.409
SAMN07291402	88.0638	88.2089	88.1372	87.9028	88.1567	89.5821	88.7717	88.6817	88.3509	93.2392	93.3133	95.6771	92.7964	91.0387	91.9112	90.1466	91.2767	91.166	88.058	91.2042	87.1648	86.5033
SAMN07610232	88.0563	88.2285	88.2931	87.9864	88.1865	89.5737	88.7507	88.69	88.4154	93.1967	93.3736	95.672	92.8321	91.0136	91.9133	90.2224	91.3305	91.2387	88.0567	91.2353	87.2284	86.4681
SAMN07714120	88.1063	88.1757	88.3249	88.0422	88.1655	89.6084	88.6283	88.7838	88.2924	93.2619	93.364	99.7017	92.9484	91.0345	91.8938	90.1325	90.872	91.1487	88.2213	91.2104	87.2265	86.4963
SAMN07714121	88.1117	88.2101	88.4179	88.1446	88.1347	89.5677	88.7323	88.7986	88.2775	93.3188	93.2785	99.7259	92.903	91.0737	91.9152	90.076	90.8203	91.1397	88.2211	91.1977	87.2531	86.4739
SAMN09435809	88.115	88.1891	88.2688	87.8936	88.0083	89.5856	88.5954	88.7399	88.3823	93.2891	93.3747	98.6585	92.8764	91.1176	91.9723	90.1189	90.7528	91.0823	88.2019	91.1296	87.2315	86.4651
SAMN10525011	88.0695	88.142	88.3116	88.0005	88.036	89.5243	88.8206	88.6391	88.2864	93.2426	93.2728	95.6003	92.7318	91.0494	91.8926	90.0649	91.2548	91.1542	88.048	91.1656	87.3182	86.4904
SAMN13829993	88.2088	88.2421	88.2988	88.0133	88.0883	89.6759	88.7703	88.786	88.4737	93.3651	93.3606	98.731	92.9694	91.1972	92.0965	90.1781	90.8604	91.2043	88.1666	91.2672	87.2292	86.5655
SAMN14640095	88.1359	88.0928	88.4211	87.9813	88.1388	89.6855	88.5979	88.7353	88.3443	93.3066	93.371	99.8395	92.9433	91.0884	91.9165	90.1151	90.8956	91.1651	88.1827	91.2068	87.2119	86.4416
SAMN15913966	88.0884	88.0838	88.2807	87.8182	88.0682	89.5787	88.5869	88.7304	88.3789	93.2679	93.3347	98.5937	92.8559	91.1306	92.0098	90.1296	90.6706	91.0572	88.1126	91.2464	87.1949	86.5057
SAMN15913968	88.1287	88.0789	88.3954	87.9665	88.162	89.6212	88.6063	88.7826	88.3566	93.2853	93.3485	99.8826	92.8632	91.0921	91.8214	90.0414	90.8414	91.1537	88.1006	91.1639	87.1431	86.5179
SAMN15913975	88.1907	88.0886	88.3969	88.0795	88.1364	89.6784	88.6431	88.7758	88.3139	93.2045	93.3686	99.7851	92.8985	91.0125	91.8391	90.0582	90.8548	91.1373	88.0864	91.2218	87.1965	86.4936
SAMN16561281	88.0655	88.166	88.2093	87.9127	88.0802	89.5759	88.8049	88.7326	88.349	93.3407	93.36	95.6987	92.822	91.0216	91.9257	90.0942	91.2334	91.2107	88.0524	91.2255	87.1795	86.4473
SAMN16981890	88.1993	88.2008	88.4269	88.0444	88.1963	89.6205	88.7119	88.7123	88.3063	93.3563	93.4149	99.9502	92.9142	91.0796	91.9365	90.1099	90.9495	91.1599	88.1523	91.1831	87.2956	86.522
SAMN19316168	87.9942	88.1215	88.1688	87.8662	88.0766	89.5086	88.6925	88.6689	88.3449	93.2478	93.2865	95.5253	92.7232	91.0008	91.8554	89.9657	91.2407	91.1251	88.0435	91.3354	87.1225	86.5374
SAMN19316177	88.0147	88.0851	88.1798	87.8622	88.1288	89.5498	88.7001	88.664	88.2712	93.2247	93.296	95.5909	92.7501	90.9889	91.8562	89.9348	91.1968	91.1416	87.9834	91.2687	87.1386	86.4828
SAMN22608585	88.1617	88.0312	88.3478	87.9374	88.1702	89.5132	88.644	88.6608	88.2234	93.2768	93.3064	99.8271	92.9121	91.0222	91.8542	90.0725	90.7197	91.1161	88.0459	91.1651	87.1604	86.4539
SAMN22608586	88.0863	88.1009	88.1695	87.9255	88.0753	89.5949	88.5417	88.7263	88.4116	93.1728	93.3539	98.5883	92.8531	91.1376	91.9562	90.0553	90.7996	91.1002	88.1102	91.2344	87.2265	86.4445
SAMN22608589	88.1277	88.1181	88.1706	87.8799	88.0842	89.6784	88.6049	88.7577	88.3729	93.2677	93.3829	98.7005	92.8696	91.0696	92.0355	90.11	90.8778	91.1134	88.1077	91.2109	87.2039	86.5348
SAMN22608591	88.1432	88.1589	88.208	87.9803	88.1217	89.5428	88.5865	88.7639	88.4129	93.3392	93.3621	98.7429	92.9455	91.1448	92.0195	90.1008	90.868	91.1737	88.1519	91.2931	87.256	86.5105
SAMN22608592	88.1141	88.0797	88.229	87.8773	88.0511	89.5761	88.5465	88.7181	88.4474	93.2155	93.3452	98.648	92.8731	91.0412	91.9409	90.026	90.7614	91.0594	88.1664	91.2236	87.2124	86.5437
SAMN22608595	88.0985	88.1696	88.2043	87.8624	88.0952	89.6186	88.5369	88.7029	88.3554	93.2525	93.3153	98.7376	92.8917	91.0643	92.0086	90.0854	90.83	91.1211	88.0285	91.2563	87.2374	86.5536
SAMN22608597	88.1061	88.1162	88.1658	87.883	88.0841	89.6297	88.5349	88.6645	88.3102	93.2385	93.3281	98.6355	92.8491	91.1177	91.9965	90.1145	90.7461	91.05	88.1138	91.2921	87.1724	86.4748
SAMN22608599	88.1577	88.0871	88.1951	87.8498	88.0219	89.5293	88.5428	88.7625	88.3485	93.2616	93.3535	98.6412	92.8541	91.072	91.9894	90.0966	90.7954	91.1078	88.118	91.2465	87.2508	86.5048
SAMN22608601	88.0884	88.071	88.3039	88.0018	88.0692	89.5207	88.6912	88.7028	88.224	93.2235	93.3176	99.8872	92.8998	90.9465	91.8155	90.0382	90.7339	91.1334	88.1262	91.1191	87.1528	86.556
SAMN22608603	88.0528	88.0275	88.1887	87.8815	88.0041	89.5723	88.443	88.7171	88.3188	93.1814	93.3281	98.5886	92.8993	91.069	92.0165	90.1006	90.7231	91.0549	88.0959	91.2606	87.2099	86.4548
SAMN22608610	88.0668	88.0151	88.3217	87.9825	88.1537	89.5589	88.6166	88.6736	88.2428	93.2922	93.3448	99.8122	92.8833	90.945	91.8313	90.0515	90.7444	91.0826	88.0855	91.1582	87.163	86.4638
SAMN22608616	88.139	88.1182	88.2116	87.871	88.0473	89.6125	88.4992	88.7233	88.3576	93.2417	93.321	98.5972	92.8123	91.1099	91.9723	90.1111	90.7895	91.0934	88.2027	91.2236	87.1818	86.5265
SAMN22608617	88.1181	88.0785	88.2175	87.8949	88.129	89.6231	88.4786	88.7086	88.3651	93.263	93.3172	98.6001	92.8754	91.0311	91.9229	90.0477	90.7956	91.0997	88.184	91.2533	87.2578	86.548
SAMN22608618	88.0588	88.0919	88.1497	87.8269	88.076	89.6356	88.511	88.6729	88.3439	93.293	93.3824	98.6464	92.9033	91.1155	92.0008	90.1083	90.7368	91.091	88.1022	91.2502	87.2397	86.4034
SAMN22612245	88.0583	88.128	88.1015	87.8838	88.0713	89.5043	88.5977	88.6864	88.2857	93.2479	93.3051	95.5888	92.7047	90.9922	91.9432	89.951	91.1536	91.1397	87.9906	91.1537	87.2256	86.4815
SAMN22612390	88.104	88.1948	88.3812	88.1532	88.1744	89.5875	88.7197	88.7433	88.3417	93.2705	93.3052	95.6492	92.7915	90.986	91.904	90.0942	91.295	91.1781	88.1219	91.2515	87.2871	86.4397
SAMN22612391	88.1562	88.1038	88.1123	87.8122	88.0913	89.6365	88.5173	88.7303	88.3261	93.2427	93.3326	98.7392	92.8984	91.0748	92.0296	90.0349	90.7813	91.0583	88.1875	91.197	87.1825	86.422
SAMN25419407	88.0828	88.139	88.1952	87.944	87.9822	89.6327	88.6286	88.6933	88.3779	93.3468	93.5105	97.9885	92.9803	91.0569	91.9327	90.0659	90.768	91.2175	88.0893	91.1356	87.1581	86.4889
SAMN25419413	88.1111	88.0318	88.1926	87.9435	88.0243	89.6048	88.6438	88.7254	88.278	93.2711	93.4062	98.717	92.9267	91.0894	91.8972	90.1045	90.7276	91.1865	88.1582	91.2277	87.1744	86.5887
SAMN25419447	88.1465	88.1017	88.2861	87.9037	88.0992	89.5804	88.6946	88.7232	88.3033	93.238	93.3749	99.7902	92.9245	91.0636	91.907	90.1893	90.799	91.1271	88.0616	91.2014	87.1329	86.3905
SAMN25419472	88.0657	88.1106	88.1637	87.8919	88.1416	89.6085	88.7038	88.5873	88.3139	93.162	93.2868	95.5122	92.7471	91.0144	91.799	90.0258	91.2042	91.1691	88.0215	91.1951	87.1448	86.4622
SAMN25419548	88.0922	88.2184	88.2588	87.8814	88.1775	89.5594	88.6935	88.6621	88.2514	93.2542	93.2762	95.6102	92.7111	90.9823	91.8865	90.1452	91.2007	91.1943	87.9795	91.168	87.2298	86.4795
SAMN27549414	88.1124	88.2331	88.315	87.9585	88.2034	89.5365	88.6926	88.6647	88.4266	93.2439	93.3136	95.6784	92.712	91.0797	91.9307	90.1644	91.2411	91.2185	88.122	91.2299	87.23	86.4796
SAMN28189452	88.1044	88.0741	88.1837	87.9485	88.1046	89.5092	88.7127	88.6649	88.182	93.2109	93.3182	95.4897	92.7224	90.9969	91.863	89.9784	91.2099	91.124	87.9567	91.235	87.1061	86.4156
SAMN28189527	88.0454	88.1262	88.2664	87.962	88.1077	89.5547	88.6139	88.6895	88.2014	93.2318	93.3148	95.6044	92.7582	91.0577	91.8603	90.0776	91.2734	91.1756	88.0375	91.2143	87.1387	86.4236
SAMN28189563	88.0875	88.2382	88.2316	87.9259	88.1231	89.544	88.7322	88.6753	88.3253	93.2313	93.2965	95.5925	92.7669	91.0266	91.9327	90.1211	91.1797	91.143	88.0408	91.189	87.2533	86.465
SAMN28189581	88.1622	88.1591	88.2344	88.0512	87.9624	89.6366	88.6429	88.7941	88.2747	93.3755	93.3947	99.8132	92.9212	91.0562	91.9333	90.0798	90.7621	91.1928	88.1087	91.1125	87.2173	86.4643
SAMN28668607	88.1947	88.2225	88.3616	87.9936	88.1113	89.6252	89.1387	88.7842	88.3663	93.3005	93.3974	95.7235	92.8413	91.1211	91.9822	90.101	91.3437	91.252	88.1326	91.1577	87.3422	86.4939
SAMN28744030	88.0623	88.1207	88.2518	87.9461	88.1013	89.5887	88.6845	88.6443	88.2808	93.1416	93.3756	95.551	92.7555	91.0369	91.8034	90.1489	91.2101	91.1135	88.1315	91.1412	87.1978	86.5398

## Sheet: ANI details (Wu, Zong, Feng)
DATA SET S4. FastANI output between whole-genome sequenced E. cloacae complex Sutton's clade L isolates and references proposed by Wu W. et al., Zong Z. et al. in 2020, and Feng Y. et al. in 2021. doi: 10.1128/mSystems.00527-20, 10.1016/j.tim.2020.12.009 and 10.1128/AAC.01596-21. The best score for each strain is shown in bold
Strain ID / species and Taxon references	E. asburiae (CP011863)	E. bugandensis (FYBI00000000)	E. cancerogenus (ERR1854846)	E. chengduensis (CP043318)	E. chuandaensis (QZCS00000000)	E. cloacae (CP001918)	E. dissolvens (WJWQ00000000)	E. dykesii (VTTY00000000)	E. hoffmannii (CP017186)	E. hormaechei (MKEQ00000000)	E. huaxiensis (QZCT00000000)	E. kobei (CP017181)	E. ludwigii (CP017279)	E. mori (GL890773)	E. oligotrophicus (AP019007)	E. quasihormaechei (SJON00000000)	E. quasimori (RXRX00000000)	E. quasiroggenkampii (LFDQ00000000)	E. roggenkampii (CP017184)	E. sichuanensis (POVL00000000)	E. soli (LXES00000000)	E. vonholyi (VTUC00000000)	E. wuhouensis (SJOO00000000)	E. xiangfangensis (CP017183)	E. cloacae complex Taxon 1 (AYJG00000000)	E. cloacae complex Taxon 2 (AZUB00000000)	E. cloacae complex Taxon 3 (JDWG00000000)	E. cloacae complex Taxon 4 (JZXZ00000000)	E. cloacae complex Taxon 5 (LECZ00000000)	E. cloacae complex Taxon 6 (CP014280)	E. cloacae complex Taxon 7 (QBJD00000000)	E. cloacae complex Taxon 9 (QQXP00000000)	E. cloacae complex Taxon 10 (PXJT00000000)	E. cloacae complex Taxon 11 (VRKN00000000)	E. cloacae complex Taxon 12 (QYOF00000000)	E. cloacae complex Taxon 13 (JAALAZ000000000)	E. cloacae complex Taxon 14 (FJXR00000000)	E. cloacae complex Taxon 15 (ERR296652)	E. cloacae complex Taxon 16 (SRR3654274)	E. cloacae complex Taxon 17 (SRR6676748)	E. cloacae complex Taxon 18 (DRR120609)	E. cloacae complex Taxon 19 (ERR2221156)	E. cloacae complex Taxon 20 (AP022133)	E. cloacae complex Taxon 21 (CP056199)	E. cloacae complex Taxon 22 (SRR12509077)	E. cloacae complex Taxon 23 (SOMG00000000)
SAMD00239574	93.3727	91.2101	87.1334	95.619	91.1612	88.6681	88.7443	93.1157	88.053	88.1169	88.5721	90.8402	88.3743	89.6217	87.8873	88.042	90.2669	93.0699	93.0163	91.0063	86.4531	92.9293	89.073	88.2279	93.3395	93.2285	90.0965	99.5806	91.9108	91.3492	87.5994	89.317	91.3689	93.0505	88.2852	87.8298	93.3087	86.92	88.2699	86.3803	86.8207	88.0609	87.5963	84.6072	87.7553	91.8561
SAMEA2273434	93.226	91.1165	87.1927	95.5295	91.0571	88.5951	88.6693	93.1984	87.9375	88.0928	88.5514	90.6945	88.2754	89.5888	87.8517	88.0081	90.338	92.9365	92.8301	90.9146	86.418	92.9273	88.9835	88.1011	93.2163	93.1974	89.9889	99.5819	91.8437	91.1941	87.6675	89.2729	91.1518	93.0431	88.2004	87.751	93.2185	86.8149	87.5757	86.3365	86.6885	88.0528	87.5259	84.5577	87.6972	91.8353
SAMN02581254	93.2424	91.2037	87.1859	99.7932	91.1423	88.8098	88.7252	93.1969	87.9936	88.3529	88.624	91.2871	88.3246	89.5276	88.0134	87.9964	90.2997	92.9068	92.8076	90.9313	86.4941	92.9044	89.0898	88.2681	93.1547	93.1869	90.0866	95.5396	92.0083	91.3567	87.6333	89.4128	91.3988	92.9292	88.1893	87.9067	93.2618	86.7472	87.6583	86.5955	86.7464	88.0482	87.5616	84.5959	87.6627	91.6974
SAMN03197595	93.353	91.1133	87.2123	95.6448	91.2237	88.5288	88.7131	93.2154	87.8892	88.01	88.6374	90.843	88.2365	89.5409	87.9394	88.0035	90.336	93.1006	92.9031	91.1272	86.5073	93.0246	89.0689	88.0065	93.2422	93.3122	90.0895	99.7544	91.9125	91.2474	87.6924	89.3613	91.2876	93.0844	88.2663	87.7923	93.2894	86.831	87.608	86.3446	86.697	87.9828	87.5241	84.4341	87.7175	91.8827
SAMN03197605	93.4195	91.1447	87.2148	95.6303	91.1933	88.621	88.7686	93.2293	88.0063	88.0743	88.6776	90.9096	88.3437	89.7158	87.9591	88.0325	90.4003	93.1278	92.9549	91.0763	86.5032	93.0061	89.1898	88.14	93.2556	93.3701	90.1792	99.7365	91.9651	91.2246	87.6559	89.4168	91.3442	93.1414	88.2971	87.9116	93.3965	86.7792	87.6674	86.3306	86.7603	88.0863	87.6171	84.5225	87.7268	91.8926
SAMN03277196	93.2615	91.1799	87.1382	99.8405	91.2009	88.7561	88.6771	93.1803	87.9546	88.1	88.514	91.2803	88.293	89.5365	87.8457	88.0002	90.2554	93.0059	92.7929	90.9267	86.3804	92.8729	89.0963	88.1261	93.1448	93.1529	90.0592	95.498	91.9763	91.3227	87.4813	89.3513	91.4215	92.9695	88.2684	87.8622	93.3822	86.7776	87.7078	86.5306	86.7704	88.0469	87.4791	84.5226	87.5019	91.7704
SAMN03283668	93.3241	91.1265	87.3163	95.5785	91.0178	88.6813	88.6914	93.2106	87.9872	88.1441	88.5818	90.7787	88.2565	89.5844	87.9078	88.0242	90.3175	92.9643	92.9162	90.9692	86.4835	92.9157	89.0013	88.1702	93.2049	93.1675	90.0714	99.9921	91.9198	91.2396	87.7225	89.3506	91.3405	93.0989	88.2195	87.8219	93.3979	86.9036	87.6523	86.4749	86.7529	88.0643	87.4859	84.5182	87.7104	91.8463
SAMN03283679	93.3152	91.1194	87.2117	95.5659	91.0584	88.6753	88.8039	93.221	87.9637	88.1211	88.5909	90.7482	88.2184	89.6343	87.8992	87.9774	90.328	92.9732	92.8471	90.9506	86.5525	92.9524	88.9893	88.1564	93.1719	93.2407	90.1188	100	91.9611	91.2629	87.7409	89.3713	91.3459	93.0689	88.2443	87.7912	93.374	86.8482	87.6974	86.4961	86.6848	88.1145	87.4509	84.5224	87.7478	91.8198
SAMN03732710	93.277	91.1752	87.2049	95.6361	91.0484	88.4825	88.6858	93.1673	87.9663	88.1998	88.6164	90.7217	88.2806	89.5091	87.8576	88.0704	90.3199	92.9819	92.8813	90.9264	86.4646	92.883	88.9976	88.1153	93.1726	93.2664	90.0975	99.7488	91.85	91.2335	87.613	89.3606	91.2571	93.0776	88.2578	87.7449	93.2192	86.8097	87.5053	86.2996	86.7956	87.9367	87.2636	84.5201	87.641	91.8578
SAMN03732717	93.2066	91.1634	87.2339	95.6357	91.1695	88.6421	88.7365	93.1781	88.0169	88.1442	88.5393	90.8342	88.3339	89.5515	87.8741	88.0884	90.2654	92.9196	92.8845	90.9855	86.3615	92.8815	89.0265	88.1006	93.2289	93.2589	90.1182	99.599	91.8562	91.2555	87.6547	89.2715	91.2186	93.0716	88.2191	87.8202	93.3182	86.77	87.6619	86.317	86.6028	87.9876	87.4325	84.5345	87.6395	91.8861
SAMN04578341	93.2297	91.1491	87.2051	95.5405	91.0072	88.6222	88.6408	93.1981	87.9127	88.0867	88.5762	90.749	88.2991	89.5035	87.8545	87.9873	90.2729	92.9427	92.8642	90.9745	86.3979	92.9256	88.9022	88.0138	93.1814	93.2703	90.0405	99.6269	91.8671	91.168	87.6431	89.2265	91.2309	92.9673	88.1546	87.7867	93.2512	86.7264	87.5591	86.3171	86.5968	88.0917	87.425	84.6355	87.6717	91.8601
SAMN06173299	93.3158	91.2128	87.2837	95.6965	91.05	88.7081	88.6868	93.1649	87.9866	88.2231	88.6535	90.7501	88.3971	89.5545	88.1638	88.0668	90.2986	93.0162	92.9368	90.9864	86.4603	92.9196	88.9345	88.1535	93.2134	93.2512	89.9916	99.774	91.8741	91.3376	87.6441	89.3659	91.2206	93.0488	88.1709	87.7956	93.2046	86.9041	87.5209	86.3078	86.7888	88.0568	87.6183	84.6634	87.6569	91.8049
SAMN06249239	93.3386	91.1546	87.1883	100	91.1948	88.7024	88.6516	93.1625	88.0806	88.2694	88.5743	91.2766	88.3072	89.5437	88.0277	87.9769	90.3091	92.8515	92.7791	90.9837	86.4696	92.8859	89.0184	88.1855	93.1493	93.0838	89.9627	95.6009	92.0117	91.3107	87.5186	89.327	91.3629	92.9471	88.2626	88.2277	93.2833	86.7049	87.5844	86.2986	86.7569	88.1464	87.6859	84.6462	87.6055	91.6576
SAMN06887675	93.1628	91.1703	87.1273	99.8181	91.1254	88.7635	88.7575	93.1735	87.8694	88.1714	88.685	91.3077	88.3224	89.594	87.9114	87.9694	90.3175	92.9555	92.7666	91.0439	86.5017	92.9117	89.0774	88.0675	93.0956	93.1713	90.0327	95.5523	91.9312	91.2856	87.5731	89.3912	91.4513	93.0342	88.1491	87.906	93.3363	86.7943	87.4727	86.5433	86.7455	88.0658	87.451	84.573	87.6067	91.7014
SAMN07291402	93.2392	91.166	87.1841	99.8384	91.1597	88.7717	88.7152	93.2375	87.9028	88.1968	88.7219	91.2767	88.3509	89.5821	87.8976	88.0413	90.3237	92.9716	92.7964	90.954	86.5147	92.8524	89.1442	88.0638	93.1375	93.1688	90.0693	95.5337	91.9841	91.3478	87.5338	89.4294	91.3987	93.0451	88.2267	87.8914	93.3299	86.7177	87.5765	86.511	86.6713	88.0657	87.4708	84.6033	87.5515	91.7754
SAMN07610232	93.1967	91.2387	87.1747	99.8205	91.2597	88.7507	88.7129	93.2281	87.9864	88.2303	88.5959	91.3305	88.4154	89.5737	87.9735	88.0495	90.3171	92.9674	92.8321	91.0158	86.464	92.9547	89.0808	88.0563	93.1351	93.2889	90.2296	95.592	92.0187	91.2952	87.5514	89.4326	91.5008	93.0413	88.3031	88.012	93.2213	86.8081	87.648	86.4839	86.674	88.1612	87.6019	84.6567	87.606	91.7886
SAMN07714120	93.2619	91.1487	87.2874	95.742	91.1737	88.6283	88.7455	93.2261	88.0422	88.2263	88.6521	90.872	88.2924	89.6084	87.9453	88.0663	90.2911	93.0382	92.9484	91.0292	86.5362	92.9639	88.9594	88.1063	93.2246	93.2921	90.1026	99.6466	91.9273	91.2513	87.7213	89.4076	91.2968	93.1098	88.2236	87.8133	93.2927	86.8685	87.6353	86.5082	86.708	88.0425	87.5297	84.6561	87.7786	91.8874
SAMN07714121	93.3188	91.1397	87.2597	95.7486	91.1378	88.7323	88.7179	93.2264	88.1446	88.2391	88.5912	90.8203	88.2775	89.5677	87.908	88.1074	90.2424	92.9344	92.903	91.0117	86.4429	92.9311	89.0009	88.1117	93.1912	93.3326	90.0897	99.6335	91.8716	91.2771	87.6963	89.3416	91.3043	93.1055	88.348	87.8108	93.3197	86.8947	87.7206	86.4666	86.7598	88.0689	87.54	84.629	87.7746	91.8489
SAMN09435809	93.2891	91.0823	87.2569	95.7305	91.1021	88.5954	88.7059	93.142	87.8936	88.1495	88.6176	90.7528	88.3823	89.5856	87.8737	88.1098	90.353	93.0077	92.8764	91.0233	86.5049	92.8807	89.0472	88.115	93.1561	93.2853	90.0386	98.7067	92.009	91.1887	87.611	89.3901	91.2909	93.0733	88.3342	87.781	93.2358	86.8549	87.5603	86.5128	86.6702	88.1741	87.4197	84.5914	87.6266	91.8484
SAMN10525011	93.2426	91.1542	87.2299	99.7914	91.1921	88.8206	88.6617	93.2447	88.0005	88.2011	88.6758	91.2548	88.2864	89.5243	87.9226	88.0118	90.2704	92.9063	92.7318	91.0799	86.5108	92.8965	89.1065	88.0695	93.1582	93.1845	90.0258	95.6101	91.9498	91.3099	87.4818	89.3895	91.4363	93.0395	88.3188	87.9413	93.3551	86.6916	87.6437	86.4293	86.7215	88.1697	87.5387	84.5487	87.6053	91.7234
SAMN13829993	93.3651	91.2043	87.2255	95.7334	91.2178	88.7703	88.8751	93.2052	88.0133	88.1889	88.7479	90.8604	88.4737	89.6759	88.0062	88.1746	90.4083	93.1405	92.9694	91.1707	86.5208	92.9338	89.1592	88.2088	93.2695	93.3899	90.221	98.7757	92.0873	91.3714	87.7201	89.44	91.3411	93.1384	88.3854	87.9398	93.3391	86.8795	87.8321	86.4649	86.8665	88.1374	87.5031	84.6815	87.7394	91.9131
SAMN14640095	93.3066	91.1651	87.2264	95.7914	91.1867	88.5979	88.7589	93.2357	87.9813	88.2564	88.6313	90.8956	88.3443	89.6855	87.8343	88.1355	90.3648	93.0195	92.9433	91.025	86.4794	92.9063	88.9567	88.1359	93.2609	93.1906	90.0918	99.7479	91.9471	91.3042	87.6108	89.3307	91.3355	93.1169	88.3689	87.87	93.4458	86.8614	88.4169	86.4419	86.8156	88.1386	87.4167	84.5722	87.6976	91.8708
SAMN15913966	93.2172	91.0298	87.1913	95.6779	91.1748	88.5104	88.7068	93.1685	87.8547	88.1405	88.6285	90.7815	88.4395	89.6113	87.9268	88.1095	90.2632	92.9754	92.9153	91.0917	86.4664	92.8597	89.0336	88.1084	93.2381	93.2616	90.2611	98.6637	92.0508	91.2192	87.5758	89.3483	91.2347	93.1146	88.3046	87.8439	93.3001	86.8014	88.3842	86.4174	86.6602	88.2606	87.4316	84.8262	87.656	91.7891
SAMN15913968	93.2853	91.1537	87.1573	95.533	91.1188	88.6063	88.7864	93.2062	87.9665	88.2006	88.5499	90.8414	88.3566	89.6212	87.8851	88.0458	90.2672	92.9543	92.8632	90.9839	86.4552	92.9378	88.9545	88.1287	93.2867	93.2057	90.0759	99.7047	91.9466	91.2678	87.5902	89.3382	91.278	93.1003	88.3157	87.9279	93.2612	86.8932	88.2484	86.4296	86.7783	88.1003	87.484	84.6293	87.7278	91.8499
SAMN15913975	93.2045	91.1373	87.2599	95.6012	91.1909	88.6431	88.7424	93.1973	88.0795	88.172	88.6195	90.8548	88.3139	89.6784	87.8975	88.1532	90.343	92.9852	92.8985	90.9281	86.4714	92.9755	89.0173	88.1907	93.295	93.2289	90.0577	99.6804	91.9725	91.2774	87.7506	89.2993	91.2687	93.1178	88.2971	87.9394	93.2565	86.8339	88.4257	86.4942	86.6354	88.1277	87.4787	84.5659	87.69	91.8851
SAMN16561281	93.3407	91.2107	87.1556	99.8035	91.172	88.8049	88.7701	93.2239	87.9127	88.1429	88.6309	91.2334	88.349	89.5638	87.8824	87.9675	90.3183	93.0099	92.822	91.0072	86.4806	92.919	89.0949	88.0655	93.1495	93.26	90.1152	95.5871	92.0639	91.3258	87.5418	89.3904	91.4767	93.0606	88.2218	87.9354	93.2956	86.6935	87.7083	86.4537	86.8008	88.0898	87.5327	84.5417	87.6035	91.738
SAMN16981890	93.3563	91.1599	87.2867	95.6884	91.1081	88.7119	88.7483	93.1003	88.0444	88.2633	88.5835	90.9495	88.3063	89.6205	87.9491	88.0896	90.3317	93.0007	92.9142	91.0847	86.5452	92.9538	89.0603	88.1993	93.2688	93.2234	90.1397	99.6915	91.9015	91.3474	87.6299	89.3337	91.3197	93.1194	88.3455	87.8149	93.4467	86.8915	87.7721	86.3452	86.7453	88.0796	87.4647	84.6464	87.7039	91.8793
SAMN19316168	93.2478	91.1251	87.1955	99.8865	91.2	88.6925	88.692	93.2163	87.8662	88.0732	88.6091	91.2407	88.3449	89.5086	87.911	88.0059	90.2946	92.8789	92.7232	90.9232	86.4942	92.895	89.0845	87.9942	93.1436	93.1536	89.9559	95.6201	91.9855	91.252	87.5732	89.3833	91.4805	93.0287	88.2296	87.8129	93.1909	86.7538	88.1734	86.4132	86.8045	88.0669	87.4652	84.577	87.6673	91.7402
SAMN19316177	93.2247	91.1416	87.1446	99.8808	91.189	88.7001	88.6539	93.2716	87.8622	88.093	88.6142	91.1968	88.2712	89.5375	87.8896	87.943	90.2805	92.8846	92.7501	90.9373	86.4812	92.8825	89.011	88.0147	93.1034	93.1377	89.9624	95.5959	91.9411	91.2937	87.5628	89.3544	91.4217	92.9908	88.1628	87.921	93.1915	86.7818	88.0435	86.4114	86.7092	88.0022	87.4565	84.6201	87.6367	91.7439
SAMN22608585	93.2768	91.1161	87.1562	95.5684	91.0968	88.644	88.699	93.1876	87.9374	88.2002	88.5596	90.7197	88.2234	89.5159	87.7428	88.0683	90.2737	92.9614	92.9121	90.9845	86.4298	92.9911	88.8513	88.1617	93.2526	93.2302	90.1249	99.6778	91.8654	91.2705	87.6762	89.3568	91.2579	93.1191	88.2362	87.8949	93.2585	86.8649	88.313	86.3329	86.7081	88.0745	87.4749	84.5954	87.7332	91.8656
SAMN22608586	93.1728	91.1002	87.1538	95.6558	91.0933	88.5417	88.6762	93.1835	87.9255	88.2188	88.62	90.7996	88.4116	89.5949	87.9317	88.0838	90.2365	92.9873	92.8531	91.0284	86.4859	92.863	89.1149	88.0863	93.2182	93.3405	90.2121	98.649	91.9997	91.2589	87.56	89.335	91.2344	93.0849	88.198	87.8073	93.2909	86.7775	87.7302	86.3512	86.7342	88.1558	87.4574	84.8775	87.6651	91.8196
SAMN22608589	93.2677	91.1134	87.1498	95.7102	91.1117	88.6049	88.6845	93.2198	87.8799	88.2585	88.6291	90.8778	88.3729	89.6784	87.943	88.079	90.3341	93.033	92.8696	91.1244	86.4895	92.9177	89.1813	88.1277	93.1773	93.3304	90.128	98.8135	92.0819	91.2992	87.6409	89.4107	91.3412	93.1351	88.255	87.8925	93.2537	86.7484	87.7519	86.4284	86.7527	88.1853	87.4826	84.7674	87.6133	91.8328
SAMN22608591	93.3392	91.1737	87.3085	95.7206	91.1442	88.5865	88.7047	93.2497	87.9803	88.2133	88.5852	90.868	88.4129	89.5428	87.9663	88.0714	90.3698	93.1149	92.9455	91.0953	86.4243	92.9714	89.1358	88.1432	93.1821	93.3212	90.0932	98.7289	92.0856	91.2748	87.5793	89.44	91.3083	93.1	88.2928	87.8396	93.3494	86.7775	87.6327	86.2833	86.7494	88.1686	87.4802	84.8325	87.6559	91.8733
SAMN22608592	93.2155	91.0594	87.142	95.6579	91.1327	88.5465	88.6747	93.1332	87.8773	88.1783	88.617	90.7614	88.4474	89.5761	87.8943	88.0368	90.237	92.9856	92.8731	90.9696	86.4764	92.8304	89.0677	88.1141	93.1858	93.3163	90.0918	98.6719	92.025	91.2363	87.5051	89.3596	91.2045	93.1502	88.1981	87.8789	93.2633	86.7093	88.2827	86.3953	86.7442	88.2342	87.5033	84.8145	87.6461	91.7905
SAMN22608595	93.2525	91.1211	87.2412	95.6286	91.1432	88.5369	88.7048	93.2089	87.8624	88.1846	88.639	90.83	88.3554	89.6186	87.9041	88.051	90.3244	93.0842	92.8917	91.0726	86.4438	92.9319	89.1536	88.0985	93.2481	93.3101	90.1277	98.7979	92.042	91.2445	87.5548	89.3691	91.3615	93.1662	88.2532	87.8396	93.1877	86.7566	87.7162	86.4242	86.814	88.1922	87.4376	84.8423	87.5675	91.8215
SAMN22608597	93.2385	91.05	87.1205	95.6392	91.0993	88.5349	88.6736	93.1711	87.883	88.1497	88.6285	90.7461	88.3102	89.6297	87.8972	88.1144	90.2343	92.9663	92.8491	91.02	86.4172	92.8771	89.1012	88.1061	93.1256	93.2594	90.2263	98.6517	92.0611	91.2433	87.5153	89.3611	91.2799	93.1064	88.1895	87.8217	93.3048	86.7059	87.7812	86.3046	86.6748	88.2124	87.4891	84.8573	87.6337	91.8115
SAMN22608599	93.2616	91.1078	87.2052	95.6611	91.1134	88.5428	88.7227	93.1432	87.8498	88.1061	88.5918	90.7954	88.3485	89.5293	87.9792	88.1114	90.3102	92.9992	92.8541	91.0457	86.4445	92.8494	89.0316	88.1577	93.0995	93.2852	90.1602	98.6294	92.0041	91.2584	87.5877	89.3545	91.2366	93.1172	88.262	87.773	93.2288	86.7423	88.3197	86.4101	86.7665	88.2196	87.3991	84.8386	87.7229	91.808
SAMN22608601	93.2235	91.1334	87.2438	95.5683	91.0943	88.6912	88.6997	93.2107	88.0018	88.2008	88.5363	90.7339	88.224	89.5207	87.8607	88.0138	90.2463	92.9039	92.8998	90.9643	86.5284	92.9854	88.8605	88.0884	93.2483	93.2105	90.0355	99.7149	91.9316	91.1682	87.6304	89.3293	91.2743	93.0744	88.2343	87.8516	93.2665	86.8844	88.2393	86.4237	86.6876	88.1116	87.4593	84.5498	87.6657	91.8972
SAMN22608603	93.1814	91.0549	87.2432	95.6751	91.0969	88.443	88.7252	93.1513	87.8815	88.068	88.7001	90.7231	88.3188	89.5723	87.8597	88.0823	90.2238	92.9494	92.8993	91.0659	86.4308	92.8754	89.0152	88.0528	93.1063	93.2506	90.1748	98.5524	91.9621	91.181	87.5446	89.3568	91.2734	93.091	88.2654	87.8019	93.2569	86.773	88.2912	86.397	86.6324	88.1747	87.47	84.832	87.6862	91.8004
SAMN22608610	93.2922	91.0826	87.2011	95.6007	91.1712	88.6166	88.7617	93.2089	87.9825	88.1583	88.5681	90.7444	88.2428	89.5589	87.8532	88.1164	90.2358	92.8848	92.8833	90.9752	86.4024	92.9433	88.9107	88.0668	93.2426	93.2361	90.1258	99.6258	91.8196	91.1897	87.7318	89.3623	91.2942	93.026	88.2553	87.7912	93.2834	86.9162	88.3003	86.4434	86.6356	88.0166	87.4864	84.5404	87.7258	91.8797
SAMN22608616	93.2417	91.0934	87.2659	95.6684	91.0804	88.4992	88.676	93.1661	87.871	88.2395	88.5996	90.7895	88.3576	89.6125	87.9104	88.0726	90.338	92.953	92.8123	90.9633	86.4863	92.9111	88.9982	88.139	93.1728	93.2278	90.239	98.6455	92.0044	91.2426	87.5751	89.3408	91.2222	93.1034	88.1632	87.8762	93.3158	86.6533	88.3273	86.385	86.6382	88.1942	87.4	84.7856	87.6874	91.7873
SAMN22608617	93.263	91.0997	87.2432	95.6841	91.1211	88.4786	88.7449	93.2198	87.8949	88.1705	88.6229	90.7956	88.3651	89.6231	87.8999	88.0923	90.2277	92.9473	92.8754	90.9759	86.5209	92.8935	89.0359	88.1181	93.1775	93.2842	90.2012	98.642	91.9613	91.2219	87.6016	89.4227	91.1401	93.0976	88.2981	87.8946	93.2553	86.7804	88.3457	86.3578	86.6621	88.2135	87.4461	84.8722	87.6552	91.8242
SAMN22608618	93.293	91.091	87.1745	95.6598	91.152	88.511	88.7781	93.2076	87.8269	88.1525	88.6188	90.7368	88.3439	89.6484	87.944	88.0405	90.1943	93.0229	92.9033	91.0703	86.4066	92.8756	89.0679	88.0588	93.1611	93.3022	90.2451	98.6835	92.0655	91.2634	87.5939	89.4266	91.2675	93.1511	88.2316	87.8197	93.2803	86.7804	88.2926	86.3264	86.6712	88.2286	87.4623	84.7749	87.7055	91.8844
SAMN22612245	93.2479	91.1397	87.1496	98.4763	91.1689	88.5977	88.7349	93.1876	87.8838	88.0533	88.6131	91.1536	88.2857	89.5043	87.8721	87.9538	90.2964	92.8802	92.7047	91.0077	86.535	92.897	88.9745	88.0583	93.0802	93.1527	89.9353	95.5154	91.9536	91.3079	87.5298	89.3863	91.4121	93.065	88.209	87.9283	93.2354	86.7454	87.2377	86.4304	86.6554	88.0411	87.4065	84.4461	87.6044	91.7182
SAMN22612390	93.2705	91.1781	87.3055	98.9197	91.2154	88.7197	88.8016	93.2287	88.1532	88.1616	88.6341	91.295	88.3417	89.5875	87.9471	87.9337	90.2444	92.9385	92.7915	91.0461	86.453	92.871	89.0659	88.104	93.196	93.1909	90.1149	95.6074	91.9707	91.3348	87.5874	89.3298	91.4273	93.0316	88.3516	87.886	93.243	86.793	87.6913	86.4398	86.7013	88.1625	87.47	84.5293	87.6467	91.7422
SAMN22612391	93.2427	91.0583	87.2815	95.6463	91.0719	88.5173	88.7434	93.1973	87.8122	88.1839	88.5666	90.7813	88.3261	89.6365	87.8313	88.1233	90.3199	93.0189	92.8984	91.0031	86.3988	92.9553	89.0778	88.1562	93.1428	93.3087	90.0695	98.772	92.0276	91.234	87.5999	89.3543	91.3116	93.1363	88.2413	87.7498	93.2353	86.7622	87.5562	86.4147	86.7293	88.2516	87.3733	84.7367	87.6193	91.7999
SAMN25419407	93.3468	91.2175	87.2056	95.4893	91.1303	88.6286	88.73	93.2418	87.944	88.0315	88.5722	90.768	88.3779	89.6327	87.8951	87.9969	90.3555	93.2284	92.9803	91.0525	86.5871	92.9622	89.0953	88.0828	93.2562	93.4604	89.9581	98.0044	92.0315	91.3976	87.7334	89.4199	91.3832	93.1808	88.2583	87.8284	93.4822	86.7081	87.4157	86.2969	86.6462	88.08	87.4723	84.51	87.7575	91.795
SAMN25419413	93.2711	91.1865	87.1782	95.5677	91.1549	88.6438	88.8133	93.1755	87.9435	88.064	88.6265	90.7276	88.278	89.6048	87.8567	87.9942	90.2841	93.073	92.9267	91.0438	86.5529	92.8182	88.9358	88.1111	93.1898	93.2656	90.1194	98.8048	91.9654	91.3032	87.6284	89.3363	91.289	93.1533	88.2703	87.8041	93.3432	86.8548	88.1096	86.4213	86.8073	88.1052	87.4387	84.5484	87.6729	91.7816
SAMN25419447	93.238	91.1271	87.1521	95.6601	91.1506	88.6946	88.7282	93.1758	87.9037	88.1009	88.5673	90.799	88.3033	89.5804	87.9196	88.0229	90.3323	93.0288	92.9245	91.05	86.4183	92.9233	88.9133	88.1465	93.1774	93.2989	90.0189	99.7399	91.914	91.3255	87.6609	89.4386	91.2952	93.0996	88.2613	87.8432	93.2662	86.8729	87.4818	86.4064	86.8164	88.0195	87.3862	84.5812	87.7635	91.8851
SAMN25419472	93.162	91.1691	87.1337	99.9141	91.2002	88.7038	88.688	93.2299	87.8919	88.1167	88.5687	91.2042	88.3139	89.6209	87.9102	87.9035	90.254	92.902	92.7471	90.9521	86.4548	92.8825	89.0217	88.0657	93.1886	93.1395	89.9414	95.5601	91.8771	91.2805	87.4129	89.3229	91.4051	92.9337	88.2041	87.8716	93.3104	86.8105	87.5264	86.4459	86.7837	88.0346	87.4779	84.6386	87.5346	91.7324
SAMN25419548	93.2542	91.1943	87.1569	99.8617	91.2282	88.6935	88.7203	93.2192	87.8814	88.1602	88.6709	91.2007	88.2514	89.5594	87.8776	88.014	90.2668	92.8939	92.7111	90.9816	86.526	92.8546	89.0127	88.0922	93.135	93.1084	90.1104	95.5839	91.9481	91.2705	87.5441	89.4018	91.4063	93.0052	88.2073	87.9017	93.2675	86.7893	87.6449	86.3829	86.7935	88.0358	87.5832	84.5948	87.5281	91.7492
SAMN27549414	93.2439	91.2185	87.1817	99.7672	91.1679	88.6926	88.7754	93.2324	87.9585	88.2863	88.6907	91.2411	88.4266	89.5489	88.0484	88.0747	90.318	92.9817	92.712	91.0282	86.4923	92.8626	89.1384	88.1124	93.1564	93.2036	90.0786	95.5823	92.0034	91.333	87.5434	89.3894	91.5039	93.0482	88.2999	88.0022	93.3234	86.7721	87.754	86.5327	86.7603	88.1182	87.5181	84.6074	87.6083	91.7277
SAMN28189452	93.2109	91.124	87.1359	99.8933	91.1973	88.7127	88.6581	93.1744	87.9485	88.1477	88.597	91.2099	88.182	89.5092	87.9099	87.9489	90.2777	92.8832	92.7224	91.0014	86.4756	92.861	88.9835	88.1044	93.1165	93.1401	89.9624	95.5454	91.9204	91.272	87.5443	89.3217	91.3955	93.0048	88.2478	87.8652	93.3353	86.8352	87.5944	87.1047	86.7762	88.0899	87.4342	84.6153	87.5986	91.7265
SAMN28189527	93.2318	91.1756	87.1319	99.9946	91.2169	88.6139	88.683	93.2365	87.962	88.1534	88.6141	91.2734	88.2014	89.5547	87.9412	87.9923	90.3488	92.9233	92.7582	91.0131	86.4613	92.8882	88.9947	88.0454	93.1303	93.1508	90.0124	95.5823	91.935	91.299	87.5508	89.3383	91.3531	93.0557	88.3152	87.9346	93.3458	86.7959	87.4898	86.3863	86.7251	88.0306	87.4919	84.6351	87.541	91.7593
SAMN28189563	93.2313	91.143	87.2166	99.7913	91.1108	88.7322	88.7685	93.193	87.9259	88.1138	88.6365	91.1797	88.3253	89.5374	87.8941	88.0364	90.2849	92.9652	92.7669	91.0306	86.4631	92.9185	89.1079	88.0875	93.161	93.2106	90.028	95.4957	91.9961	91.3506	87.5478	89.4071	91.4244	92.9941	88.3126	87.9318	93.3415	86.7473	87.6032	86.4348	86.7343	88.0595	87.4847	84.5466	87.5937	91.7344
SAMN28189581	93.3755	91.1928	87.1294	95.6797	91.2176	88.6429	88.7729	93.2129	88.0512	88.0668	88.6286	90.7621	88.2747	89.6366	87.9752	88.0535	90.3566	93.0422	92.9212	91.1216	86.4863	92.9288	89.02	88.1622	93.2603	93.3473	90.0306	99.7469	91.9106	91.3174	87.6623	89.4374	91.3091	93.1294	88.312	87.8253	93.3629	86.7969	87.5608	86.3804	86.6769	88.0767	87.4026	84.427	87.709	91.8687
SAMN28668607	93.3005	91.252	87.2924	99.8187	91.2138	89.1387	88.8185	93.2831	87.9936	88.2546	88.5757	91.3437	88.3663	89.633	87.9729	88.0578	90.3896	93.0164	92.8413	91.089	86.4766	92.9812	89.0863	88.1947	93.2467	93.0762	90.1337	95.5187	91.9745	91.366	87.6324	89.4264	91.4904	93.1358	88.3725	88.0723	93.2576	86.8581	88.3057	86.6121	86.9003	88.2187	87.5568	84.6236	87.6297	91.7958
SAMN28744030	93.1416	91.1135	87.1695	99.9252	91.2349	88.6845	88.7416	93.1859	87.9461	88.1323	88.6095	91.2101	88.2808	89.5887	87.8903	88.1084	90.2693	93.0095	92.7555	90.9597	86.5271	92.8776	89.1215	88.0623	93.1401	93.1385	90.1322	95.5577	91.9413	91.3047	87.5521	89.371	91.5018	92.9985	88.3052	87.9612	93.2808	86.7619	88.1694	86.4684	86.8177	88.187	87.5636	84.5959	87.5181	91.7337

## Sheet: isDDH details (Wu, Zong, Feng)
DATA SET S4. GGDC output between whole-genome sequenced E. cloacae complex Sutton's clade L isolates and references proposed by Wu W. et al., Zong Z. et al. in 2020, and Feng Y. et al. in 2021. doi: 10.1128/mSystems.00527-20, 10.1016/j.tim.2020.12.009 and 10.1128/AAC.01596-21. The best score for each strain is shown in bold (isDDH formula 2).
Strain ID / species and Taxon references	E. asburiae (CP011863)	E. bugandensis (FYBI00000000)	E. cancerogenus (ERR1854846)	E. chengduensis (CP043318)	E. chuandaensis (QZCS00000000)	E. cloacae (CP001918)	E. dissolvens (WJWQ00000000)	E. dykesii (VTTY00000000)	E. hoffmannii (CP017186)	E. hormaechei (MKEQ00000000)	E. huaxiensis (QZCT00000000)	E. kobei (CP017181)	E. ludwigii (CP017279)	E. mori (GL890773)	E. oligotrophicus (AP019007)	E. quasihormaechei (SJON00000000)	E. quasimori (RXRX00000000)	E. quasiroggenkampii (LFDQ00000000)	E. roggenkampii (CP017184)	E. sichuanensis (POVL00000000)	E. soli (LXES00000000)	E. vonholyi (VTUC00000000)	E. wuhouensis (SJOO00000000)	E. xiangfangensis (CP017183)	E. cloacae complex Taxon 1 (AYJG00000000)	E. cloacae complex Taxon 2 (AZUB00000000)	E. cloacae complex Taxon 3 (JDWG00000000)	E. cloacae complex Taxon 4 (JZXZ00000000)	E. cloacae complex Taxon 5 (LECZ00000000)	E. cloacae complex Taxon 6 (CP014280)	E. cloacae complex Taxon 7 (QBJD00000000)	E. cloacae complex Taxon 9 (QQXP00000000)	E. cloacae complex Taxon 10 (PXJT00000000)	E. cloacae complex Taxon 11 (VRKN00000000)	E. cloacae complex Taxon 12 (QYOF00000000)	E. cloacae complex Taxon 13 (JAALAZ000000000)	E. cloacae complex Taxon 14 (FJXR00000000)	E. cloacae complex Taxon 15 (ERR296652)	E. cloacae complex Taxon 16 (SRR3654274)	E. cloacae complex Taxon 17 (SRR6676748)	E. cloacae complex Taxon 18 (DRR120609)	E. cloacae complex Taxon 19 (ERR2221156)	E. cloacae complex Taxon 20 (AP022133)	E. cloacae complex Taxon 21 (CP056199)	E. cloacae complex Taxon 22 (SRR12509077)	E. cloacae complex Taxon 23 (SOMG00000000)
SAMD00239574	52.2	42.4	31.8	64.7	42.4	35.7	35.5	50.7	33.8	33.9	34.4	42.3	34.9	37.3	33.7	33.6	38.8	50.2	49.8	42.8	30.5	49.6	35.6	33.8	51.5	51.5	39.4	98.6	45.3	43	32.4	37.5	43.1	51	34	33.1	51.6	31.3	33.8	30.8	31.4	33.7	33.5	27.1	32.7	45.6
SAMEA2273434	52	42.1	31.7	64.4	42.2	35.6	35.4	50.6	33.5	33.9	34.4	41.9	34.6	37.2	33.4	33.5	38.6	50.1	49.5	42.4	30.4	49.5	35.5	33.5	51.2	51.4	39.2	98.4	45.2	42.7	32.3	37.4	42.9	50.9	33.9	33	51.6	31.3	32.4	30.7	31	33.6	33.4	27	32.6	45.5
SAMN02581254	52.6	42.7	31.9	99.4	42.7	36.1	35.5	51	33.8	34.4	34.9	43.5	34.8	37.4	33.6	33.8	38.8	49.6	49.1	42.7	30.6	49.7	35.9	34	51.1	51.2	39.6	64.3	45.8	43.2	32.2	37.7	43.5	50.7	34.4	33.3	51.5	31.2	32.5	31	31.2	34.1	33.7	27.1	32.6	45.2
SAMN03197595	52.2	42.2	31.7	64.6	42.3	35.4	35.4	50.7	33.5	33.7	34.4	42	34.7	37.2	33.5	33.5	38.7	50.3	49.6	42.8	30.5	49.6	35.7	33.6	51.3	51.5	39.2	99	45.3	42.8	32.3	37.4	43	50.9	33.9	32.9	51.6	31	32.1	30.5	31	33.6	33.4	26.8	32.6	45.5
SAMN03197605	52.2	42.2	31.7	64.6	42.3	35.4	35.4	50.7	33.6	33.8	34.4	42	34.7	37.3	33.5	33.6	38.8	50.3	49.6	42.9	30.5	49.6	35.7	33.7	51.3	51.6	39.2	99	45.1	42.9	32.4	37.4	43	50.9	34	33	51.6	31.1	32.1	30.5	31	33.6	33.4	26.8	32.8	45.5
SAMN03277196	52.5	42.5	31.8	99.7	42.7	35.8	35.4	50.9	33.6	34.1	34.7	43.2	34.7	37.3	33.4	33.9	38.7	49.6	48.8	42.6	30.4	49.6	35.8	33.8	50.8	50.6	39.4	64.3	45.6	43	32.1	37.6	43.5	50.8	34.2	33.2	52	31.1	32.6	31	31.4	34.1	33.4	26.9	32.3	45.1
SAMN03283668	51.8	42.1	31.7	64.4	42.2	35.7	35.3	50.6	33.5	33.9	34.3	41.9	34.5	37.1	33.4	33.5	38.6	50.1	49.4	42.6	30.5	49.4	35.5	33.6	51.1	51.3	39.1	100	45.2	42.7	32.3	37.3	42.9	50.7	33.9	33	51.6	31.3	32.5	30.8	31	33.6	33.3	26.9	32.6	45.4
SAMN03283679	51.8	42.1	31.7	64.4	42.2	35.7	35.4	50.6	33.5	33.9	34.3	41.8	34.5	37.1	33.4	33.5	38.6	50.1	49.4	42.6	30.5	49.4	35.5	33.6	51.1	51.3	39.2	100	45.2	42.7	32.3	37.3	42.9	50.7	33.9	33	51.6	31.3	32.5	30.8	31	33.6	33.3	26.9	32.6	45.4
SAMN03732710	51.8	42.1	31.7	64.9	42.2	35.6	35.4	50.6	33.5	34	34.4	41.9	34.6	37.1	33.4	33.5	38.6	50	49.3	42.4	30.4	49.4	35.6	33.5	51	51.3	39.2	99.3	45.1	42.8	32.3	37.3	42.9	50.8	33.9	33	51.3	31.1	32.2	30.7	31	33.6	33.1	26.9	32.7	45.4
SAMN03732717	52	42.1	31.7	64.6	42.2	35.7	35.3	50.5	33.6	33.9	34.3	42	34.6	37.1	33.4	33.7	38.6	50	49.4	42.5	30.4	49.4	35.5	33.5	51.1	51.4	39.2	98.4	45.1	42.7	32.3	37.3	42.9	51	33.9	33	51.7	31.2	32.4	30.5	30.8	33.5	33.3	26.9	32.6	45.4
SAMN04578341	52	42.1	31.8	64.4	42.3	35.7	35.4	50.6	33.6	34.1	34.4	42.3	34.6	37.2	33.4	33.7	38.7	50	49.4	42.5	30.4	49.5	35.5	33.6	51.1	51.4	39.3	98.3	45.1	42.7	32.4	37.4	42.9	51	33.9	33.1	51.6	31.2	32.7	30.7	30.9	33.6	33.3	27	32.7	45.4
SAMN06173299	52	42.3	31.8	65.1	42.2	35.8	35.5	50.7	33.8	34.3	34.4	42	34.9	37.2	33.7	33.6	38.7	50.1	49.6	42.6	30.5	49.5	35.7	33.8	51.2	51.4	39.2	98.9	45.2	43	32.4	37.4	43	50.9	34	33.1	51.3	31.5	32.2	30.7	31.1	33.6	33.4	27.2	32.7	45.5
SAMN06249239	52.7	42.8	32	100	42.7	36.1	35.5	50.9	34	34.5	34.9	43.3	34.9	37.4	33.7	33.9	38.9	49.5	48.9	42.6	30.7	49.7	35.9	34.1	51.1	50.9	39.2	64.4	45.9	43.3	32.2	37.8	43.5	50.7	34.4	34	52	31.2	32.2	30.8	31.3	34.1	33.7	27.2	32.6	45.2
SAMN06887675	52.4	42.5	31.8	99.7	42.6	35.7	35.4	50.9	33.6	34.2	34.8	43.1	34.6	37.3	33.3	33.7	38.8	49.6	48.7	42.5	30.6	49.7	35.8	33.8	50.7	51	39.3	64.4	45.7	43	32.2	37.6	43.5	50.9	34.3	33.3	51.9	31.1	32.2	31	31.2	34.1	33.3	26.9	32.4	45.1
SAMN07291402	52.2	42.5	31.8	99.5	42.6	35.8	35.4	50.9	33.6	34.1	34.8	43.2	34.6	37.3	33.4	33.7	38.7	49.6	48.8	42.5	30.5	49.6	35.8	33.9	50.8	51	39.3	63.9	45.6	43	32.1	37.6	43.5	50.8	34.2	33.2	51.9	31.1	32.3	31.2	31.2	34	33.4	26.9	32.4	45.1
SAMN07610232	52.5	42.5	31.8	99.5	42.6	35.9	35.4	51	33.6	34.2	34.9	43.1	34.7	37.3	33.4	33.7	38.7	49.6	48.9	42.5	30.6	49.7	35.8	33.8	50.9	51.2	39.6	64.4	45.7	43.1	32.1	37.7	43.5	50.9	34.3	33.3	51.4	31.2	32.4	30.9	31.2	34	33.4	26.9	32.4	45.1
SAMN07714120	51.9	42.2	31.7	64.7	42.2	35.6	35.4	50.7	33.6	34.1	34.4	42.1	34.6	37.2	33.4	33.5	38.7	50	49.4	42.6	30.5	49.5	35.4	33.6	51.1	51.3	39.3	98.4	45.2	42.8	32.3	37.4	43	50.9	33.9	33.1	51.4	31.3	32.4	30.8	31	33.6	33.5	27	32.7	45.5
SAMN07714121	51.9	42.2	31.7	64.7	42.2	35.6	35.4	50.7	33.6	34.1	34.4	42.1	34.6	37.2	33.4	33.5	38.7	50	49.5	42.6	30.5	49.5	35.4	33.6	51.1	51.4	39.3	98.5	45.2	42.8	32.3	37.3	43	51	33.9	33.1	51.4	31.3	32.4	30.8	31	33.6	33.5	27	32.7	45.5
SAMN09435809	52	42	31.7	65	42.4	35.6	35.3	50.6	33.4	33.8	34.5	41.9	34.6	37	33.6	33.5	38.7	50.1	49.4	42.5	30.6	49.4	35.7	33.6	50.9	51.5	39.3	90.5	45.6	42.7	32.1	37.4	42.8	50.8	33.9	33	51.4	31.2	32.3	31.1	31.1	33.8	33.2	27	32.5	45.4
SAMN10525011	52.2	42.4	31.9	99.3	42.5	35.9	35.3	50.7	33.7	34.2	34.8	43	34.5	37.2	33.4	33.7	38.7	49.4	48.6	42.5	30.6	49.6	35.8	33.8	50.8	50.8	39.2	64.5	45.7	43	32.1	37.6	43.3	50.9	34.2	33.2	51.9	31.1	32.3	30.5	31	33.9	33.3	27	32.4	45
SAMN13829993	52.1	42.2	31.7	64.7	42.5	35.9	35.4	50.9	33.5	33.9	34.6	42	34.7	37.1	33.7	33.6	38.8	50.3	49.5	42.7	30.7	49.5	35.9	33.6	51.1	51.5	39.5	90.7	45.7	42.9	32.2	37.4	43.1	50.8	34	33.2	51.6	31.3	32.6	30.7	31.2	33.8	33.2	27	32.6	45.5
SAMN14640095	52	42.1	31.6	65.5	42.2	35.5	35.4	50.7	33.5	33.9	34.4	41.9	34.5	37.1	33.3	33.5	38.6	50.1	49.4	42.4	30.4	49.4	35.5	33.5	51.2	51.3	39.4	99.3	45.2	42.7	32.3	37.4	42.9	51	33.9	33	52.1	31.1	33.9	30.8	31.1	33.5	33.1	26.9	32.6	45.5
SAMN15913966	51.8	42	31.6	64.8	42.5	35.5	35.4	50.7	33.4	33.9	34.5	41.9	34.7	37.1	33.6	33.6	38.7	50.1	49.5	42.5	30.5	49.3	35.7	33.6	51	51.5	39.5	90.4	45.6	42.7	32.1	37.4	42.9	50.8	33.9	33.1	51.4	31.1	34.1	30.7	31.1	33.9	33.2	27.3	32.5	45.5
SAMN15913968	52	42.1	31.7	64.7	42.2	35.6	35.4	50.6	33.5	33.8	34.3	41.8	34.6	37.2	33.3	33.5	38.6	50	49.5	42.4	30.4	49.6	35.5	33.5	51.2	51.4	39.2	98.8	45.2	42.7	32.3	37.4	43	51	33.9	33	51.6	31.3	33.9	30.7	30.9	33.6	33.3	26.9	32.6	45.5
SAMN15913975	52	42.1	31.7	64.6	42.3	35.6	35.4	50.6	33.4	33.8	34.3	41.9	34.6	37.1	33.3	33.6	38.6	50	49.4	42.3	30.4	49.5	35.5	33.5	51.2	51.3	39.4	98.7	45.2	42.7	32.3	37.4	43	50.9	33.9	33	51.4	31.2	34.2	30.7	30.8	33.6	33.3	26.9	32.6	45.5
SAMN16561281	52.5	42.6	31.8	99.6	42.6	35.9	35.4	50.9	33.6	34.2	34.8	43.2	34.7	37.3	33.4	33.7	38.7	49.6	48.9	42.5	30.5	49.6	35.8	33.9	50.8	51.1	39.5	64.3	45.7	43.1	32.1	37.7	43.5	50.9	34.3	33.3	51.6	31.1	32.4	30.9	31.2	34.1	33.4	26.9	32.4	45.1
SAMN16981890	51.9	42	31.7	64.7	42.2	35.6	35.3	50.5	33.4	33.9	34.3	41.9	34.5	37	33.3	33.6	38.6	49.9	49.2	42.5	30.4	49.4	35.5	33.4	50.9	51.4	39.3	98.6	45.1	42.6	32.2	37.3	42.9	50.9	33.9	32.9	51.8	31.2	32.5	30.5	30.9	33.5	33.1	26.9	32.5	45.4
SAMN19316168	52.4	42.4	31.8	99.5	42.5	35.9	35.4	50.8	33.7	34.2	34.8	43	34.6	37.2	33.4	33.8	38.7	49.3	48.7	42.4	30.6	49.7	35.7	33.8	50.8	50.8	39.4	64.6	45.7	43	32.1	37.6	43.4	50.8	34.3	33.2	51.6	31.2	33.7	30.9	31.4	34	33.5	27	32.4	45
SAMN19316177	52.4	42.4	31.8	99.5	42.5	35.9	35.4	50.8	33.7	34.2	34.8	43	34.6	37.2	33.4	33.8	38.7	49.3	48.7	42.4	30.5	49.7	35.7	33.8	50.8	50.8	39.4	64.6	45.7	43	32.1	37.6	43.4	50.8	34.3	33.2	51.6	31.2	33.7	30.9	31.4	34	33.5	27	32.4	45
SAMN22608585	52	42.1	31.7	64.7	42.3	35.7	35.4	50.6	33.5	33.9	34.3	42	34.6	37.1	33.4	33.6	38.6	50	49.5	42.4	30.4	49.5	35.5	33.6	51.2	51.4	39.4	98.6	45.2	42.7	32.3	37.4	43	51	33.9	33.1	51.5	31.2	34.2	30.7	30.9	33.6	33.4	27	32.6	45.5
SAMN22608586	51.9	42.1	31.7	64.9	42.6	35.5	35.4	50.7	33.5	33.9	34.5	42.1	34.7	37.1	33.6	33.7	38.8	50.2	49.5	42.6	30.5	49.3	35.8	33.6	51	51.5	39.7	90.3	45.6	42.8	32.2	37.4	42.9	50.9	34	33.2	51.6	31.1	32.7	30.8	31.2	33.9	33.2	27.3	32.6	45.4
SAMN22608589	52.1	42.1	31.7	64.7	42.6	35.5	35.4	50.8	33.5	34.1	34.6	42.1	34.7	37.1	33.6	33.7	38.7	50.3	49.5	42.5	30.5	49.5	35.8	33.6	51	51.6	39.5	91.1	45.6	42.8	32.2	37.5	43	50.9	34	33.2	51.5	31.1	32.5	30.9	31.2	34	33.2	27.4	32.6	45.5
SAMN22608591	52	42.2	31.8	64.8	42.6	35.4	35.4	50.9	33.5	34	34.6	41.9	34.7	37.1	33.6	33.7	38.8	50.3	49.6	42.6	30.6	49.5	35.8	33.7	51.1	51.7	39.3	91	45.7	42.8	32.2	37.6	43	51	34	33.1	51.5	31.1	32.4	30.6	30.9	34	33.2	27.3	32.6	45.6
SAMN22608592	52	42.1	31.7	64.9	42.6	35.5	35.4	50.7	33.5	33.9	34.5	42	34.7	37.1	33.6	33.7	38.7	50.2	49.5	42.6	30.5	49.3	35.8	33.6	51	51.5	39.6	90.4	45.6	42.8	32.2	37.4	42.9	50.9	33.9	33.1	51.4	31.1	34.2	30.7	31.1	33.9	33.2	27.3	32.6	45.5
SAMN22608595	52.1	42.1	31.7	64.7	42.5	35.5	35.4	50.8	33.5	34.1	34.6	42.1	34.7	37.1	33.6	33.6	38.7	50.3	49.5	42.5	30.5	49.5	35.8	33.6	51	51.6	39.4	91.1	45.7	42.8	32.2	37.5	43	50.9	34	33.2	51.4	31.1	32.5	30.9	31.2	33.9	33.2	27.3	32.6	45.5
SAMN22608597	51.9	42	31.6	64.9	42.6	35.5	35.4	50.7	33.4	33.9	34.5	42.1	34.7	37.1	33.6	33.6	38.7	50.2	49.5	42.6	30.5	49.3	35.8	33.6	51	51.5	39.7	90.3	45.6	42.7	32.2	37.4	42.9	50.9	33.9	33.1	51.6	31.1	32.7	30.7	31.1	33.9	33.2	27.3	32.5	45.4
SAMN22608599	52	42.1	31.7	64.9	42.6	35.6	35.4	50.7	33.5	33.9	34.6	42.1	34.7	37.1	33.6	33.7	38.7	50.2	49.5	42.6	30.5	49.4	35.8	33.6	51	51.6	39.8	90.3	45.7	42.8	32.2	37.5	43	50.9	34	33.2	51.5	31.1	34.2	30.8	31.2	34	33.2	27.3	32.6	45.5
SAMN22608601	52	42.1	31.7	64.7	42.2	35.7	35.4	50.6	33.5	33.9	34.3	41.9	34.6	37.1	33.4	33.5	38.6	50	49.5	42.4	30.5	49.5	35.5	33.6	51.2	51.4	39.3	98.7	45.2	42.7	32.3	37.4	43	51	33.9	33.1	51.5	31.3	33.9	30.7	31	33.6	33.4	27	32.7	45.5
SAMN22608603	52	42.1	31.7	64.9	42.6	35.6	35.5	50.7	33.5	33.9	34.6	42.1	34.7	37.1	33.6	33.7	38.7	50.2	49.5	42.6	30.6	49.3	35.8	33.7	51	51.6	39.8	90.3	45.7	42.8	32.2	37.5	43	50.8	34	33.2	51.5	31.1	34.2	30.9	31.1	34	33.2	27.3	32.6	45.5
SAMN22608610	52	42.1	31.7	64.6	42.3	35.7	35.4	50.6	33.5	33.9	34.4	42	34.6	37.2	33.4	33.6	38.6	50	49.5	42.4	30.4	49.5	35.5	33.5	51.2	51.4	39.4	98.6	45.2	42.7	32.3	37.4	43	51	33.9	33.1	51.5	31.3	34.1	30.8	30.9	33.6	33.5	27	32.6	45.6
SAMN22608616	52	42.1	31.7	64.9	42.6	35.6	35.5	50.7	33.5	33.9	34.6	42.1	34.7	37.1	33.7	33.7	38.7	50.2	49.6	42.6	30.5	49.3	35.8	33.6	51.1	51.6	39.8	90.3	45.7	42.8	32.2	37.5	43	50.9	34	33.2	51.5	31.1	34.2	30.8	31.1	33.9	33.2	27.3	32.6	45.5
SAMN22608617	52	42.2	31.7	64.9	42.6	35.6	35.5	50.7	33.5	33.9	34.6	42.1	34.7	37.1	33.7	33.7	38.7	50.2	49.6	42.6	30.6	49.4	35.8	33.6	51.1	51.6	39.8	90.3	45.7	42.8	32.2	37.5	43	50.9	34	33.2	51.5	31.1	34.2	30.8	31.1	34	33.2	27.3	32.6	45.5
SAMN22608618	52	42.2	31.7	64.9	42.6	35.6	35.4	50.7	33.5	33.9	34.6	42.1	34.7	37.1	33.6	33.7	38.7	50.2	49.6	42.6	30.6	49.4	35.8	33.7	51.1	51.6	39.8	90.3	45.7	42.8	32.2	37.5	43	50.9	34	33.2	51.5	31.1	34.2	30.8	31.1	34	33.2	27.3	32.6	45.5
SAMN22612245	52	42.4	31.7	88.2	42.6	35.4	35.4	50.9	33.5	33.9	34.7	42.6	34.6	37.2	33.5	33.7	38.8	49.4	48.4	42.4	30.5	49.6	35.7	33.9	50.6	50.9	38.8	63.9	45.6	43.2	32.1	37.7	43.2	50.6	34.3	33.3	51	30.9	31.7	30.2	30.7	33.9	33.3	26.9	32.4	45.1
SAMN22612390	52.2	42.4	31.8	93	42.6	35.9	35.4	50.9	33.7	34.1	34.7	43.2	34.6	37.2	33.5	33.7	38.7	49.3	48.8	42.6	30.6	49.6	35.7	33.8	51	51.1	39.4	64.1	45.7	43	32.1	37.6	43.4	50.7	34.2	33.2	51.7	31.2	32.5	30.7	31.2	34	33.5	27	32.5	45.1
SAMN22612391	52	42.2	31.7	64.7	42.6	35.5	35.4	50.8	33.5	33.9	34.6	42	34.7	37.1	33.6	33.7	38.7	50.2	49.5	42.6	30.6	49.5	35.8	33.7	51	51.6	39.3	91	45.6	42.9	32.2	37.5	43	50.9	34	33.2	51.4	31.1	32.4	30.7	31.1	34	33.1	27.3	32.6	45.5
SAMN25419407	51.8	42.4	31.7	62.9	42.5	35.1	35.3	50.7	33.5	33.6	34.4	41.4	34.5	37.1	33.5	33.6	38.6	50.5	49.8	42.4	30.3	49.3	35.5	33.6	51.3	51.9	38.8	82.9	45.1	42.8	32.4	37.4	42.8	50.8	33.9	32.9	51.5	30.8	31.5	30.2	30.6	33.6	33	26.7	32.7	45.2
SAMN25419413	51.9	42	31.6	64.4	42.4	35.4	35.3	50.4	33.5	33.7	34.4	41.7	34.6	37.1	33.4	33.6	38.6	50	49.3	42.5	30.4	49.2	35.5	33.7	51.1	51.3	39	91.6	45.1	42.7	32.2	37.4	42.9	50.9	34	32.9	51.4	31.1	33.5	30.7	31.2	33.6	33.2	26.9	32.6	45.4
SAMN25419447	51.7	42.2	31.7	64.8	42.3	35.5	35.4	50.7	33.5	34	34.4	41.8	34.6	37.2	33.4	33.5	38.7	50.2	49.6	42.6	30.5	49.5	35.5	33.6	51.2	51.4	39.1	98.9	45.2	42.8	32.3	37.4	43	50.9	33.9	33	51.6	31.1	32	30.5	31	33.6	33.3	27	32.7	45.5
SAMN25419472	52.4	42.4	31.8	99.7	42.7	35.9	35.4	50.9	33.7	34.2	34.8	42.9	34.6	37.3	33.5	33.8	38.7	49.5	48.7	42.4	30.5	49.7	35.8	33.9	50.9	50.8	39.2	64.3	45.7	43	32.1	37.6	43.4	50.8	34.3	33.3	52	31.2	32.4	30.8	31.3	34	33.5	27	32.4	45.1
SAMN25419548	52.5	42.4	31.8	99.4	42.6	35.7	35.4	50.7	33.6	34.2	34.8	42.7	34.6	37.3	33.4	33.8	38.7	49.5	48.6	42.5	30.5	49.4	35.8	33.9	50.6	50.7	39.2	64.3	45.7	43	32.1	37.7	43.3	50.9	34.3	33.2	51.8	31.1	32.3	30.5	31.1	34	33.4	26.9	32.4	45.1
SAMN27549414	52.5	42.5	31.8	99.1	42.6	35.9	35.4	50.9	33.6	34.2	34.8	43.1	34.7	37.3	33.4	33.7	38.7	49.5	48.8	42.5	30.5	49.6	35.8	33.9	50.8	51	39.4	64.2	45.6	43	32.1	37.6	43.4	50.8	34.3	33.3	51.7	31.1	32.4	30.9	31.1	34	33.4	26.9	32.4	45.1
SAMN28189452	52.4	42.4	31.8	99.7	42.6	35.9	35.4	50.8	33.6	34.2	34.8	43	34.6	37.2	33.5	33.7	38.7	49.5	48.7	42.5	30.5	49.7	35.8	33.8	50.9	50.8	39.1	64.3	45.7	43	32.1	37.7	43.4	50.7	34.2	33.3	52.1	31.2	32.4	32.5	31.5	34	33.5	27	32.4	45
SAMN28189527	52.4	42.4	31.8	100	42.5	35.8	35.4	50.8	33.7	34.2	34.8	42.9	34.6	37.2	33.4	33.7	38.7	49.3	48.7	42.4	30.5	49.6	35.8	33.8	50.9	50.8	39.2	64.3	45.7	43	32.1	37.6	43.4	50.9	34.3	33.2	51.9	31.1	32.1	30.6	31.1	34	33.4	26.9	32.4	45.1
SAMN28189563	52.5	42.5	31.8	99.3	42.6	35.9	35.4	50.9	33.6	34.2	34.8	43.2	34.7	37.3	33.4	33.7	38.7	49.5	48.8	42.5	30.5	49.6	35.8	33.8	50.9	51	39.3	64.2	45.7	43.1	32.1	37.6	43.5	50.9	34.2	33.3	52	31.1	32.3	30.9	31.1	34	33.3	26.9	32.4	45.1
SAMN28189581	52	42.3	31.7	64.7	42.3	35.4	35.4	50.8	33.6	33.7	34.4	41.8	34.6	37.2	33.5	33.6	38.7	50.3	49.6	42.7	30.5	49.5	35.5	33.6	51.2	51.5	39	99.2	45.2	42.8	32.4	37.4	43.1	51	34	33	51.7	31	31.8	30.5	30.9	33.6	33.2	26.8	32.8	45.5
SAMN28668607	52.7	42.6	31.9	99.5	42.8	36.7	35.6	51.2	33.7	34.1	34.8	43.3	34.7	37.4	33.5	33.8	39	49.7	48.9	42.6	30.6	49.9	35.9	33.9	51.1	50.6	39.5	64.7	45.8	43.2	32.2	37.8	43.6	51.2	34.3	33.3	51.4	31.2	34	31	31.5	34	33.5	26.9	32.3	45.3
SAMN28744030	52.4	42.4	31.8	99.8	42.7	35.8	35.4	50.9	33.7	34.2	34.8	43.1	34.6	37.3	33.5	33.8	38.8	49.5	48.7	42.5	30.6	49.6	35.7	33.8	50.8	50.7	39.5	64.3	45.7	43	32.1	37.6	43.4	50.8	34.3	33.3	51.3	31.2	33.9	30.9	31.3	34	33.5	26.9	32.4	45.1
