# Supplementary material for: Emergence of a Novel Lineage and Wide Spread of a blaCTX-M-15/IncHI2/ST1 Plasmid among Nosocomial Enterobacter in Guadeloupe
Source: Antibiotics (Basel). 2022 Oct 20;11(10):1443. doi: 10.3390/antibiotics11101443 (PMC9598596; doi:10.3390/antibiotics11101443)
Supplement: Supplementary file 1 [file antibiotics-11-01443-s001.zip › Data Set S5.xlsx]

## Sheet: Wu W. et al. curated Dataset
DATA SET S5. Curated Enterobacter metadata in NCBI GenBank (1987 – 2019). This large dataset was first provided by Wu W. et al. in 2020 and initially included 1,960 Enterobacter isolates (see doi: 10.1128/mSystems.00527-20 // msystems.00527-20-sd002). It did not take into account antibiotic resistance data. We proposed here a second version of this large genomic dataset to illustrate the discussi…
Strain name	BioSample	Nucleotide accession	Precise species (Wu et al. approach)	Geographical area	Collection year	Origin groups
			doi: 10.1128/mSystems.00527-20
2	SAMN12258068	VKFZ00000000	E. xiangfangensis	Germany	2017	Homo sapiens
4	SAMN12258069	VKFY00000000	E. xiangfangensis	Germany	2017	Homo sapiens
6	SAMN12258070	VKFX00000000	E. bugandensis	Germany	2017	Homo sapiens
8	SAMN12258071	VKFW00000000	E. xiangfangensis	Germany	2017	Homo sapiens
13	SAMN12258072	VKFV00000000	E. bugandensis	Germany	2017	Homo sapiens
15	SAMN12258073	VKFU00000000	E. xiangfangensis	Germany	2017	Homo sapiens
17	SAMN12258074	VKFT00000000	E. xiangfangensis	Germany	2017	Homo sapiens
18	SAMN12258075	VKFS00000000	E. xiangfangensis	Germany	2017	Homo sapiens
21	SAMN12258076	VKFR00000000	E. xiangfangensis	Germany	2017	Homo sapiens
25	SAMN12258077	VKFQ00000000	E. xiangfangensis	Germany	2017	Homo sapiens				Prevalence of the different E. cloacae complex members. This figure includes 1,544 strains and species which were represented less than 1% were grouped on "Other species".
33	SAMN12258078	VKFP00000000	E. xiangfangensis	Germany	2017	Homo sapiens
35	SAMN12258079	VKFO00000000	E. bugandensis	Germany	2017	Homo sapiens
41	SAMN12258080	VKFN00000000	E. xiangfangensis	Germany	2017	Homo sapiens
42	SAMN12258081	VKFM00000000	E. roggenkampii	Germany	2017	Homo sapiens
47	SAMN12258082	VKFL00000000	E. roggenkampii	Germany	2017	Homo sapiens
48	SAMN12258083	VKFK00000000	E. ludwigii	Germany	2017	Homo sapiens
49	SAMN12258084	VKFJ00000000	E. ludwigii	Germany	2017	Homo sapiens
50	SAMN12258085	VKFI00000000	E. xiangfangensis	Germany	2017	Homo sapiens
51	SAMN12258086	VKFH00000000	E. xiangfangensis	Germany	2017	Homo sapiens
57	SAMN12258087	VKFG00000000	E. xiangfangensis	Germany	2017	Homo sapiens
59	SAMN12258088	VKFF00000000	E. xiangfangensis	Germany	2017	Homo sapiens
64	SAMN12258089	VKFE00000000	E. xiangfangensis	Germany	2017	Homo sapiens
69	SAMN12258090	VKFD00000000	E. xiangfangensis	Germany	2017	Homo sapiens
70	SAMN14372987	CP050073	E. kobei	Switzerland	2019	Water
78	SAMN08160788	PNXT00000000	E. hoffmannii	USA	2014	Homo sapiens
81	SAMN12258091	VKFC00000000	E. xiangfangensis	Germany	2017	Homo sapiens
91	SAMN12258092	VKFB00000000	E. xiangfangensis	Germany	2017	Homo sapiens
103	SAMN12258093	VKFA00000000	E. bugandensis	Germany	2017	Homo sapiens
105	SAMN12258094	VKEZ00000000	E. xiangfangensis	Germany	2017	Homo sapiens
107	SAMN12258095	VKEY00000000	E. bugandensis	Germany	2017	Homo sapiens
109	SAMN04122808	CP020525	E. hoffmannii	USA	2015	Homo sapiens
110	SAMN12258096	VKEX00000000	E. xiangfangensis	Germany	2017	Homo sapiens
120	SAMN12258097	VKEW00000000	E. xiangfangensis	Germany	2017	Homo sapiens
128	SAMN12258098	VKEV00000000	E. xiangfangensis	Germany	2017	Homo sapiens
137	SAMN12258099	VKEU00000000	E. bugandensis	Germany	2017	Homo sapiens				Prevalence of geographical areas. This figure includes 1,544 Enterobacter strains, and associated geographical areas which were represented less than 1% were grouped on "Other geographical areas".
144	SAMN12258100	VKET00000000	E. bugandensis	Germany	2017	Homo sapiens
146	SAMN12258101	VKES00000000	E. hoffmannii	Germany	2017	Homo sapiens
154	SAMN12258102	VKER00000000	E. xiangfangensis	Germany	2017	Homo sapiens
159	SAMN12258103	VKEQ00000000	E. bugandensis	Germany	2017	Homo sapiens
164	SAMN12258104	VKEP00000000	E. asburiae	Germany	2017	Homo sapiens
165	SAMN12258105	VKEO00000000	E. asburiae	Germany	2017	Homo sapiens
166	SAMN12258106	VKEN00000000	E. xiangfangensis	Germany	2017	Homo sapiens
170	SAMN07692766	NXHK00000000	E. dissolvens	Ghana	2015	Homo sapiens
171	SAMN08160790	PNXS00000000	E. xiangfangensis	USA	2011	Homo sapiens
171	SAMN08160791	PNXR00000000	E. xiangfangensis	USA	2013	Homo sapiens
173	SAMN12258107	VKEM00000000	E. hoffmannii	Germany	2017	Homo sapiens
174	SAMN04456586	CP020528	E. xiangfangensis	USA	2015	Homo sapiens
183	SAMN12258108	VKEL00000000	E. xiangfangensis	Germany	2017	Homo sapiens
194	SAMN07692767	NXHI00000000	E. cloacae	Ghana	2015	Homo sapiens
195	SAMN12258109	VKEK00000000	E. bugandensis	Germany	2017	Homo sapiens
198	SAMN12905553	WCIM00000000	E. ludwigii	Chile	2012	Soil // rhizosphere // sediment
205	SAMN12258110	VKEJ00000000	E. xiangfangensis	Germany	2017	Homo sapiens
209	SAMN12258111	VKEI00000000	E. bugandensis	Germany	2017	Homo sapiens
212	SAMN12258112	VKEH00000000	E. bugandensis	Germany	2017	Homo sapiens
220	SAMN11349924	CP039453	E. bugandensis	Germany	2019	Homo sapiens
220	SAMN12258113	VKEG00000000	E. xiangfangensis	Germany	2017	Homo sapiens
229	SAMN12258114	VKEF00000000	E. xiangfangensis	Germany	2017	Homo sapiens
231	SAMN12258115	VKEE00000000	E. asburiae	Germany	2017	Homo sapiens
232	SAMN12258116	VKED00000000	E. hoffmannii	Germany	2017	Homo sapiens
234	SAMN12258117	VKEC00000000	E. hoffmannii	Germany	2017	Homo sapiens
234	SAMN05510455	CP021162	E. xiangfangensis	USA	2016	Homo sapiens				Prevalence of origin groups. This figure includes 1,544 Enterobacter strains, and associated origin groups which were represented less than 1% were grouped on "Other sample origins".
237	SAMN12258118	VKEB00000000	E. hoffmannii	Germany	2017	Homo sapiens
239	SAMN12258120	VOIO00000000	E. xiangfangensis	Germany	2017	Homo sapiens
451	SAMN07571739	NSIZ00000000	E. quasihormaechei	Togo	2016	Homo sapiens
479	SAMN02983088	JQGO00000000	E. xiangfangensis	Malaysia	2013	Homo sapiens
749	SAMN07545917	NRQN00000000	E. cloacae	Togo	2016	Homo sapiens
768	SAMN07571741	NSJG00000000	E. xiangfangensis	Togo	2016	Homo sapiens
1179	SAMN07571821	NSJH00000000	E. xiangfangensis	Togo	2016	Homo sapiens
1367	SAMN11349925	CP039452	E. bugandensis	Germany	2011	Homo sapiens
1476	SAMN13829996	JAAATK000000000	E. cloacae	Nigeria	2015	Homo sapiens
2644	SAMN13829994	JAAATO000000000	E. xiangfangensis	Nigeria	2015	Homo sapiens
2654	SAMN13829997	JAAATL000000000	E. cloacae	Nigeria	2015	Homo sapiens
2781	SAMN13829998	JAAATN000000000	E. xiangfangensis	Nigeria	2015	Homo sapiens
2845	SAMN06704511	NIZG00000000	E. hoffmannii	Nigeria	2015	Homo sapiens
3628	SAMN13829999	JAAATQ000000000	E. hoffmannii	Nigeria	2015	Homo sapiens
3688	SAMN13830000	JAAATP000000000	E. hoffmannii	Nigeria	2015	Homo sapiens
4507	SAMN13830001	JAAATI000000000	E. xiangfangensis	Nigeria	2015	Homo sapiens
4594	SAMN13830002	JAAATJ000000000	E. xiangfangensis	Nigeria	2015	Homo sapiens
5832	SAMN13829993	JAAATV000000000	E. cloacae complex Taxon 4	Nigeria	2015	Homo sapiens
8706	SAMN04193740	LLXN00000000	E. kobei	Mexico	2010	Homo sapiens
17604	SAMEA4693175	UBIM00000000	E. xiangfangensis	Croatia	2017	Homo sapiens
20710	SAMN09425565	CP030076	E. xiangfangensis	China	2011	Homo sapiens
20712	SAMN09425566	QLNR00000000	E. xiangfangensis	China	2011	Homo sapiens
34399	SAMN03067418	CP010384	E. xiangfangensis	USA	2011	Homo sapiens
34977	SAMN03067414	CP010376	E. xiangfangensis	USA	2009	Homo sapiens
34978	SAMN03067415	CP012165	E. xiangfangensis	USA	2011	Homo sapiens
34983	SAMN03067416	CP010377	E. hormaechei	USA	2010	Homo sapiens
34998	SAMN03067417	CP012167	E. xiangfangensis	USA	2011	Homo sapiens
35734	SAMN03067419	CP012162	E. roggenkampii	USA	2010	Homo sapiens
40884	SAMN06218072	NDFC00000000	E. xiangfangensis	USA	2013	Homo sapiens
41948	SAMN06218067	NDFA00000000	E. xiangfangensis	USA	2013	Homo sapiens
41952	SAMN06218064	NDIV00000000	E. roggenkampii	USA	2013	Homo sapiens
43955	SAMN02592616	JFHW00000000	E. roggenkampii	China	2013	Soil // rhizosphere // sediment
44076	SAMN07251577	QQXP00000000	E. cloacae complex Taxon 9	China	2015	Plant
90008	SAMN09845186	QZCT00000000	E. huaxiensis	China	2017	Homo sapiens
90028	SAMN09845205	QZCS00000000	E. chuandaensis	China	2017	Homo sapiens
49530189	SAMN07234400	NJCZ00000000	E. kobei	Australia	2017	Homo sapiens
50588862	SAMN04158295	LNHM00000000	E. bugandensis	Norway	2012	Homo sapiens
50793107	SAMN04158317	LNII00000000	E. cloacae	Norway	2014	Homo sapiens
50858885	SAMN04158323	LNIO00000000	E. xiangfangensis	Norway	2014	Homo sapiens
60830776	SAMN07234405	NJDA00000000	E. xiangfangensis	Australia	2017	Homo sapiens
145000000000	SAMN09435829	QMCN00000000	E. kobei	France	2017	Homo sapiens
064B10	SAMN10644709	RZWA00000000	E. xiangfangensis	France	2017	Various surfaces
064C2	SAMN10644711	RZWC00000000	E. xiangfangensis	France	2017	Various surfaces
064C3	SAMN10644712	RZWD00000000	E. xiangfangensis	France	2017	Various surfaces
08XA1	SAMN02470984	AMGJ00000000	E. xiangfangensis	China	2008	Wild animal
1_ST78	SAMN09442859	QNVP00000000	E. hoffmannii	Spain	2016	Homo sapiens
10_14_15	SAMN06704512	NIZH00000000	E. hoffmannii	Nigeria	2015	Homo sapiens
100A9	SAMN09435813	QMDD00000000	E. xiangfangensis	France	2016	Homo sapiens
103D9	SAMN09435814	QMDC00000000	E. asburiae	France	2016	Homo sapiens
105 E9	SAMN09435816	QMDA00000000	E. xiangfangensis	France	2016	Homo sapiens
105A4	SAMN09435815	QMDB00000000	E. xiangfangensis	France	2016	Homo sapiens
105H3	SAMN09435817	QMCZ00000000	E. xiangfangensis	France	2016	Homo sapiens
105H6	SAMN09435818	QMCY00000000	E. xiangfangensis	France	2016	Homo sapiens
105I5	SAMN09435819	QMCX00000000	E. hoffmannii	France	2016	Homo sapiens
105I8	SAMN09435820	QMCW00000000	E. xiangfangensis	France	2016	Homo sapiens
113I7	SAMN09435821	QMCV00000000	E. quasiroggenkampii	France	2016	Homo sapiens
120I6	SAMN10644690	RZVI00000000	E. xiangfangensis	France	2017	Homo sapiens
121J9	SAMN09435828	QMCO00000000	E. kobei	France	2016	Homo sapiens
131G4	SAMN09435822	QMCU00000000	E. kobei	France	2017	Homo sapiens
136 E4	SAMN09435823	QMCT00000000	E. xiangfangensis	France	2017	Homo sapiens
145F2	SAMN09435830	QMCM00000000	E. kobei	France	2017	Homo sapiens
148H3	SAMN09435824	QMCS00000000	E. cloacae complex Taxon 8	France	2017	Homo sapiens
149G8	SAMN09435833	QMCJ00000000	E. kobei	France	2017	Homo sapiens
149H5	SAMN09435831	QMCL00000000	E. kobei	France	2017	Homo sapiens
149H6	SAMN09435832	QMCK00000000	E. kobei	France	2017	Homo sapiens
151B8	SAMN09435834	QMCI00000000	E. kobei	France	2017	Homo sapiens
152 E1	SAMN09435825	QMCR00000000	E. xiangfangensis	France	2017	Homo sapiens
153C2	SAMN09435826	QMCQ00000000	E. quasihormaechei	France	2017	Homo sapiens
168A8	SAMN09435827	QMCP00000000	E. roggenkampii	France	2018	Homo sapiens
1808-013	SAMD00166948	AP019632	E. asburiae	Japan	2018	Homo sapiens
1-RC-17-04017	SAMN09694003	QRBW00000000	E. roggenkampii	USA	2017	Various surfaces
1-RC-17-04133	SAMN09694004	QRBV00000000	E. roggenkampii	USA	2017	Various surfaces
1-RC-17-04134-1	SAMN09694005	QRBU00000000	E. roggenkampii	USA	2017	Various surfaces
1-RC-17-04136	SAMN09694006	QRBT00000000	E. roggenkampii	USA	2017	Various surfaces
1-RC-17-04408-5	SAMN09694007	QRBS00000000	E. xiangfangensis	USA	2017	Homo sapiens
1-RC-17-04409-1	SAMN09694008	QRBR00000000	E. xiangfangensis	USA	2017	Homo sapiens
2_ST78	SAMN09442881	QNVQ00000000	E. hoffmannii	Spain	2017	Homo sapiens
2011WA-NCV	SAMN10976869	SJED00000000	E. xiangfangensis	USA	2011	Homo sapiens
2011WA-SCV	SAMN10976868	SJEC00000000	E. xiangfangensis	USA	2011	Homo sapiens
22ES	SAMN07452566	PEHT00000000	E. xiangfangensis	Romania	2013	Homo sapiens
2485STDY5438374	SAMEA1972464	UNXN00000000	E. cloacae	United Kingdom	2019	Homo sapiens
2840_1	SAMN06703828	NIZM00000000	E. hoffmannii	Nigeria	2015	Homo sapiens
2DZ2F20B	SAMN08998661	QFLX00000000	E. xiangfangensis	China	2015	Domestic animal
2DZ2F2B	SAMN08998672	QFLM00000000	E. xiangfangensis	China	2015	Domestic animal
2VL	SAMN08712273	SCNE00000000	E. cancerogenus	Italy	2015	Various surfaces
3_ST78	SAMN09442883	QNVR00000000	E. hoffmannii	Spain	2017	Homo sapiens
301B	SAMN08290420	PQTC00000000	E. hoffmannii	Bolivia	2016	Homo sapiens
3380STDY6027363	SAMEA3181516	FKLS00000000	E. kobei	United Kingdom	2019	Wastewater // compost // manure
339389L	SAMN08398975	CP026536	E. roggenkampii	Netherlands	2014	Homo sapiens
3D9	SAMN09380579	QKSC00000000	E. roggenkampii	Nicaragua	2011	Plant
3DZ2-1B	SAMN08998673	QFLL00000000	E. cloacae	China	2015	Domestic animal
3DZ3S2B	SAMN08998674	QFLK00000000	E. xiangfangensis	China	2015	Domestic animal
3F11	SAMN09283850	QKVR00000000	E. roggenkampii	Nicaragua	2017	Plant
4928STDY7071107	SAMEA104567218	CABHJX000000000	E. roggenkampii	United Kingdom	2018	Homo sapiens
4928STDY7071111	SAMEA104567222	CABHJV000000000	E. hoffmannii	United Kingdom	2018	Homo sapiens
4928STDY7071135	SAMEA104567246	CABGVS000000000	E. hoffmannii	United Kingdom	2018	Homo sapiens
4928STDY7071136	SAMEA104567247	CABGVO000000000	E. ludwigii	United Kingdom	2018	Homo sapiens
4928STDY7071138	SAMEA104567249	CABGVW000000000	E. ludwigii	United Kingdom	2018	Homo sapiens
4928STDY7071139	SAMEA104567250	CABGVX000000000	E. ludwigii	United Kingdom	2018	Homo sapiens
4928STDY7071140	SAMEA104567251	CABGVZ000000000	E. ludwigii	United Kingdom	2018	Homo sapiens
4928STDY7071152	SAMEA104567276	LR607340	E. xiangfangensis	United Kingdom	2018	Homo sapiens
4928STDY7071154	SAMEA104567253	CABGWC000000000	E. hoffmannii	United Kingdom	2018	Homo sapiens
4928STDY7071156	SAMEA104567255	CABGWK000000000	E. hoffmannii	United Kingdom	2018	Homo sapiens
4928STDY7071160	SAMEA104567259	LR607347	E. hoffmannii	United Kingdom	2018	Homo sapiens
4928STDY7071161	SAMEA104567260	CABGWF000000000	E. hoffmannii	United Kingdom	2018	Homo sapiens
4928STDY7071167	SAMEA104567278	CABGWI000000000	E. hoffmannii	United Kingdom	2018	Homo sapiens
4928STDY7071168	SAMEA104567279	CABGWJ000000000	E. hoffmannii	United Kingdom	2018	Homo sapiens
4928STDY7071173	SAMEA104567284	LR607339	E. hoffmannii	United Kingdom	2018	Homo sapiens
4928STDY7071174	SAMEA104567285	CABGWS000000000	E. hoffmannii	United Kingdom	2018	Homo sapiens
4928STDY7071190	SAMEA104567301	CABGXJ000000000	E. roggenkampii	United Kingdom	2018	Homo sapiens
4928STDY7071191	SAMEA104567302	CABGXB000000000	E. roggenkampii	United Kingdom	2018	Homo sapiens
4928STDY7071307	SAMEA104567417	CABGHO000000000	E. hoffmannii	United Kingdom	2018	Homo sapiens
4928STDY7071310	SAMEA104567420	CABGKT000000000	E. asburiae	United Kingdom	2018	Homo sapiens
4928STDY7071341	SAMEA104567451	LR607332	E. hoffmannii	United Kingdom	2018	Homo sapiens
4928STDY7071342	SAMEA104567452	LR607337	E. hoffmannii	United Kingdom	2018	Homo sapiens
4928STDY7071387	SAMEA104567496	CABGMI000000000	E. kobei	United Kingdom	2018	Homo sapiens
4928STDY7071388	SAMEA104567497	CABGMO000000000	E. kobei	United Kingdom	2018	Homo sapiens
4928STDY7071389	SAMEA104567498	CABGMK000000000	E. kobei	United Kingdom	2018	Homo sapiens
4928STDY7071396	SAMEA104567507	CABGMS000000000	E. xiangfangensis	United Kingdom	2018	Homo sapiens
4928STDY7071397	SAMEA104567508	CABGMZ000000000	E. xiangfangensis	United Kingdom	2018	Homo sapiens
4928STDY7071402	SAMEA104567513	CABGMU000000000	E. hoffmannii	United Kingdom	2018	Homo sapiens
4928STDY7071407	SAMEA104567518	CABGNJ000000000	E. hoffmannii	United Kingdom	2018	Homo sapiens
4928STDY7071426	SAMEA104567534	CABGNM000000000	E. hoffmannii	United Kingdom	2018	Homo sapiens
4928STDY7071428	SAMEA104567536	CABGNU000000000	E. hoffmannii	United Kingdom	2018	Homo sapiens
4928STDY7071447	SAMEA104567555	CABGOH000000000	E. hoffmannii	United Kingdom	2018	Homo sapiens
4928STDY7071500	SAMEA104567607	CABGQJ000000000	E. hoffmannii	United Kingdom	2018	Homo sapiens
4928STDY7071514	SAMEA104567621	CABGQC000000000	E. hoffmannii	United Kingdom	2018	Homo sapiens
4928STDY7071527	SAMEA104567634	CABGQY000000000	E. hoffmannii	United Kingdom	2018	Homo sapiens
4928STDY7071528	SAMEA104567635	CABGQU000000000	E. hoffmannii	United Kingdom	2018	Homo sapiens
4928STDY7071529	SAMEA104567636	CABGRB000000000	E. hoffmannii	United Kingdom	2018	Homo sapiens
4928STDY7071562	SAMEA104567668	CABGRY000000000	E. bugandensis	United Kingdom	2018	Homo sapiens
4928STDY7071627	SAMEA104567732	CABGTV000000000	E. hoffmannii	United Kingdom	2018	Homo sapiens
4928STDY7071633	SAMEA104567738	CABGUG000000000	E. xiangfangensis	United Kingdom	2018	Homo sapiens
4928STDY7071648	SAMEA104567754	LR607344	E. hoffmannii	United Kingdom	2018	Homo sapiens
4928STDY7071690	SAMEA4608437	CABGYR000000000	E. xiangfangensis	United Kingdom	2018	Homo sapiens
4928STDY7071702	SAMEA4608448	CABGZE000000000	E. dissolvens	United Kingdom	2018	Homo sapiens
4928STDY7387740	SAMEA104694377	CABHDQ000000000	E. hoffmannii	United Kingdom	2018	Homo sapiens
4928STDY7387746	SAMEA104694383	LR607370	E. hoffmannii	United Kingdom	2018	Homo sapiens
4928STDY7387752	SAMEA104694389	LR607379	E. hoffmannii	United Kingdom	2018	Homo sapiens
4928STDY7387798	SAMEA104694437	LR607364	E. xiangfangensis	United Kingdom	2018	Homo sapiens
4928STDY7387803	SAMEA104694442	CABHGF000000000	E. kobei	United Kingdom	2018	Homo sapiens
4928STDY7387925	SAMEA4623340	CABHIY000000000	E. roggenkampii	United Kingdom	2018	Homo sapiens
4928STDY7387943	SAMEA4623351	CABHJK000000000	E. roggenkampii	United Kingdom	2018	Homo sapiens
4928STDY7387954	SAMEA4623362	CABHJI000000000	E. hoffmannii	United Kingdom	2018	Homo sapiens
4DZ1-17B1	SAMN08998663	QFLV00000000	E. xiangfangensis	China	2015	Domestic animal
4DZ3-17B2	SAMN08998664	QFLU00000000	E. xiangfangensis	China	2015	Domestic animal
4DZ3-28B	SAMN08998665	QFLT00000000	E. xiangfangensis	China	2015	Domestic animal
677-3DZ2D5B	SAMN08998666	QFLS00000000	E. xiangfangensis	China	2015	Domestic animal
6kgm	SAMN03274147	JXAE00000000	E. cloacae	Malaysia	2012	Soil // rhizosphere // sediment
704SK10	SAMN07260410	CP022148	E. roggenkampii	Switzerland	2015	Wastewater // compost // manure
725m/11	SAMN14381068	JAAQOK000000000	E. bugandensis	USA	2012	Wild animal
72H8	SAMN10644668	RZUP00000000	E. xiangfangensis	France	2017	Homo sapiens
742-ADZ3-9B	SAMN08998662	QFLW00000000	E. xiangfangensis	China	2015	Domestic animal
743-2DZ2F-22B	SAMN08998671	QFLN00000000	E. xiangfangensis	China	2015	Domestic animal
800721-17	SAMN06925306	NFZM00000000	E. mori	Australia	2016	Homo sapiens
898U	SAMN07571695	NSIX00000000	E. cloacae	Togo	2016	Homo sapiens
99B3	SAMN09435809	QMDH00000000	E. cloacae complex Taxon 4	France	2016	Homo sapiens
99D9	SAMN09435810	QMDG00000000	E. xiangfangensis	France	2016	Homo sapiens
99G10	SAMN09435812	QMDE00000000	E. xiangfangensis	France	2016	Homo sapiens
99G9	SAMN09435811	QMDF00000000	E. xiangfangensis	France	2016	Homo sapiens
A01	SAMN12258121	VKDZ00000000	E. hoffmannii	Germany	2018	Homo sapiens
A02	SAMN12258122	VKDY00000000	E. hoffmannii	Germany	2018	Homo sapiens
A03	SAMN12258123	VKDX00000000	E. hoffmannii	Germany	2018	Homo sapiens
A04	SAMN12258124	VKDW00000000	E. hoffmannii	Germany	2018	Homo sapiens
A05	SAMN12258125	VKDV00000000	E. hoffmannii	Germany	2018	Homo sapiens
A06	SAMN12258126	VKDU00000000	E. hoffmannii	Germany	2018	Homo sapiens
A07	SAMN12258127	VKDT00000000	E. hoffmannii	Germany	2018	Homo sapiens
A08	SAMN12258128	VKDS00000000	E. hoffmannii	Germany	2018	Homo sapiens
A09	SAMN12258129	VKDR00000000	E. hoffmannii	Germany	2018	Homo sapiens
A10	SAMN12258130	VKDQ00000000	E. hoffmannii	Germany	2018	Homo sapiens
A11	SAMN12258131	VKDP00000000	E. hoffmannii	Germany	2018	Homo sapiens
A11	SAMN10491323	RSDS00000000	E. cloacae complex Taxon 3	China	2017	Soil // rhizosphere // sediment
A12	SAMN12258132	VKDO00000000	E. roggenkampii	Germany	2018	Homo sapiens
A13	SAMN12258133	VKDN00000000	E. hoffmannii	Germany	2018	Homo sapiens
A14	SAMN12258134	VKDM00000000	E. xiangfangensis	Germany	2018	Homo sapiens
A8	SAMN10753727	SCMF00000000	E. cloacae	India	2011	Soil // rhizosphere // sediment
AA4	SAMN06130962	CP018785	E. ludwigii	USA	2012	Plant
ABFQC	SAMN03455996	LQXT00000000	E. ludwigii	USA	2014	Homo sapiens
AD2-3	SAMN11097312	SOPQ00000000	E. cloacae complex Taxon 8	Philippines	2016	Soil // rhizosphere // sediment
AEB30	SAMN13499302	CP046618	E. cloacae complex Taxon 2	USA	2015	Plant
AM16-28	SAMN09734831	QRKH00000000	E. dissolvens	China	2013	Homo sapiens
AM17-18	SAMN09734844	QTLJ00000000	E. kobei	China	2013	Homo sapiens
AM17-61	SAMN09734856	QVHU00000000	E. xiangfangensis	China	2013	Homo sapiens
AMA 497	SAMN04124432	LLJM00000000	E. asburiae	Denmark	2013	Homo sapiens
AMA 590	SAMN04124433	LLJN00000000	E. asburiae	Denmark	2014	Homo sapiens
amazonensis	SAMN08848070	PZPP00000000	E. cloacae complex Taxon 3	Brazil	2016	Wastewater // compost // manure
AOUC-8/14	SAMN03861996	LGIV00000000	E. ludwigii	Italy	2014	Homo sapiens
AR-44	SAMN09832881	QUZN00000000	E. xiangfangensis	USA	2017	Plant
AS012241	SAMN12250560	VLNP00000000	E. roggenkampii	USA	2015	Homo sapiens
AS012244	SAMN12250563	VLNO00000000	E. ludwigii	USA	2015	Homo sapiens
AS012248	SAMN12250567	VLNN00000000	E. ludwigii	USA	2015	Homo sapiens
AS012265	SAMN12250584	VLNK00000000	E. xiangfangensis	USA	2015	Homo sapiens
AS012267	SAMN12250586	VLNJ00000000	E. xiangfangensis	USA	2016	Homo sapiens
AS012272	SAMN12250591	VLNH00000000	E. xiangfangensis	USA	2016	Homo sapiens
AS012278	SAMN12250597	VLNG00000000	E. hoffmannii	USA	2015	Homo sapiens
AS012288	SAMN12250607	VLNF00000000	E. xiangfangensis	USA	2015	Homo sapiens
AS012289	SAMN12250608	VLNE00000000	E. xiangfangensis	USA	2015	Homo sapiens
AS012293	SAMN12250612	VLND00000000	E. roggenkampii	USA	2015	Homo sapiens
AS012301	SAMN12250620	VLNC00000000	E. xiangfangensis	USA	2015	Homo sapiens
AS012313	SAMN12250632	VLNB00000000	E. roggenkampii	USA	2015	Homo sapiens
AS012319	SAMN12250638	VLNA00000000	E. hoffmannii	USA	2016	Homo sapiens
AS012320	SAMN12250639	VLMZ00000000	E. hoffmannii	USA	2016	Homo sapiens
AS012338	SAMN12250657	VLMX00000000	E. xiangfangensis	USA	2014	Homo sapiens
AS012343	SAMN12250662	VLMU00000000	E. xiangfangensis	USA	2014	Homo sapiens
AS012371	SAMN12250690	VKVT00000000	E. asburiae	USA	2016	Homo sapiens
AS012374	SAMN12250693	VKVR00000000	E. cloacae	USA	2016	Homo sapiens
AS012379	SAMN12250698	VLMO00000000	E. xiangfangensis	USA	2015	Homo sapiens
AS012391	SAMN12250710	VLML00000000	E. xiangfangensis	USA	2015	Homo sapiens
AS012397	SAMN12250716	VLMK00000000	E. xiangfangensis	USA	2015	Homo sapiens
AS012398	SAMN12250717	VKUZ00000000	E. cloacae	USA	2015	Homo sapiens
AS012401	SAMN12250720	VKUW00000000	E. kobei	USA	2016	Homo sapiens
AS012434	SAMN12250753	VLMG00000000	E. xiangfangensis	USA	2015	Homo sapiens
AS012437	SAMN12250756	VLMF00000000	E. bugandensis	USA	2015	Homo sapiens
AS012445	SAMN12250764	VKTL00000000	E. dissolvens	USA	2015	Homo sapiens
AS012447	SAMN12250766	VKTK00000000	E. cloacae complex Taxon 10	USA	2016	Homo sapiens
AS012449	SAMN12250768	VLMD00000000	E. xiangfangensis	USA	2015	Homo sapiens
AS012471	SAMN12250790	VLMA00000000	E. ludwigii	USA	2015	Homo sapiens
AS012472	SAMN12250791	VLLZ00000000	E. xiangfangensis	USA	2016	Homo sapiens
AS012485	SAMN12250804	VLLW00000000	E. xiangfangensis	USA	2016	Homo sapiens
AS012487	SAMN12250806	VLLV00000000	E. xiangfangensis	USA	2016	Homo sapiens
AS012493	SAMN12250812	VLLU00000000	E. xiangfangensis	USA	2016	Homo sapiens
AS012496	SAMN12250815	VLLS00000000	E. xiangfangensis	USA	2015	Homo sapiens
AUH-ENM1	SAMN08737031	PYGW00000000	E. cloacae	Lebanon	2017	Homo sapiens
AUH-ENM10	SAMN12880915	WFLP00000000	E. xiangfangensis	Lebanon	2018	Homo sapiens
AUH-ENM11	SAMN10835620	SOPJ00000000	E. xiangfangensis	Lebanon	2018	Homo sapiens
AUH-ENM12	SAMN12880966	WFLQ00000000	E. hoffmannii	Lebanon	2018	Homo sapiens
AUH-ENM13	SAMN10835622	SOPK00000000	E. xiangfangensis	Lebanon	2018	Homo sapiens
AUH-ENM14	SAMN10835728	SOPL00000000	E. hoffmannii	Lebanon	2018	Homo sapiens
AUH-ENM15	SAMN12881034	WBTA00000000	E. xiangfangensis	Lebanon	2018	Homo sapiens
AUH-ENM16	SAMN10835775	SOPM00000000	E. xiangfangensis	Lebanon	2018	Homo sapiens
AUH-ENM17	SAMN12881128	WFLS00000000	E. xiangfangensis	Lebanon	2018	Homo sapiens
AUH-ENM18	SAMN12881160	WBTB00000000	E. xiangfangensis	Lebanon	2016	Homo sapiens
AUH-ENM19	SAMN12881256	WFLT00000000	E. xiangfangensis	Lebanon	2018	Homo sapiens
AUH-ENM2	SAMN08737032	PYGX00000000	E. xiangfangensis	Lebanon	2017	Homo sapiens
AUH-ENM20	SAMN12881398	WFLU00000000	E. xiangfangensis	Lebanon	2018	Homo sapiens
AUH-ENM21	SAMN12881441	WBTC00000000	E. xiangfangensis	Lebanon	2018	Homo sapiens
AUH-ENM22	SAMN12881457	WBTD00000000	E. hoffmannii	Lebanon	2017	Homo sapiens
AUH-ENM23	SAMN12881490	WFLW00000000	E. xiangfangensis	Lebanon	2016	Homo sapiens
AUH-ENM24	SAMN13022657	WFGW00000000	E. xiangfangensis	Lebanon	2017	Homo sapiens
AUH-ENM25	SAMN13022659	WFGX00000000	E. xiangfangensis	Lebanon	2017	Homo sapiens
AUH-ENM26	SAMN13022661	WFGY00000000	E. xiangfangensis	Lebanon	2018	Homo sapiens
AUH-ENM27	SAMN13022662	WFGZ00000000	E. xiangfangensis	Lebanon	2014	Homo sapiens
AUH-ENM28	SAMN13022682	WFHA00000000	E. xiangfangensis	Lebanon	2018	Homo sapiens
AUH-ENM29	SAMN13022691	WFHB00000000	E. xiangfangensis	Lebanon	2014	Homo sapiens
AUH-ENM3	SAMN08737109	PYGY00000000	E. xiangfangensis	Lebanon	2017	Homo sapiens
AUH-ENM30	SAMN13022768	CP045611	E. xiangfangensis	Lebanon	2016	Homo sapiens
AUH-ENM31	SAMN13022769	WFHC00000000	E. xiangfangensis	Lebanon	2018	Homo sapiens
AUH-ENM32	SAMN13022770	WFHD00000000	E. xiangfangensis	Lebanon	2018	Homo sapiens
AUH-ENM33	SAMN13022771	WFHE00000000	E. xiangfangensis	Lebanon	2017	Homo sapiens
AUH-ENM34	SAMN13022772	WFHF00000000	E. xiangfangensis	Lebanon	2017	Homo sapiens
AUH-ENM35	SAMN13026543	WFHG00000000	E. xiangfangensis	Lebanon	2018	Homo sapiens
AUH-ENM36	SAMN13037594	WHPQ00000000	E. xiangfangensis	Lebanon	2018	Homo sapiens
AUH-ENM37	SAMN13037601	WHPR00000000	E. xiangfangensis	Lebanon	2018	Homo sapiens
AUH-ENM38	SAMN13037931	WHPS00000000	E. xiangfangensis	Lebanon	2018	Homo sapiens
AUH-ENM39	SAMN13037934	WHPT00000000	E. xiangfangensis	Lebanon	2018	Homo sapiens
AUH-ENM4	SAMN08737110	PYGZ00000000	E. hoffmannii	Lebanon	2017	Homo sapiens
AUH-ENM40	SAMN13037953	WHPW00000000	E. xiangfangensis	Lebanon	2018	Homo sapiens
AUH-ENM41	SAMN13037960	WINY00000000	E. xiangfangensis	Lebanon	2018	Homo sapiens
AUH-ENM42	SAMN13037939	WHPU00000000	E. xiangfangensis	Lebanon	2018	Homo sapiens
AUH-ENM43	SAMN13489135	WPGY00000000	E. hoffmannii	Lebanon	2018	Homo sapiens
AUH-ENM44	SAMN13489944	WPGZ00000000	E. xiangfangensis	Lebanon	2018	Homo sapiens
AUH-ENM45	SAMN13490007	WPHA00000000	E. hoffmannii	Lebanon	2018	Homo sapiens
AUH-ENM46	SAMN13490054	WPHB00000000	E. xiangfangensis	Lebanon	2018	Homo sapiens
AUH-ENM47	SAMN13490748	WPHC00000000	E. xiangfangensis	Lebanon	2018	Homo sapiens
AUH-ENM48	SAMN13490780	WPHD00000000	E. xiangfangensis	Lebanon	2018	Homo sapiens
AUH-ENM5	SAMN08737111	PYHA00000000	E. xiangfangensis	Lebanon	2017	Homo sapiens
AUH-ENM6	SAMN08737212	PYHB00000000	E. xiangfangensis	Lebanon	2017	Homo sapiens
AUH-ENM7	SAMN08737248	PYHC00000000	E. xiangfangensis	Lebanon	2017	Homo sapiens
AUH-ENM8	SAMN08737336	PYHD00000000	E. xiangfangensis	Lebanon	2017	Homo sapiens
AUH-ENM9	SAMN08743197	PYHE00000000	E. hoffmannii	Lebanon	2017	Homo sapiens
B13	SAMN09240569	QGNI00000000	E. cloacae	Bangladesh	2017	Homo sapiens
B2	SAMN03145044	JSWY00000000	E. dissolvens	Malaysia	2013	Plant
B2	SAMN03753639	LDVU00000000	E. xiangfangensis	Australia	2005	Homo sapiens
B29	SAMN07139314	AJUQ00000000	E. xiangfangensis	China	2010	Homo sapiens
B2-DHA	SAMN03777446	LFJA00000000	E. xiangfangensis	Bangladesh	2013	Soil // rhizosphere // sediment
B3	SAMN03753640	LDVV00000000	E. xiangfangensis	Australia	2005	Homo sapiens
BH-18	SAMN03135879	JSVH00000000	E. kobei	China	2006	Soil // rhizosphere // sediment
BIDMC 66	SAMN02581287	JMUP00000000	E. xiangfangensis	USA	2013	Homo sapiens
BIDMC 67	SAMN02581288	JMUQ00000000	E. kobei	USA	2013	Homo sapiens
BIOML-A1	SAMN11945353	WWRV00000000	E. hoffmannii	USA	2015	Homo sapiens
BIOML-A2	SAMN11945354	WWRU00000000	E. hoffmannii	USA	2015	Homo sapiens
BIOML-A3	SAMN11945355	WWRT00000000	E. hoffmannii	USA	2015	Homo sapiens
BIOML-A4	SAMN11945356	WWRS00000000	E. hoffmannii	USA	2015	Homo sapiens
BIOML-A5	SAMN11945357	WWRR00000000	E. hoffmannii	USA	2015	Homo sapiens
BP10374	SAMN11283933	CP038471	E. roggenkampii	India	2018	Homo sapiens
BW	SAMN07692716	CP023569	E. xiangfangensis	USA	2013	Homo sapiens
BW	SAMN08554725	CP027111	E. xiangfangensis	USA	2014	Homo sapiens
BWH 43	SAMN02581254	JMUR00000000	E. chengduensis	USA	2013	Homo sapiens
BWH52	SAMN03280177	LETB00000000	E. xiangfangensis	USA	2014	Homo sapiens
BWH63	SAMN03280179	LETC00000000	E. xiangfangensis	USA	2014	Homo sapiens
BWH64	SAMN03280180	LETD00000000	E. xiangfangensis	USA	2014	Homo sapiens
BWH70	SAMN04521877	NIBR00000000	E. xiangfangensis	USA	2015	Homo sapiens
BWH71	SAMN04521878	NGRJ00000000	E. xiangfangensis	USA	2015	Homo sapiens
C1	SAMN02567292	JACW00000000	E. cloacae complex Taxon 2	Malaysia	2012	Soil // rhizosphere // sediment
C15	SAMN12289339	CP042488	E. xiangfangensis	Australia	2009	Homo sapiens
C16	SAMN12289356	CP042578	E. kobei	Australia	2009	Homo sapiens
C309	SAMEA104700146	LT991954	E. xiangfangensis	France	2015	Homo sapiens
C4	SAMN12289289	CP042540	E. xiangfangensis	Australia	2007	Homo sapiens
C44	SAMN12289368	CP042566	E. xiangfangensis	Australia	2013	Homo sapiens
C45	SAMEA104700141	LT991957	E. quasihormaechei	France	2014	Homo sapiens
C45	SAMN12289303	CP042551	E. xiangfangensis	Australia	2013	Homo sapiens
C6	SAMN09428499	QPFW00000000	E. cloacae complex Taxon 2	USA	2010	Plant
C7	SAMN03753642	LDVX00000000	E. asburiae	Australia	2003	Homo sapiens
C9	SAMN06237083	MTKD00000000	E. chuandaensis	India	2013	Soil // rhizosphere // sediment
CAPREX E2-2	SAMN06269473	MWME00000000	E. dissolvens	United Kingdom	2016	Plant
CAPREX_E7	SAMN06269461	MWMD00000000	E. dissolvens	United Kingdom	2016	Plant
CAV1043	SAMN03733641	CP011591	E. asburiae	USA	2008	Homo sapiens
CAV1043	SAMN10521483	CP034336	E. asburiae	USA	2018	Water
CAV1176	SAMN03733727	CP011662	E. xiangfangensis	USA	2010	Homo sapiens
CAV1311	SAMN03733748	CP011572	E. xiangfangensis	USA	2011	Homo sapiens
CAV1411	SAMN03733769	CP011581	E. xiangfangensis	USA	2011	Homo sapiens
CAV1668	SAMN03733827	CP011584	E. xiangfangensis	USA	2012	Homo sapiens
CAV1669	SAMN03733830	CP011650	E. xiangfangensis	USA	2012	Homo sapiens
CB2	SAMN03776116	LFLG00000000	E. kobei	Malaysia	2013	Plant
CBG15936	SAMN13288306	CP046116	E. cloacae	China	2017	Homo sapiens
CC14	SAMN09862365	QWFN00000000	E. cloacae	Nigeria	2015	Water
CC80	SAMN09862366	QWFO00000000	E. cloacae	Nigeria	2015	Water
CC81	SAMN09862367	QWFP00000000	E. cloacae	Nigeria	2015	Water
CC90	SAMN09862368	QWFQ00000000	E. cloacae	Nigeria	2015	Water
CCBH10892	SAMN03135815	JSBO00000000	E. xiangfangensis	Brazil	2012	Homo sapiens
CFBP13530	SAMN09064920	QGAL00000000	E. cancerogenus	France	2014	Plant
CGMCC 5087	SAMN09042131	QFXN00000000	E. asburiae	China	2010	Homo sapiens
CH23B	SAMN08998668	QFLQ00000000	E. xiangfangensis	China	2015	Wild animal
CHS 78	SAMN02581380	JMZV00000000	E. hoffmannii	USA	2013	Homo sapiens
CHS 79	SAMN02581381	JMUS00000000	E. roggenkampii	USA	2013	Homo sapiens
CIDEIMsCOL1	SAMN03277188	JZKL00000000	E. quasiroggenkampii	Colombia	2009	Homo sapiens
CIDEIMsCOL10	SAMN03277197	JZKU00000000	E. cloacae	Colombia	2011	Homo sapiens
CIDEIMsCOL11	SAMN03277198	JZKV00000000	E. xiangfangensis	Colombia	2011	Homo sapiens
CIDEIMsCOL12	SAMN03277199	JZKW00000000	E. xiangfangensis	Colombia	2011	Homo sapiens
CIDEIMsCOL13	SAMN03277200	JZKX00000000	E. xiangfangensis	Colombia	2011	Homo sapiens
CIDEIMsCOL14	SAMN03277201	JZKY00000000	E. xiangfangensis	Colombia	2011	Homo sapiens
CIDEIMsCOL15	SAMN03277202	JZKZ00000000	E. xiangfangensis	Colombia	2012	Homo sapiens
CIDEIMsCOL16	SAMN03277203	JZLA00000000	E. xiangfangensis	Colombia	2012	Homo sapiens
CIDEIMsCOL17	SAMN03277204	JZLB00000000	E. xiangfangensis	Colombia	2012	Homo sapiens
CIDEIMsCOL18	SAMN03277205	JZLC00000000	E. xiangfangensis	Colombia	2012	Homo sapiens
CIDEIMsCOL19	SAMN03277206	JZLD00000000	E. xiangfangensis	Colombia	2012	Homo sapiens
CIDEIMsCOL2	SAMN03277189	JZKM00000000	E. xiangfangensis	Colombia	2009	Homo sapiens
CIDEIMsCOL20	SAMN03277207	JZLE00000000	E. xiangfangensis	Colombia	2013	Homo sapiens
CIDEIMsCOL3	SAMN03277190	JZKN00000000	E. xiangfangensis	Colombia	2009	Homo sapiens
CIDEIMsCOL4	SAMN03277191	JZKO00000000	E. asburiae	Colombia	2009	Homo sapiens
CIDEIMsCOL5	SAMN03277192	JZKP00000000	E. asburiae	Colombia	2009	Homo sapiens
CIDEIMsCOL6	SAMN03277193	JZKQ00000000	E. xiangfangensis	Colombia	2010	Homo sapiens
CIDEIMsCOL7	SAMN03277194	JZKR00000000	E. xiangfangensis	Colombia	2010	Homo sapiens
CIDEIMsCOL8	SAMN03277195	JZKS00000000	E. xiangfangensis	Colombia	2010	Homo sapiens
CIDEIMsCOL9	SAMN03277196	JZKT00000000	E. chengduensis	Colombia	2010	Homo sapiens
CR11	SAMN10170246	RBMO00000000	E. roggenkampii	Portugal	2018	Water
CRE06	SAMN08623782	PXLQ00000000	E. xiangfangensis	USA	2013	Homo sapiens
CRE11	SAMN08623787	PXLL00000000	E. xiangfangensis	USA	2013	Homo sapiens
CRE33	SAMN08623807	PXKS00000000	E. xiangfangensis	USA	2015	Homo sapiens
CRE34	SAMN08623808	PXKR00000000	E. roggenkampii	USA	2015	Homo sapiens
CRE36	SAMN08623810	PXKP00000000	E. xiangfangensis	USA	2015	Homo sapiens
CRE54	SAMN08623822	PXKD00000000	E. kobei	USA	2016	Homo sapiens
CRE65	SAMN08623824	PXKB00000000	E. xiangfangensis	USA	2016	Homo sapiens
CRE71	SAMN08623825	PXKA00000000	E. kobei	USA	2016	Homo sapiens
CRE73	SAMN08623827	PXJY00000000	E. xiangfangensis	USA	2016	Homo sapiens
CRE74	SAMN08623828	PXJX00000000	E. xiangfangensis	USA	2016	Homo sapiens
CRE81	SAMN08623832	PXJT00000000	E. cloacae complex Taxon 10	USA	2016	Homo sapiens
CR-Eb1	SAMN08107552	CP025225	E. cancerogenus	South Korea	2015	Wild animal
CRENT-193	SAMN07944244	CP024812	E. xiangfangensis	South Korea	2013	Homo sapiens
CRK0005	SAMN06812669	NEYO00000000	E. asburiae	USA	2014	Homo sapiens
CRK0006	SAMN06812668	NEYN00000000	E. xiangfangensis	USA	2015	Homo sapiens
CRK0027	SAMN06812647	NFFB00000000	E. xiangfangensis	USA	2015	Homo sapiens
CRK0041	SAMN06812633	NEZA00000000	E. xiangfangensis	USA	2013	Homo sapiens
CRK0054	SAMN06812620	NEYZ00000000	E. roggenkampii	USA	2015	Homo sapiens
CRK0060	SAMN06812614	NEYT00000000	E. xiangfangensis	USA	2015	Homo sapiens
CRK0315	SAMN08513492	PTHV00000000	E. xiangfangensis	USA	2014	Homo sapiens
CRK0316	SAMN08513491	PTHW00000000	E. xiangfangensis	USA	2014	Homo sapiens
CRK0317	SAMN08513490	PTHX00000000	E. xiangfangensis	USA	2013	Homo sapiens
CRK0318	SAMN08513489	PTHY00000000	E. xiangfangensis	USA	2013	Homo sapiens
CRK0319	SAMN08513488	PTHZ00000000	E. xiangfangensis	USA	2014	Homo sapiens
CRK0320	SAMN08513487	PTIA00000000	E. xiangfangensis	USA	2014	Homo sapiens
CRK0321	SAMN08513486	PTIB00000000	E. xiangfangensis	USA	2014	Homo sapiens
CRK0322	SAMN08513485	PTIC00000000	E. xiangfangensis	USA	2014	Homo sapiens
CRK0323	SAMN08513484	PTID00000000	E. xiangfangensis	USA	2014	Homo sapiens
CRK0325	SAMN08513482	PTIF00000000	E. xiangfangensis	USA	2015	Homo sapiens
CS-35	SAMN09273076	QISK00000000	E. xiangfangensis	Netherlands	2006	Homo sapiens
DKU_NT_01	SAMN06844203	CP021137	E. xiangfangensis	South Korea	2017	Plant
DL4.3	SAMN07167863	NMPX00000000	E. cloacae	India	2010	Water
DLL7524	SAMN08374129	PQCT00000000	E. ludwigii	Australia	2015	Homo sapiens
DS05262	SAMN07448196	NPNW00000000	E. roggenkampii	Singapore	2013	Homo sapiens
DS11005	SAMN07448201	NPNR00000000	E. sichuanensis	Singapore	2014	Homo sapiens
DS11861	SAMN07448202	NPNQ00000000	E. cloacae	Singapore	2014	Homo sapiens
DS15987	SAMN07448204	NPNO00000000	E. sichuanensis	Singapore	2014	Homo sapiens
DS17594	SAMN07448205	NPNN00000000	E. cloacae	Singapore	2014	Homo sapiens
DS18454	SAMN07448198	NPNU00000000	E. sichuanensis	Singapore	2013	Homo sapiens
DS23372	SAMN07448199	NPNT00000000	E. roggenkampii	Singapore	2013	Homo sapiens
DS25697	SAMN07448206	NPNM00000000	E. cloacae	Singapore	2014	Homo sapiens
DS2686	SAMN07448195	NPNX00000000	E. sichuanensis	Singapore	2014	Homo sapiens
DS31253	SAMN07448207	NPNL00000000	E. cloacae	Singapore	2014	Homo sapiens
DS31788	SAMN07448208	NPNK00000000	E. cloacae	Singapore	2014	Homo sapiens
DS36577	SAMN07448209	NPNJ00000000	E. sichuanensis	Singapore	2014	Homo sapiens
DS8140	SAMN07448210	NPNI00000000	E. cloacae	Singapore	2015	Homo sapiens
DS8397	SAMN07448200	NPNS00000000	E. roggenkampii	Singapore	2014	Homo sapiens
DS9199	SAMN07448197	NPNV00000000	E. cloacae	Singapore	2013	Homo sapiens
DU20756	SAMN07448203	NPNP00000000	E. cloacae	Singapore	2014	Homo sapiens
DZ3-15B	SAMN08998669	QFLP00000000	E. cloacae	China	2014	Domestic animal
DZ3-3B	SAMN08998670	QFLO00000000	E. cloacae	China	2014	Domestic animal
E1	SAMN12560198	VTTY00000000	E. asburiae	Germany	2015	Plant
e1025	SAMEA2273281	FJXK00000000	E. xiangfangensis	United Kingdom	2005	Homo sapiens
e1026	SAMEA2273485	FJWD00000000	E. ludwigii	United Kingdom	2005	Homo sapiens
e1028	SAMEA2273486	FJXM00000000	E. xiangfangensis	United Kingdom	2005	Homo sapiens
e1032	SAMEA2273282	FJWL00000000	E. xiangfangensis	United Kingdom	2005	Homo sapiens
e1044	SAMEA2273285	FJWF00000000	E. asburiae	United Kingdom	2005	Homo sapiens
e1069	SAMEA2273286	FJWV00000000	E. xiangfangensis	United Kingdom	2005	Homo sapiens
e1070	SAMEA2273287	FJXL00000000	E. xiangfangensis	United Kingdom	2005	Homo sapiens
e1082	SAMEA2273479	FJXQ00000000	E. xiangfangensis	United Kingdom	2005	Homo sapiens
e1083	SAMEA2273487	FJWW00000000	E. xiangfangensis	United Kingdom	2005	Homo sapiens
e1087	SAMEA2273207	FJXI00000000	E. asburiae	United Kingdom	2005	Homo sapiens
e1089	SAMEA2273208	FJXB00000000	E. hoffmannii	United Kingdom	2005	Homo sapiens
e1091	SAMEA2273209	FJWX00000000	E. xiangfangensis	United Kingdom	2005	Homo sapiens
e1092	SAMEA2273210	FJWU00000000	E. xiangfangensis	United Kingdom	2005	Homo sapiens
e11	SAMEA2273117	FJXO00000000	E. xiangfangensis	United Kingdom	2001	Homo sapiens
E11	SAMN12560201	VTUB00000000	E. xiangfangensis	Germany	2015	Plant
e1101	SAMEA2273212	FJXE00000000	E. xiangfangensis	United Kingdom	2005	Homo sapiens
e1105	SAMEA2273213	FJWR00000000	E. hoffmannii	United Kingdom	2005	Homo sapiens
e1109	SAMEA2273300	FJXC00000000	E. xiangfangensis	United Kingdom	2005	Homo sapiens
e1125	SAMEA2273291	FJWZ00000000	E. xiangfangensis	United Kingdom	2005	Homo sapiens
e1127	SAMEA2273301	FJWJ00000000	E. xiangfangensis	United Kingdom	2005	Homo sapiens
e1130	SAMEA2273292	FJXT00000000	E. xiangfangensis	United Kingdom	2005	Homo sapiens
e1132	SAMEA2273302	FJWY00000000	E. hoffmannii	United Kingdom	2005	Homo sapiens
e1150	SAMEA2273295	FJWE00000000	E. xiangfangensis	United Kingdom	2005	Homo sapiens
e1153	SAMEA2273296	FJWS00000000	E. xiangfangensis	United Kingdom	2005	Homo sapiens
e1154	SAMEA2273297	FJWH00000000	E. xiangfangensis	United Kingdom	2005	Homo sapiens
e1155	SAMEA2273298	FJWQ00000000	E. hoffmannii	United Kingdom	2005	Homo sapiens
e1163	SAMEA2273299	FJXP00000000	E. xiangfangensis	United Kingdom	2005	Homo sapiens
e1195	SAMEA2273305	FJWT00000000	E. xiangfangensis	United Kingdom	2005	Homo sapiens
e1198	SAMEA2273306	FJXF00000000	E. xiangfangensis	United Kingdom	2005	Homo sapiens
e1202	SAMEA2273497	FJWC00000000	E. hoffmannii	United Kingdom	2005	Homo sapiens
e1213	SAMEA2273307	FJXS00000000	E. hoffmannii	United Kingdom	2005	Homo sapiens
e1214	SAMEA2273308	FJWI00000000	E. hoffmannii	United Kingdom	2005	Homo sapiens
e1219	SAMEA2273309	FJXD00000000	E. hoffmannii	United Kingdom	2005	Homo sapiens
e1222	SAMEA2273310	FJWK00000000	E. xiangfangensis	United Kingdom	2005	Homo sapiens
e1227	SAMEA2273507	FJWM00000000	E. xiangfangensis	United Kingdom	2005	Homo sapiens
e1234	SAMEA2273311	FJXH00000000	E. xiangfangensis	United Kingdom	2005	Homo sapiens
e1236	SAMEA2273313	FJWO00000000	E. cloacae	United Kingdom	2005	Homo sapiens
e1238	SAMEA2273314	FJWP00000000	E. xiangfangensis	United Kingdom	2005	Homo sapiens
e1243	SAMEA2273316	FJXG00000000	E. xiangfangensis	United Kingdom	2005	Homo sapiens
e1251	SAMEA2273317	FJXN00000000	E. xiangfangensis	United Kingdom	2006	Homo sapiens
e1252	SAMEA2273318	FJXR00000000	E. cloacae complex Taxon 14	United Kingdom	2006	Homo sapiens
e1265	SAMEA2273320	FJXA00000000	E. hoffmannii	United Kingdom	2006	Homo sapiens
e1267	SAMEA2273369	FJXU00000000	E. xiangfangensis	United Kingdom	2006	Homo sapiens
e1269	SAMEA2273321	FJWG00000000	E. xiangfangensis	United Kingdom	2006	Homo sapiens
e1272	SAMEA2273370	FJXV00000000	E. xiangfangensis	United Kingdom	2006	Homo sapiens
e1284	SAMEA2273322	FJXJ00000000	E. xiangfangensis	United Kingdom	2006	Homo sapiens
e1285	SAMEA2273323	FJWN00000000	E. xiangfangensis	United Kingdom	2006	Homo sapiens
e1286	SAMEA2273324	FJXW00000000	E. xiangfangensis	United Kingdom	2006	Homo sapiens
e1294	SAMEA2273326	FJXX00000000	E. xiangfangensis	United Kingdom	2006	Homo sapiens
E13	SAMN12560202	VTUC00000000	E. cloacae complex Taxon 8	Germany	2015	Plant
e1316	SAMEA2273329	FJXY00000000	E. xiangfangensis	United Kingdom	2006	Homo sapiens
e1319	SAMEA2273330	FJYA00000000	E. hoffmannii	United Kingdom	2006	Homo sapiens
e1323	SAMEA2273331	FJXZ00000000	E. cloacae	United Kingdom	2006	Homo sapiens
e1326	SAMEA2273332	FJYB00000000	E. kobei	United Kingdom	2006	Homo sapiens
e1331	SAMEA2273498	FJYC00000000	E. xiangfangensis	United Kingdom	2006	Homo sapiens
e1333	SAMEA2273333	FJYD00000000	E. xiangfangensis	United Kingdom	2006	Homo sapiens
e1336	SAMEA2273334	FJYE00000000	E. hoffmannii	United Kingdom	2006	Homo sapiens
e1337	SAMEA2273335	FJYF00000000	E. xiangfangensis	United Kingdom	2006	Homo sapiens
e1339	SAMEA2273336	FJYG00000000	E. asburiae	United Kingdom	2006	Homo sapiens
e1340	SAMEA2273337	FJYH00000000	E. cloacae	United Kingdom	2006	Homo sapiens
e1342	SAMEA2273338	FJYI00000000	E. bugandensis	United Kingdom	2006	Homo sapiens
e1343	SAMEA2273339	FJYJ00000000	E. xiangfangensis	United Kingdom	2006	Homo sapiens
e1345	SAMEA2273340	FJYK00000000	E. hoffmannii	United Kingdom	2006	Homo sapiens
e1347	SAMEA2273341	FJYL00000000	E. hoffmannii	United Kingdom	2006	Homo sapiens
e1351	SAMEA2273342	FJYM00000000	E. xiangfangensis	United Kingdom	2006	Homo sapiens
e1356	SAMEA2273343	FJYN00000000	E. xiangfangensis	United Kingdom	2006	Homo sapiens
e1379	SAMEA2273344	FJYO00000000	E. xiangfangensis	United Kingdom	2006	Homo sapiens
e1386	SAMEA2273345	FJYQ00000000	E. xiangfangensis	United Kingdom	2006	Homo sapiens
e1387	SAMEA2273346	FJYP00000000	E. hoffmannii	United Kingdom	2006	Homo sapiens
e1391	SAMEA2273347	FJYT00000000	E. xiangfangensis	United Kingdom	2006	Homo sapiens
e1395	SAMEA2273499	FJYR00000000	E. xiangfangensis	United Kingdom	2006	Homo sapiens
E14	SAMN12560203	VTUD00000000	E. kobei	Germany	2015	Plant
e1408	SAMEA2273348	FJYS00000000	E. xiangfangensis	United Kingdom	2006	Homo sapiens
e1421	SAMEA2273350	FJYU00000000	E. xiangfangensis	United Kingdom	2006	Homo sapiens
e1422	SAMEA2273351	FJYV00000000	E. xiangfangensis	United Kingdom	2006	Homo sapiens
e1424	SAMEA2273352	FJYW00000000	E. xiangfangensis	United Kingdom	2006	Homo sapiens
e1425	SAMEA2273353	FJYX00000000	E. kobei	United Kingdom	2006	Homo sapiens
e1454	SAMEA2273356	FJYY00000000	E. xiangfangensis	United Kingdom	2006	Homo sapiens
e1464	SAMEA2273357	FJYZ00000000	E. hoffmannii	United Kingdom	2006	Homo sapiens
e147	SAMEA2273130	FJZA00000000	E. hoffmannii	United Kingdom	2001	Homo sapiens
e1481	SAMEA2273360	FJZB00000000	E. xiangfangensis	United Kingdom	2006	Homo sapiens
e1486	SAMEA2273362	FJZC00000000	E. xiangfangensis	United Kingdom	2006	Homo sapiens
e1487	SAMEA2273363	FJZD00000000	E. xiangfangensis	United Kingdom	2006	Homo sapiens
e1488	SAMEA2273364	FJZE00000000	E. hoffmannii	United Kingdom	2006	Homo sapiens
e1517	SAMEA2273366	FJZF00000000	E. hoffmannii	United Kingdom	2007	Homo sapiens
e1518	SAMEA2273367	FJZG00000000	E. xiangfangensis	United Kingdom	2007	Homo sapiens
e1521	SAMEA2273371	FJZH00000000	E. xiangfangensis	United Kingdom	2007	Homo sapiens
e1527	SAMEA2273372	FJZI00000000	E. bugandensis	United Kingdom	2007	Homo sapiens
e1531	SAMEA2273373	FJZJ00000000	E. xiangfangensis	United Kingdom	2007	Homo sapiens
e1547	SAMEA2273376	FJZK00000000	E. xiangfangensis	United Kingdom	2007	Homo sapiens
e1554	SAMEA2273378	FJZL00000000	E. xiangfangensis	United Kingdom	2007	Homo sapiens
e1556	SAMEA2273379	FJZP00000000	E. asburiae	United Kingdom	2007	Homo sapiens
e1562	SAMEA2273380	FJZM00000000	E. hoffmannii	United Kingdom	2007	Homo sapiens
e1563	SAMEA2273381	FJZN00000000	E. hoffmannii	United Kingdom	2007	Homo sapiens
e1586	SAMEA2273384	FJZO00000000	E. hoffmannii	United Kingdom	2007	Homo sapiens
e1587	SAMEA2273385	FJZQ00000000	E. hoffmannii	United Kingdom	2007	Homo sapiens
e1589	SAMEA2273386	FJZR00000000	E. xiangfangensis	United Kingdom	2007	Homo sapiens
e1603	SAMEA2273387	FJZS00000000	E. hoffmannii	United Kingdom	2007	Homo sapiens
e1605	SAMEA2273388	FJZT00000000	E. xiangfangensis	United Kingdom	2007	Homo sapiens
e1617	SAMEA2273503	FJZU00000000	E. ludwigii	United Kingdom	2007	Homo sapiens
e1623	SAMEA2273511	FJZV00000000	E. xiangfangensis	United Kingdom	2007	Homo sapiens
e1627	SAMEA2273512	FJZW00000000	E. xiangfangensis	United Kingdom	2007	Homo sapiens
e1632	SAMEA2273392	FJZX00000000	E. xiangfangensis	United Kingdom	2007	Homo sapiens
e1635	SAMEA2273393	FJZY00000000	E. xiangfangensis	United Kingdom	2007	Homo sapiens
e1639	SAMEA2273394	FJZZ00000000	E. xiangfangensis	United Kingdom	2007	Homo sapiens
e1655	SAMEA2273513	FKAA00000000	E. xiangfangensis	United Kingdom	2007	Homo sapiens
e1676	SAMEA2273396	FKAB00000000	E. xiangfangensis	United Kingdom	2007	Homo sapiens
e1682	SAMEA2273397	FKAC00000000	E. kobei	United Kingdom	2007	Homo sapiens
e1690	SAMEA2273398	FKAD00000000	E. xiangfangensis	United Kingdom	2007	Homo sapiens
e1693	SAMEA2273399	FKAE00000000	E. xiangfangensis	United Kingdom	2007	Homo sapiens
e1697	SAMEA2273400	FKAG00000000	E. xiangfangensis	United Kingdom	2007	Homo sapiens
e17	SAMEA2273118	FKAF00000000	E. xiangfangensis	United Kingdom	2001	Homo sapiens
e1713	SAMEA2273402	FKAI00000000	E. xiangfangensis	United Kingdom	2007	Homo sapiens
e1714	SAMEA2273403	FKAJ00000000	E. hoffmannii	United Kingdom	2007	Homo sapiens
e1718	SAMEA2273405	FKAK00000000	E. xiangfangensis	United Kingdom	2007	Homo sapiens
e1719	SAMEA2273406	FKAL00000000	E. xiangfangensis	United Kingdom	2007	Homo sapiens
e1720	SAMEA2273407	FKAM00000000	E. xiangfangensis	United Kingdom	2007	Homo sapiens
e1728	SAMEA2273409	FKAP00000000	E. xiangfangensis	United Kingdom	2007	Homo sapiens
e1764	SAMEA2273411	FKAN00000000	E. xiangfangensis	United Kingdom	2008	Homo sapiens
e1770	SAMEA2273412	FKAO00000000	E. hoffmannii	United Kingdom	2008	Homo sapiens
e1772	SAMEA2273514	FKAQ00000000	E. xiangfangensis	United Kingdom	2008	Homo sapiens
e1774	SAMEA2273413	FKAR00000000	E. xiangfangensis	United Kingdom	2008	Homo sapiens
e1775	SAMEA2273414	FKAS00000000	E. xiangfangensis	United Kingdom	2008	Homo sapiens
e1784	SAMEA2273415	FKAT00000000	E. xiangfangensis	United Kingdom	2008	Homo sapiens
e1795	SAMEA2273416	FKAU00000000	E. xiangfangensis	United Kingdom	2008	Homo sapiens
e1821	SAMEA2273506	FKAV00000000	E. xiangfangensis	United Kingdom	2008	Homo sapiens
e1831	SAMEA2273418	FKAW00000000	E. xiangfangensis	United Kingdom	2008	Homo sapiens
e1832	SAMEA2273419	FKAX00000000	E. xiangfangensis	United Kingdom	2008	Homo sapiens
e1837	SAMEA2273420	FKAY00000000	E. xiangfangensis	United Kingdom	2008	Homo sapiens
e1873	SAMEA2273421	FKAZ00000000	E. xiangfangensis	United Kingdom	2008	Homo sapiens
e1879	SAMEA2273422	FKBA00000000	E. xiangfangensis	United Kingdom	2008	Homo sapiens
e1889	SAMEA2273423	FKIU00000000	E. hoffmannii	United Kingdom	2008	Homo sapiens
e1942	SAMEA2273425	FKBB00000000	E. roggenkampii	United Kingdom	2008	Homo sapiens
e1947	SAMEA2273426	FKBD00000000	E. xiangfangensis	United Kingdom	2008	Homo sapiens
e1948	SAMEA2273427	FKBC00000000	E. xiangfangensis	United Kingdom	2008	Homo sapiens
e1963	SAMEA2273428	FKBE00000000	E. xiangfangensis	United Kingdom	2008	Homo sapiens
e1983	SAMEA2273429	FKBF00000000	E. xiangfangensis	United Kingdom	2008	Homo sapiens
e1985	SAMEA2273430	FKBG00000000	E. hoffmannii	United Kingdom	2008	Homo sapiens
E2	SAMN12560199	VTTZ00000000	E. asburiae	Germany	2015	Plant
E20	SAMN03099801	CP012999	E. asburiae	China	2010	Plant
e2005	SAMEA2273431	FKBH00000000	E. xiangfangensis	United Kingdom	2009	Homo sapiens
e2022	SAMEA2273432	FKBI00000000	E. asburiae	United Kingdom	2009	Homo sapiens
e2024	SAMEA2273433	FKBJ00000000	E. xiangfangensis	United Kingdom	2009	Homo sapiens
e2032	SAMEA2273434	FKBK00000000	E. cloacae complex Taxon 4	United Kingdom	2009	Homo sapiens
e2048	SAMEA2273435	FKBL00000000	E. xiangfangensis	United Kingdom	2009	Homo sapiens
e2049	SAMEA2273436	FKBM00000000	E. xiangfangensis	United Kingdom	2009	Homo sapiens
e2054	SAMEA2273437	FKBN00000000	E. xiangfangensis	United Kingdom	2009	Homo sapiens
e2071	SAMEA2273438	FKBP00000000	E. xiangfangensis	United Kingdom	2009	Homo sapiens
e2090	SAMEA2273439	FKBO00000000	E. hoffmannii	United Kingdom	2009	Homo sapiens
e2127	SAMEA2273440	FKBQ00000000	E. xiangfangensis	United Kingdom	2009	Homo sapiens
e2129	SAMEA2273441	FKIQ00000000	E. xiangfangensis	United Kingdom	2009	Homo sapiens
e2140	SAMEA2273442	FKCX00000000	E. xiangfangensis	United Kingdom	2009	Homo sapiens
e2144	SAMEA2273510	FKCD00000000	E. xiangfangensis	United Kingdom	2009	Homo sapiens
e2161	SAMEA2273443	FKDK00000000	E. roggenkampii	United Kingdom	2009	Homo sapiens
e2260	SAMEA2273446	FKDI00000000	E. xiangfangensis	United Kingdom	2010	Homo sapiens
e2273	SAMEA2273447	FKCR00000000	E. hoffmannii	United Kingdom	2010	Homo sapiens
e2276	SAMEA2273509	FKDF00000000	E. xiangfangensis	United Kingdom	2010	Homo sapiens
e2282	SAMEA2273448	FKCQ00000000	E. hoffmannii	United Kingdom	2010	Homo sapiens
e2284	SAMEA2273449	FKCA00000000	E. xiangfangensis	United Kingdom	2010	Homo sapiens
e2300	SAMEA2273450	FKCT00000000	E. hoffmannii	United Kingdom	2010	Homo sapiens
e2346	SAMEA2273451	FKDC00000000	E. hoffmannii	United Kingdom	2010	Homo sapiens
e2350	SAMEA2273452	FKCG00000000	E. ludwigii	United Kingdom	2010	Homo sapiens
e2352	SAMEA2273453	FKIS00000000	E. xiangfangensis	United Kingdom	2010	Homo sapiens
e2414	SAMEA2273456	FKCC00000000	E. asburiae	United Kingdom	2010	Homo sapiens
e242	SAMEA2273133	FKDH00000000	E. xiangfangensis	United Kingdom	2001	Homo sapiens
e2430	SAMEA2273457	FKCU00000000	E. hoffmannii	United Kingdom	2010	Homo sapiens
e2433	SAMEA2273458	FKBZ00000000	E. xiangfangensis	United Kingdom	2010	Homo sapiens
e247	SAMEA2273473	FKDG00000000	E. xiangfangensis	United Kingdom	2001	Homo sapiens
e2473	SAMEA2273508	FKCB00000000	E. xiangfangensis	United Kingdom	2010	Homo sapiens
e248	SAMEA2273134	FKCV00000000	E. xiangfangensis	United Kingdom	2001	Homo sapiens
e2487	SAMEA2273459	FKCO00000000	E. xiangfangensis	United Kingdom	2010	Homo sapiens
e2549	SAMEA2273461	FKCS00000000	E. hoffmannii	United Kingdom	2011	Homo sapiens
e2550	SAMEA2273462	FKDL00000000	E. hoffmannii	United Kingdom	2011	Homo sapiens
e2575	SAMEA2273463	FKCW00000000	E. hoffmannii	United Kingdom	2011	Homo sapiens
e261	SAMEA2273135	FKDE00000000	E. hoffmannii	United Kingdom	2002	Homo sapiens
e264	SAMEA2273136	FKDD00000000	E. roggenkampii	United Kingdom	2002	Homo sapiens
e267	SAMEA2273137	FKCJ00000000	E. xiangfangensis	United Kingdom	2002	Homo sapiens
e2698	SAMEA2273464	FKBY00000000	E. xiangfangensis	United Kingdom	2011	Homo sapiens
e272	SAMEA2273474	FKDB00000000	E. xiangfangensis	United Kingdom	2002	Homo sapiens
e2743	SAMEA2273466	FKBV00000000	E. xiangfangensis	United Kingdom	2011	Homo sapiens
e2752	SAMEA2273467	FKCF00000000	E. hoffmannii	United Kingdom	2011	Homo sapiens
e2760	SAMEA2273468	FKBU00000000	E. xiangfangensis	United Kingdom	2011	Homo sapiens
e2761	SAMEA2273469	FKCN00000000	E. xiangfangensis	United Kingdom	2011	Homo sapiens
e2770	SAMEA2273470	FKDA00000000	E. xiangfangensis	United Kingdom	2011	Homo sapiens
e2793	SAMEA2273505	FKIR00000000	E. xiangfangensis	United Kingdom	2011	Homo sapiens
e282	SAMEA2273139	FKBW00000000	E. xiangfangensis	United Kingdom	2002	Homo sapiens
e283	SAMEA2273140	FKBX00000000	E. xiangfangensis	United Kingdom	2002	Homo sapiens
e287	SAMEA2273141	FKCK00000000	E. xiangfangensis	United Kingdom	2002	Homo sapiens
e288	SAMEA2273142	FKCE00000000	E. xiangfangensis	United Kingdom	2002	Homo sapiens
e289	SAMEA2273143	FKDJ00000000	E. xiangfangensis	United Kingdom	2002	Homo sapiens
e292	SAMEA2273144	FKCY00000000	E. hoffmannii	United Kingdom	2002	Homo sapiens
e294	SAMEA2273145	FKCL00000000	E. xiangfangensis	United Kingdom	2002	Homo sapiens
e298	SAMEA2273475	FKCH00000000	E. xiangfangensis	United Kingdom	2002	Homo sapiens
e301	SAMEA2273146	FKIX00000000	E. xiangfangensis	United Kingdom	2002	Homo sapiens
e302	SAMEA2273211	FKCP00000000	E. xiangfangensis	United Kingdom	2002	Homo sapiens
e316	SAMEA2273147	FKCZ00000000	E. hoffmannii	United Kingdom	2002	Homo sapiens
e317	SAMEA2273148	FKIW00000000	E. hoffmannii	United Kingdom	2002	Homo sapiens
e318	SAMEA2273149	FKDN00000000	E. hoffmannii	United Kingdom	2002	Homo sapiens
e319	SAMEA2273150	FKDM00000000	E. xiangfangensis	United Kingdom	2002	Homo sapiens
e320	SAMEA2273151	FKDO00000000	E. xiangfangensis	United Kingdom	2002	Homo sapiens
e332	SAMEA2273152	FKDP00000000	E. xiangfangensis	United Kingdom	2002	Homo sapiens
e341	SAMEA2273153	FKDR00000000	E. xiangfangensis	United Kingdom	2002	Homo sapiens
E3442	SAMN10359476	CP033466	E. xiangfangensis	Netherlands	2017	Plant
e351	SAMEA2273154	FKDQ00000000	E. xiangfangensis	United Kingdom	2002	Homo sapiens
e352	SAMEA2273155	FKDS00000000	E. xiangfangensis	United Kingdom	2002	Homo sapiens
e362	SAMEA2273477	FKDT00000000	E. quasiroggenkampii	United Kingdom	2002	Homo sapiens
e377	SAMEA2273156	FKDU00000000	E. hoffmannii	United Kingdom	2002	Homo sapiens
e380	SAMEA2273157	FKDV00000000	E. xiangfangensis	United Kingdom	2002	Homo sapiens
e391	SAMEA2273160	FKDW00000000	E. xiangfangensis	United Kingdom	2002	Homo sapiens
e395	SAMEA2273159	FKDY00000000	E. hoffmannii	United Kingdom	2002	Homo sapiens
e400	SAMEA2273161	FKDX00000000	E. hoffmannii	United Kingdom	2002	Homo sapiens
e404	SAMEA2273163	FKDZ00000000	E. hoffmannii	United Kingdom	2002	Homo sapiens
e405	SAMEA2273496	FKEA00000000	E. hoffmannii	United Kingdom	2002	Homo sapiens
e432	SAMEA2273165	FKEB00000000	E. xiangfangensis	United Kingdom	2002	Homo sapiens
e435	SAMEA2273166	FKEC00000000	E. hoffmannii	United Kingdom	2002	Homo sapiens
e440	SAMEA2273495	FKEF00000000	E. xiangfangensis	United Kingdom	2002	Homo sapiens
e448	SAMEA2273169	FKEE00000000	E. kobei	United Kingdom	2002	Homo sapiens
e452	SAMEA2273170	FKEI00000000	E. xiangfangensis	United Kingdom	2002	Homo sapiens
e456	SAMEA2273171	FKEM00000000	E. asburiae	United Kingdom	2002	Homo sapiens
e458	SAMEA2273172	FKEK00000000	E. hoffmannii	United Kingdom	2002	Homo sapiens
e473	SAMEA2273471	FKEJ00000000	E. xiangfangensis	United Kingdom	2002	Homo sapiens
e482	SAMEA2273176	FKEH00000000	E. hoffmannii	United Kingdom	2002	Homo sapiens
e483	SAMEA2273177	FKEG00000000	E. cloacae complex Taxon 5	United Kingdom	2002	Homo sapiens
e484	SAMEA2273178	FKEL00000000	E. hoffmannii	United Kingdom	2002	Homo sapiens
e487	SAMEA2273179	FKEO00000000	E. hoffmannii	United Kingdom	2002	Homo sapiens
E5	SAMN12289291	CP042571	E. hoffmannii	Australia	2012	Various surfaces
e513	SAMEA2273181	FKEP00000000	E. hoffmannii	United Kingdom	2003	Homo sapiens
e521	SAMEA2273182	FKEU00000000	E. xiangfangensis	United Kingdom	2003	Homo sapiens
e532	SAMEA2273183	FKEN00000000	E. xiangfangensis	United Kingdom	2003	Homo sapiens
e533	SAMEA2273184	FKEQ00000000	E. xiangfangensis	United Kingdom	2003	Homo sapiens
e534	SAMEA2273185	FKER00000000	E. xiangfangensis	United Kingdom	2003	Homo sapiens
e54	SAMEA2273122	FKET00000000	E. roggenkampii	United Kingdom	2001	Homo sapiens
e545	SAMEA2273186	FKES00000000	E. asburiae	United Kingdom	2003	Homo sapiens
e552	SAMEA2273187	FKEV00000000	E. xiangfangensis	United Kingdom	2003	Homo sapiens
e554	SAMEA2273188	FKEW00000000	E. xiangfangensis	United Kingdom	2003	Homo sapiens
e558	SAMEA2273189	FKEY00000000	E. ludwigii	United Kingdom	2003	Homo sapiens
e559	SAMEA2273190	FKEZ00000000	E. xiangfangensis	United Kingdom	2003	Homo sapiens
e571	SAMEA2273191	FKEX00000000	E. xiangfangensis	United Kingdom	2003	Homo sapiens
e572	SAMEA2273192	FKFA00000000	E. xiangfangensis	United Kingdom	2003	Homo sapiens
e575	SAMEA2273494	FKFD00000000	E. hoffmannii	United Kingdom	2003	Homo sapiens
e590	SAMEA2273194	FKFB00000000	E. xiangfangensis	United Kingdom	2003	Homo sapiens
e592	SAMEA2273195	FKFC00000000	E. xiangfangensis	United Kingdom	2003	Homo sapiens
e595	SAMEA2273492	FKFE00000000	E. hoffmannii	United Kingdom	2003	Homo sapiens
e597	SAMEA2273196	FKFG00000000	E. xiangfangensis	United Kingdom	2003	Homo sapiens
e598	SAMEA2273491	FKFF00000000	E. xiangfangensis	United Kingdom	2003	Homo sapiens
e600	SAMEA2273197	FKFH00000000	E. xiangfangensis	United Kingdom	2003	Homo sapiens
e615	SAMEA2273489	FKFI00000000	E. xiangfangensis	United Kingdom	2003	Homo sapiens
e621	SAMEA2273199	FKFJ00000000	E. asburiae	United Kingdom	2003	Homo sapiens
e627	SAMEA2273201	FKFK00000000	E. xiangfangensis	United Kingdom	2003	Homo sapiens
e628	SAMEA2273202	FKFL00000000	E. xiangfangensis	United Kingdom	2003	Homo sapiens
e629	SAMEA2273203	FKFM00000000	E. xiangfangensis	United Kingdom	2003	Homo sapiens
e633	SAMEA2273204	FKFN00000000	E. xiangfangensis	United Kingdom	2003	Homo sapiens
e638	SAMEA2273488	FKFO00000000	E. xiangfangensis	United Kingdom	2003	Homo sapiens
e647	SAMEA2273205	FKFP00000000	E. kobei	United Kingdom	2003	Homo sapiens
e657	SAMEA2273206	FKFQ00000000	E. asburiae	United Kingdom	2003	Homo sapiens
e659	SAMEA2273215	FKFS00000000	E. hoffmannii	United Kingdom	2003	Homo sapiens
e660	SAMEA2273480	FKFR00000000	E. xiangfangensis	United Kingdom	2003	Homo sapiens
e669	SAMEA2273216	FKFV00000000	E. asburiae	United Kingdom	2003	Homo sapiens
e67	SAMEA2273124	FKFU00000000	E. xiangfangensis	United Kingdom	2001	Homo sapiens
e698	SAMEA2273222	FKFX00000000	E. hoffmannii	United Kingdom	2003	Homo sapiens
E70	SAMN13335391	CP046271	E. xiangfangensis	China	2018	Homo sapiens
e703	SAMEA2273223	FKFT00000000	E. hoffmannii	United Kingdom	2003	Homo sapiens
e71	SAMEA2273125	FKFW00000000	E. xiangfangensis	United Kingdom	2001	Homo sapiens
e716	SAMEA2273225	FKGB00000000	E. xiangfangensis	United Kingdom	2003	Homo sapiens
e722	SAMEA2273226	FKFY00000000	E. hoffmannii	United Kingdom	2003	Homo sapiens
e742	SAMEA2273228	FKGC00000000	E. hoffmannii	United Kingdom	2003	Homo sapiens
e745	SAMEA2273229	FKFZ00000000	E. hoffmannii	United Kingdom	2003	Homo sapiens
e751	SAMEA2273230	FKGA00000000	E. xiangfangensis	United Kingdom	2004	Homo sapiens
e765	SAMEA2273231	FKGD00000000	E. xiangfangensis	United Kingdom	2004	Homo sapiens
e772	SAMEA2273232	FKGF00000000	E. kobei	United Kingdom	2004	Homo sapiens
e773	SAMEA2273233	FKGE00000000	E. cloacae complex Taxon 14	United Kingdom	2004	Homo sapiens
e774	SAMEA2273234	FKGG00000000	E. xiangfangensis	United Kingdom	2004	Homo sapiens
e78	SAMEA2273127	FKGI00000000	E. xiangfangensis	United Kingdom	2001	Homo sapiens
e783	SAMEA2273235	FKGH00000000	E. xiangfangensis	United Kingdom	2004	Homo sapiens
e786	SAMEA2273481	FKGJ00000000	E. xiangfangensis	United Kingdom	2004	Homo sapiens
e794	SAMEA2273236	FKGK00000000	E. asburiae	United Kingdom	2004	Homo sapiens
e795	SAMEA2273237	FKGM00000000	E. xiangfangensis	United Kingdom	2004	Homo sapiens
e798	SAMEA2273238	FKGL00000000	E. xiangfangensis	United Kingdom	2004	Homo sapiens
E8	SAMN12560200	VTUA00000000	E. ludwigii	Germany	2015	Plant
e800	SAMEA2273239	FKGO00000000	E. asburiae	United Kingdom	2004	Homo sapiens
e804	SAMEA2273240	FKGN00000000	E. xiangfangensis	United Kingdom	2004	Homo sapiens
e806	SAMEA2273241	FKGP00000000	E. xiangfangensis	United Kingdom	2004	Homo sapiens
e811	SAMEA2273242	FKGR00000000	E. xiangfangensis	United Kingdom	2004	Homo sapiens
e812	SAMEA2273243	FKGS00000000	E. xiangfangensis	United Kingdom	2004	Homo sapiens
e813	SAMEA2273482	FKGT00000000	E. xiangfangensis	United Kingdom	2004	Homo sapiens
e815	SAMEA2273244	FKGV00000000	E. xiangfangensis	United Kingdom	2004	Homo sapiens
e818	SAMEA2273245	FKGY00000000	E. xiangfangensis	United Kingdom	2004	Homo sapiens
e829	SAMEA2273246	FKGU00000000	E. xiangfangensis	United Kingdom	2004	Homo sapiens
e832	SAMEA2273247	FKGX00000000	E. xiangfangensis	United Kingdom	2004	Homo sapiens
e833	SAMEA2273248	FKGZ00000000	E. xiangfangensis	United Kingdom	2004	Homo sapiens
e840	SAMEA2273249	FKHA00000000	E. xiangfangensis	United Kingdom	2004	Homo sapiens
e841	SAMEA2273250	FKHB00000000	E. hoffmannii	United Kingdom	2004	Homo sapiens
e843	SAMEA2273252	FKHC00000000	E. xiangfangensis	United Kingdom	2004	Homo sapiens
e85	SAMEA2273128	FKHD00000000	E. xiangfangensis	United Kingdom	2001	Homo sapiens
e854	SAMEA2273253	FKHE00000000	E. hoffmannii	United Kingdom	2004	Homo sapiens
e856	SAMEA2273254	FKHF00000000	E. xiangfangensis	United Kingdom	2004	Homo sapiens
e864	SAMEA2273255	FKHG00000000	E. ludwigii	United Kingdom	2004	Homo sapiens
e871	SAMEA2273256	FKHH00000000	E. xiangfangensis	United Kingdom	2004	Homo sapiens
e878	SAMEA2273258	FKHJ00000000	E. xiangfangensis	United Kingdom	2004	Homo sapiens
e880	SAMEA2273259	FKHK00000000	E. hoffmannii	United Kingdom	2004	Homo sapiens
e884	SAMEA2273260	FKHI00000000	E. xiangfangensis	United Kingdom	2004	Homo sapiens
e888	SAMEA2273483	FKHL00000000	E. hoffmannii	United Kingdom	2004	Homo sapiens
e894	SAMEA2273261	FKHM00000000	E. xiangfangensis	United Kingdom	2004	Homo sapiens
e901	SAMEA2273262	FKHN00000000	E. xiangfangensis	United Kingdom	2004	Homo sapiens
e903	SAMEA2273263	FKHO00000000	E. xiangfangensis	United Kingdom	2004	Homo sapiens
e912	SAMEA2273264	FKHQ00000000	E. xiangfangensis	United Kingdom	2004	Homo sapiens
e914	SAMEA2273265	FKHP00000000	E. xiangfangensis	United Kingdom	2004	Homo sapiens
e915	SAMEA2273266	FKHR00000000	E. xiangfangensis	United Kingdom	2004	Homo sapiens
e917	SAMEA2273267	FKHS00000000	E. roggenkampii	United Kingdom	2004	Homo sapiens
e926	SAMEA2273268	FKHT00000000	E. xiangfangensis	United Kingdom	2004	Homo sapiens
e929	SAMEA2273269	FKHU00000000	E. xiangfangensis	United Kingdom	2004	Homo sapiens
e939	SAMEA2273484	FKHY00000000	E. xiangfangensis	United Kingdom	2004	Homo sapiens
e950	SAMEA2273270	FKHV00000000	E. xiangfangensis	United Kingdom	2004	Homo sapiens
e953	SAMEA2273271	FKHW00000000	E. hoffmannii	United Kingdom	2004	Homo sapiens
e965	SAMEA2273272	FKHX00000000	E. xiangfangensis	United Kingdom	2004	Homo sapiens
e967	SAMEA2273273	FKIA00000000	E. hoffmannii	United Kingdom	2004	Homo sapiens
e970	SAMEA2273275	FKHZ00000000	E. hoffmannii	United Kingdom	2004	Homo sapiens
e977	SAMEA2273277	FKIB00000000	E. bugandensis	United Kingdom	2004	Homo sapiens
e978	SAMEA2273278	FKIC00000000	E. xiangfangensis	United Kingdom	2004	Homo sapiens
e985	SAMEA2273279	FKID00000000	E. xiangfangensis	United Kingdom	2004	Homo sapiens
E987	SAMN07359424	NPGF00000000	E. hoffmannii	China	2014	Homo sapiens
EB_P6_L3_02.19	SAMN12725416	CP043853	E. xiangfangensis	United Kingdom	2019	Homo sapiens
EB_P8_L5_01.19	SAMN12648938	CP043511	E. kobei	United Kingdom	2019	Homo sapiens
EB_P9_L5_03.19	SAMN12713636	CP043766	E. xiangfangensis	United Kingdom	2019	Homo sapiens
EB-247	SAMEA104711314	LT992502	E. bugandensis	Tanzania	2010	Homo sapiens
EC_073	SAMN10248983	RHWT00000000	E. dissolvens	Pakistan	2016	Various surfaces
EC_287	SAMN04431012	LRJA00000000	E. asburiae	South Africa	2012	Homo sapiens
EC_38VIM1	SAMN02194084	ATHX00000000	E. roggenkampii	Spain	2009	Homo sapiens
EC_849	SAMN04431013	LRIZ00000000	E. xiangfangensis	South Africa	2012	Homo sapiens
EC015	SAMN06106852	NXJF00000000	E. xiangfangensis	South Africa	2013	Homo sapiens
ECC1097	SAMN06767781	NEEU00000000	E. kobei	China	2010	Homo sapiens
ECC1950	SAMN06767780	NEEV00000000	E. xiangfangensis	China	2011	Homo sapiens
ECC2288	SAMN06767789	NEEM00000000	E. cloacae	China	2010	Homo sapiens
ECC2572	SAMN06767795	NEEG00000000	E. bugandensis	China	2010	Homo sapiens
ECC3018	SAMN05173299	LYUR00000000	E. kobei	China	2011	Homo sapiens
ECC3026	SAMN05173313	LYUS00000000	E. kobei	China	2011	Homo sapiens
ECC3047	SAMN05176179	LYUT00000000	E. kobei	China	2011	Homo sapiens
ECC3380	SAMN06767784	NEER00000000	E. kobei	China	2011	Homo sapiens
ECC3382	SAMN06767785	NEEQ00000000	E. kobei	China	2011	Homo sapiens
ECC3393	SAMN06767786	NEEP00000000	E. kobei	China	2011	Homo sapiens
ECC3402	SAMN06767787	NEEO00000000	E. kobei	China	2011	Homo sapiens
ECC3408	SAMN06767788	NEEN00000000	E. kobei	China	2011	Homo sapiens
ECC3422	SAMN06767778	NEEX00000000	E. xiangfangensis	China	2011	Homo sapiens
ECC4204	SAMN06767792	NEEJ00000000	E. roggenkampii	China	2011	Homo sapiens
ECC4240	SAMN06767793	NEEI00000000	E. roggenkampii	China	2011	Homo sapiens
ECC4241	SAMN06767794	NEEH00000000	E. roggenkampii	China	2011	Homo sapiens
ECC904	SAMN06767779	NEEW00000000	E. xiangfangensis	China	2010	Homo sapiens
EcHK001	SAMN07832852	PEIL00000000	E. xiangfangensis	China	2015	Homo sapiens
Ecl1	SAMN03013105	JRFQ00000000	E. xiangfangensis	Australia	2013	Homo sapiens
ECLO_616294_SO	SAMN07503715	NRJJ00000000	E. xiangfangensis	Togo	2016	Homo sapiens
ECLO_716754_SO	SAMN07503716	NRJI00000000	E. cloacae	Togo	2016	Homo sapiens
ECNIH2	SAMN02713682	CP008823	E. xiangfangensis	USA	2012	Various surfaces
ECNIH4	SAMN02821150	CP009850	E. kobei	USA	2012	Various surfaces
ECNIH5	SAMN02821151	CP009854	E. hoffmannii	USA	2011	Various surfaces
ECY546	SAMN10188240	CP032916	E. roggenkampii	China	2008	Homo sapiens
EELTKB224	SAMN11232638	SRJP00000000	E. xiangfangensis	Estonia	2012	Homo sapiens
Effluent_2	SAMN11268906	CP039318	E. cloacae	United Kingdom	2016	Wastewater // compost // manure
Effluent_3	SAMN11268907	CP039311	E. cloacae	United Kingdom	2016	Wastewater // compost // manure
Effluent_4	SAMN11268908	CP039303	E. cloacae	United Kingdom	2016	Wastewater // compost // manure
EGD_AQ_BF12	SAMN05207407	LYYC00000000	E. asburiae	India	2014	Plant
EH_057	SAMN10249130	RHUR00000000	E. hoffmannii	Pakistan	2016	Various surfaces
EH_183	SAMN10248969	RHUQ00000000	E. xiangfangensis	Pakistan	2016	Various surfaces
EH_279	SAMN10249150	RHUP00000000	E. xiangfangensis	Pakistan	2016	Various surfaces
EH_316	SAMN10248993	RHUO00000000	E. hormaechei	Pakistan	2016	Various surfaces
EH_360	SAMN10249118	RHUN00000000	E. xiangfangensis	Pakistan	2016	Various surfaces
Eh1	SAMN10654518	CP034754	E. hoffmannii	USA	2018	Homo sapiens
EH37	SAMN08383101	PVWV00000000	E. xiangfangensis	Italy	2016	Domestic animal
EHM_24	SAMN14120112	JAAJSZ000000000	E. xiangfangensis	Lebanon	2016	Homo sapiens
EHM_63	SAMN14120151	JAAJRS000000000	E. xiangfangensis	Lebanon	2018	Homo sapiens
EHM_66	SAMN14120185	JAAJRQ000000000	E. xiangfangensis	Lebanon	2018	Homo sapiens
EHM_71	SAMN14120189	JAAJRM000000000	E. xiangfangensis	Lebanon	2018	Homo sapiens
EHM_79	SAMN14120197	JAAJRF000000000	E. xiangfangensis	Lebanon	2019	Homo sapiens
Ek3147	SAMN09104662	QKNF00000000	E. kobei	Spain	2017	Homo sapiens
EkBL-II-14(1)	SAMN06887675	NEWG00000000	E. chengduensis	Brazil	2013	Homo sapiens
EKM102E	SAMN14056033	JAAMOA000000000	E. xiangfangensis	Canada	2014	Plant
EKM104E	SAMN14055999	JAAMNZ000000000	E. xiangfangensis	Canada	2014	Plant
EKM10E	SAMN13915997	JAALLL000000000	E. xiangfangensis	Canada	2015	Plant
EKM11E	SAMN14052750	JAALLM000000000	E. xiangfangensis	Canada	2015	Plant
EN3287	SAMN07345016	NPGJ00000000	E. xiangfangensis	China	2015	Homo sapiens
EN3600	SAMN10844942	CP035633	E. asburiae	China	2015	Homo sapiens
EN3600	SAMN07345015	NPGK00000000	E. asburiae	China	2015	Homo sapiens
Encl-44578	SAMN08450112	QBPF00000000	E. xiangfangensis	Czech Republic	2016	Homo sapiens
Encl-922	SAMN08436979	PQXG00000000	E. xiangfangensis	Czech Republic	2012	Homo sapiens
ENIPBJ-CG1	SAMN04538166	CP014993	E. asburiae	China	2014	Homo sapiens
ENT385	SAMN13338939	WNXG00000000	E. cloacae	USA	2018	Homo sapiens
ENT5	SAMN12646888	VTSZ00000000	E. xiangfangensis	Mauritius	2014	Wild animal
ENT630	SAMN13042297	WHOQ00000000	E. xiangfangensis	USA	2019	Homo sapiens
ENT634	SAMN13042298	WHOP00000000	E. xiangfangensis	USA	2019	Homo sapiens
ENT635	SAMN13042299	WHOO00000000	E. hoffmannii	USA	2019	Homo sapiens
EO50 DHA	SAMN06611124	NIVN00000000	E. cloacae	Malaysia	2013	Homo sapiens
ES-1	SAMN11281800	SZVD00000000	E. ludwigii	USA	2015	Soil // rhizosphere // sediment
ESP151	SAMN08380934	PPHP00000000	E. xiangfangensis	Brazil	2016	Plant
EspIMS6	SAMN07167862	NRIS00000000	E. cloacae	India	2013	Homo sapiens
EY24	SAMN13064471	WJHA00000000	E. cancerogenus	China	2018	Domestic animal
F2	SAMN13757525	CP047570	E. xiangfangensis	China	2015	Water
FB	SAMN03174119	JSZC00000000	E. roggenkampii	China	2013	Homo sapiens
FDAARGOS_232	SAMN04875569	POWA00000000	E. cancerogenus	USA	2014	Homo sapiens
FDAARGOS_286	SAMN06173299	NJEZ00000000	E. cloacae complex Taxon 4	USA	2014	Homo sapiens
FDAARGOS_68	SAMN02934519	JTBO00000000	E. xiangfangensis	USA	2013	Homo sapiens
FDAARGOS_69	SAMN02934520	JTBN00000000	E. xiangfangensis	USA	2013	Homo sapiens
FDAARGOS_77	SAMN02934530	CP026975	E. asburiae	USA	2013	Homo sapiens
FL-1283	SAMN04430992	LRJU00000000	E. xiangfangensis	Canada	2014	Homo sapiens
GEN000188	SAMN10847478	SEKG00000000	E. quasihormaechei	France	2017	Homo sapiens
GEO_23_Down_A	SAMN09289740	QKPI00000000	E. sichuanensis	USA	2017	Water
GEO_30_Eff_A	SAMN09289744	QKPE00000000	E. roggenkampii	USA	2017	Water
GEO_33_Eff_A	SAMN09289746	QKPC00000000	E. roggenkampii	USA	2017	Water
GEO_4_Eff_A	SAMN09288744	QJSL00000000	E. cloacae complex Taxon 3	USA	2017	Water
GEO_45_Down_A	SAMN09289750	QKOY00000000	E. cloacae	USA	2017	Water
GEO_47_Eff_B	SAMN09289753	QKOV00000000	E. asburiae	USA	2017	Water
GEO_49_Eff_B	SAMN09289761	QKON00000000	E. roggenkampii	USA	2017	Water
GEO_49_Up_A	SAMN09289762	QKOM00000000	E. roggenkampii	USA	2017	Water
GEO_49_Up_B	SAMN09289763	QKOL00000000	E. cloacae complex Taxon 3	USA	2017	Water
GER_MD08_1505_Ecl_089	SAMN08519296	PUQG00000000	E. hoffmannii	Germany	2015	Domestic animal
GER_MD12_1511_Ecl_086	SAMN08519295	PUQH00000000	E. xiangfangensis	Germany	2015	Domestic animal
GER_MD16_1505_Eko_090	SAMN08519297	PUQF00000000	E. roggenkampii	Germany	2015	Domestic animal
GF14B	SAMN08998675	QFRV00000000	E. xiangfangensis	China	2015	Wild animal
GN02001	SAMN03495964	LDCB00000000	E. xiangfangensis	USA	2002	Homo sapiens
GN02002	SAMN04407766	LRBZ00000000	E. xiangfangensis	USA	2002	Homo sapiens
GN02032	SAMN03495965	LDCC00000000	E. xiangfangensis	USA	2002	Homo sapiens
GN02044	SAMN03495966	LDCD00000000	E. xiangfangensis	USA	2002	Homo sapiens
GN02073	SAMN03495967	LDCE00000000	E. asburiae	USA	2004	Homo sapiens
GN02097	SAMN03495968	LDCF00000000	E. xiangfangensis	USA	2002	Homo sapiens
GN02108	SAMN03495969	LDCG00000000	E. xiangfangensis	USA	2002	Homo sapiens
GN02127	SAMN03495970	LDCH00000000	E. asburiae	USA	2002	Homo sapiens
GN02141	SAMN03495971	LEEP00000000	E. roggenkampii	USA	2003	Homo sapiens
GN02174	SAMN03495972	LDCI00000000	E. cloacae	USA	2003	Homo sapiens
GN02186	SAMN03495973	LDCJ00000000	E. kobei	USA	2003	Homo sapiens
GN02204	SAMN03495974	LEEQ00000000	E. kobei	USA	2003	Homo sapiens
GN02208	SAMN03495975	LDCK00000000	E. roggenkampii	USA	2003	Homo sapiens
GN02225	SAMN03495976	LDCL00000000	E. kobei	USA	2003	Homo sapiens
GN02226	SAMN03732688	LEEO00000000	E. ludwigii	USA	2003	Homo sapiens
GN02227	SAMN03732689	LEEN00000000	E. xiangfangensis	USA	2003	Homo sapiens
GN02232	SAMN03732690	LEEM00000000	E. xiangfangensis	USA	2003	Homo sapiens
GN02266	SAMN03732691	LEEL00000000	E. kobei	USA	2004	Homo sapiens
GN02275	SAMN03732692	LEEK00000000	E. kobei	USA	2004	Homo sapiens
GN02283	SAMN03732693	LEEJ00000000	E. bugandensis	USA	2004	Homo sapiens
GN02315	SAMN03732694	LEEI00000000	E. hormaechei	USA	2004	Homo sapiens
GN02320	SAMN03732695	LEEH00000000	E. xiangfangensis	USA	2004	Homo sapiens
GN02327	SAMN03732696	LEEG00000000	E. xiangfangensis	USA	2004	Homo sapiens
GN02338	SAMN03732697	LEEF00000000	E. xiangfangensis	USA	2004	Homo sapiens
GN02346	SAMN03732698	LEEE00000000	E. xiangfangensis	USA	2005	Homo sapiens
GN02358	SAMN03732699	LEED00000000	E. hoffmannii	USA	2005	Homo sapiens
GN02366	SAMN03732700	LEEC00000000	E. kobei	USA	2005	Homo sapiens
GN02377	SAMN03732701	LEEB00000000	E. xiangfangensis	USA	2005	Homo sapiens
GN02382	SAMN03732702	LEEA00000000	E. xiangfangensis	USA	2005	Homo sapiens
GN02413	SAMN03732703	LEDZ00000000	E. xiangfangensis	USA	2006	Homo sapiens
GN02414	SAMN03732704	LEDY00000000	E. xiangfangensis	USA	2006	Homo sapiens
GN02440	SAMN03732705	LEET00000000	E. roggenkampii	USA	2006	Homo sapiens
GN02450	SAMN03732706	LEDX00000000	E. xiangfangensis	USA	2005	Homo sapiens
GN02454	SAMN03732707	LEDW00000000	E. ludwigii	USA	2005	Homo sapiens
GN02457	SAMN03732708	LEDV00000000	E. kobei	USA	2006	Homo sapiens
GN02465	SAMN03732709	LEDU00000000	E. xiangfangensis	USA	2006	Homo sapiens
GN02468	SAMN03732710	LEDT00000000	E. cloacae complex Taxon 4	USA	2006	Homo sapiens
GN02486	SAMN03732711	LEDS00000000	E. xiangfangensis	USA	2006	Homo sapiens
GN02534	SAMN03732712	LEDR00000000	E. dissolvens	USA	2007	Homo sapiens
GN02548	SAMN03732713	LEDQ00000000	E. bugandensis	USA	2007	Homo sapiens
GN02553	SAMN03732714	LEDP00000000	E. xiangfangensis	USA	2007	Homo sapiens
GN02555	SAMN03732715	LEDO00000000	E. xiangfangensis	USA	2007	Homo sapiens
GN02570	SAMN03732716	LEES00000000	E. roggenkampii	USA	2007	Homo sapiens
GN02587	SAMN03732717	LEDN00000000	E. cloacae complex Taxon 4	USA	2007	Homo sapiens
GN02616	SAMN03732719	LEDL00000000	E. cloacae	USA	2007	Homo sapiens
GN02618	SAMN04407765	LRBY00000000	E. kobei	USA	2007	Homo sapiens
GN02645	SAMN03732720	LEDK00000000	E. xiangfangensis	USA	2008	Homo sapiens
GN02667	SAMN03732721	LEDJ00000000	E. xiangfangensis	USA	2008	Homo sapiens
GN02692	SAMN03732722	LEDI00000000	E. roggenkampii	USA	2008	Homo sapiens
GN02693	SAMN04407767	LRCA00000000	E. roggenkampii	USA	2008	Homo sapiens
GN02709	SAMN03732723	LEDH00000000	E. asburiae	USA	2008	Homo sapiens
GN02730	SAMN03732724	LEER00000000	E. ludwigii	USA	2008	Homo sapiens
GN02767	SAMN03732725	LEDG00000000	E. xiangfangensis	USA	2009	Homo sapiens
GN02768	SAMN03732726	LEDF00000000	E. hoffmannii	USA	2009	Homo sapiens
GN02773	SAMN03732727	LEDE00000000	E. xiangfangensis	USA	2009	Homo sapiens
GN02808	SAMN03732728	LEDD00000000	E. xiangfangensis	USA	2009	Homo sapiens
GN02825	SAMN03732729	LEDC00000000	E. kobei	USA	2009	Homo sapiens
GN03041	SAMN03732730	LEDB00000000	E. xiangfangensis	USA	2009	Homo sapiens
GN03140	SAMN03732731	LEDA00000000	E. asburiae	USA	2009	Homo sapiens
GN03164	SAMN03732732	LECZ00000000	E. cloacae complex Taxon 5	USA	2009	Homo sapiens
GN03191	SAMN03732733	LECY00000000	E. kobei	USA	2009	Homo sapiens
GN03193	SAMN04407771	LRCD00000000	E. xiangfangensis	USA	2009	Homo sapiens
GN03205	SAMN04407772	LRCE00000000	E. asburiae	USA	2009	Homo sapiens
GN03433	SAMN04407773	LRCF00000000	E. xiangfangensis	USA	2010	Homo sapiens
GN03556	SAMN04407775	LRCH00000000	E. xiangfangensis	USA	2010	Homo sapiens
GN03638	SAMN04407776	LRCI00000000	E. ludwigii	USA	2010	Homo sapiens
GN03667	SAMN04407777	LRCJ00000000	E. asburiae	USA	2010	Homo sapiens
GN03738	SAMN04407779	LRCK00000000	E. xiangfangensis	USA	2010	Homo sapiens
GN03842	SAMN04407782	LRCL00000000	E. bugandensis	USA	2010	Homo sapiens
GN03848	SAMN04407783	LRCM00000000	E. kobei	USA	2010	Homo sapiens
GN03866	SAMN04407784	LRCN00000000	E. xiangfangensis	USA	2010	Homo sapiens
GN04222	SAMN03732687	LECX00000000	E. asburiae	USA	2011	Homo sapiens
GN04225	SAMN04407785	LRCO00000000	E. xiangfangensis	USA	2011	Homo sapiens
GN04300	SAMN04407786	LRCP00000000	E. kobei	USA	2011	Homo sapiens
GN04311	SAMN04407787	LRCQ00000000	E. xiangfangensis	USA	2011	Homo sapiens
GN04363	SAMN04407788	LRCR00000000	E. cloacae complex Taxon 5	USA	2011	Homo sapiens
GN04366	SAMN04407789	LRCS00000000	E. xiangfangensis	USA	2011	Homo sapiens
GN04369	SAMN04407790	LRCT00000000	E. xiangfangensis	USA	2011	Homo sapiens
GN04381	SAMN04407791	LRCU00000000	E. xiangfangensis	USA	2011	Homo sapiens
GN04609	SAMN04578338	LVTP00000000	E. roggenkampii	USA	2012	Homo sapiens
GN04673	SAMN04578339	LVTQ00000000	E. roggenkampii	USA	2012	Homo sapiens
GN04697	SAMN04572592	LVTR00000000	E. xiangfangensis	USA	2012	Homo sapiens
GN04787	SAMN04578340	LVTS00000000	E. bugandensis	USA	2012	Homo sapiens
GN04826	SAMN04578341	LVTT00000000	E. cloacae complex Taxon 4	USA	2012	Homo sapiens
GN04892	SAMN04572593	LVTU00000000	E. xiangfangensis	USA	2012	Homo sapiens
GN04900	SAMN04572594	LVTV00000000	E. xiangfangensis	USA	2012	Homo sapiens
GN04920	SAMN04572595	LVTW00000000	E. ludwigii	USA	2012	Homo sapiens
GN04967	SAMN04572596	LVTX00000000	E. xiangfangensis	USA	2012	Homo sapiens
GN05035	SAMN04572597	LVTY00000000	E. xiangfangensis	USA	2012	Homo sapiens
GN05306	SAMN04572598	LVTZ00000000	E. dissolvens	USA	2013	Homo sapiens
GN05334	SAMN04572599	LVUA00000000	E. xiangfangensis	USA	2013	Homo sapiens
GN05420	SAMN04572602	LVUD00000000	E. xiangfangensis	USA	2013	Homo sapiens
GN05526	SAMN04578342	LVUF00000000	E. cloacae complex Taxon 5	USA	2013	Homo sapiens
GN05598	SAMN04572683	LVUG00000000	E. asburiae	USA	2013	Homo sapiens
GN05606	SAMN04572684	LVUH00000000	E. xiangfangensis	USA	2013	Homo sapiens
GN05631	SAMN04572685	LVUI00000000	E. xiangfangensis	USA	2013	Homo sapiens
GN05643	SAMN04572686	LVUJ00000000	E. xiangfangensis	USA	2013	Homo sapiens
GN05647	SAMN04578343	LVUK00000000	E. roggenkampii	USA	2013	Homo sapiens
GN05680	SAMN04572688	LVUM00000000	E. kobei	USA	2013	Homo sapiens
GN05698	SAMN04572690	LVUO00000000	E. xiangfangensis	USA	2013	Homo sapiens
GN05729	SAMN04407792	LRCV00000000	E. bugandensis	USA	2013	Homo sapiens
GN05753	SAMN04407794	LRCX00000000	E. roggenkampii	USA	2013	Homo sapiens
GN05792	SAMN04407796	LRCZ00000000	E. xiangfangensis	USA	2014	Homo sapiens
GN05811	SAMN04572692	LVUQ00000000	E. xiangfangensis	USA	2014	Homo sapiens
GN05902	SAMN04572694	LVUS00000000	E. dissolvens	USA	2014	Homo sapiens
GN05911	SAMN04572696	LVUU00000000	E. xiangfangensis	USA	2014	Homo sapiens
GN06078	SAMN04572699	LVUX00000000	E. kobei	USA	2014	Homo sapiens
GN06223	SAMN04572701	LVUZ00000000	E. xiangfangensis	USA	2014	Homo sapiens
GN06232	SAMN04578344	LVVA00000000	E. quasihormaechei	USA	2014	Homo sapiens
GN06257	SAMN04572703	LVVC00000000	E. xiangfangensis	USA	2014	Homo sapiens
GN06275	SAMN04572704	LVVD00000000	E. xiangfangensis	USA	2014	Homo sapiens
GN06315	SAMN04572705	LVVE00000000	E. asburiae	USA	2014	Homo sapiens
GN06520	SAMN04578345	LVVI00000000	E. roggenkampii	USA	2015	Homo sapiens
GN1	SAMN03261526	JWPV00000000	E. roggenkampii	Malaysia	2014	Water
GN6	SAMN03261528	JWPX00000000	E. cloacae	Malaysia	2014	Water
GS1	SAMN01001254	AJXP00000000	E. xiangfangensis	India	2009	Soil // rhizosphere // sediment
Hanford	SAMN02212350	ATCK00000000	E. ludwigii	USA	2008	Water
HB_Z_2180	SAMN05960959	NJCO00000000	E. xiangfangensis	Nigeria	2015	Homo sapiens
HB_Z_2347	SAMN05960961	NJCP00000000	E. cloacae	Nigeria	2015	Homo sapiens
HBY	SAMN07355852	NMVR00000000	E. xiangfangensis	China	2017	Homo sapiens
HK1	SAMN12130841	VIGG00000000	E. asburiae	South Korea	2018	Soil // rhizosphere // sediment
HK169	SAMN05285327	CP017087	E. asburiae	South Korea	2015	Plant
HN503E2II	SAMN07714120	PCFB00000000	E. cloacae complex Taxon 4	Cameroon	2016	Homo sapiens
HN77	SAMN08918384	QBFC00000000	E. xiangfangensis	Bolivia	2013	Water
Homo sapiens	SAMEA4693176	UBIN00000000	E. xiangfangensis	Croatia	2016	Homo sapiens
HPCN14	SAMN09229069	QGNL00000000	E. xiangfangensis	India	2016	Wastewater // compost // manure
HPCN40	SAMN09039336	QFFO00000000	E. mori	India	2016	Soil // rhizosphere // sediment
I140	SAMN12026966	CP041062	E. ludwigii	China	2011	Soil // rhizosphere // sediment
I42	SAMN11415809	CP040606	E. ludwigii	China	2015	Soil // rhizosphere // sediment
ICBECLAM6	SAMN06349434	MWLI00000000	E. kobei	Brazil	2016	Water
ICR003004	SAMN10847450	SEJE00000000	E. hoffmannii	France	2016	Homo sapiens
ICR003011	SAMN10847457	SEJL00000000	E. xiangfangensis	France	2017	Homo sapiens
ICR003211	SAMN10847469	SEJX00000000	E. xiangfangensis	France	2017	Homo sapiens
ICR003213	SAMN10847471	SEJZ00000000	E. hoffmannii	France	2016	Homo sapiens
ICR003214	SAMN10847472	SEKA00000000	E. xiangfangensis	France	2016	Homo sapiens
indica	SAMN08031325	PGWQ00000000	E. xiangfangensis	India	2017	Homo sapiens
INSali10	SAMN04497990	LSUS00000000	E. xiangfangensis	Portugal	2013	Plant
INSali2	SAMN04497989	LSUR00000000	E. xiangfangensis	Portugal	2013	Plant
J49	SAMN05771456	MWPY00000000	E. ludwigii	Argentina	2007	Plant
JP6	SAMN11415570	CP040256	E. ludwigii	China	2011	Soil // rhizosphere // sediment
JP9	SAMN11415807	CP040527	E. ludwigii	China	2011	Soil // rhizosphere // sediment
K130	SAMN06106888	NXKO00000000	E. xiangfangensis	South Africa	2013	Homo sapiens
K66-74	SAMN04158285	LNHC00000000	E. asburiae	Norway	2010	Homo sapiens
KCJ3K22	SAMN12431301	VOME00000000	E. hoffmannii	USA	2018	Homo sapiens
KCJ3K342	SAMN12628142	VTDZ00000000	E. xiangfangensis	USA	2019	Homo sapiens
KCJ3K345	SAMN12438177	VOMK00000000	E. roggenkampii	USA	2018	Homo sapiens
KCJ3K356	SAMN12628187	VTEA00000000	E. xiangfangensis	USA	2019	Homo sapiens
KCJ3K358	SAMN12628221	VTEE00000000	E. xiangfangensis	USA	2019	Homo sapiens
KCJ3K91	SAMN12628082	VTDY00000000	E. hormaechei	USA	2019	Homo sapiens
KCJK1725	SAMN04943309	LXPZ00000000	E. quasihormaechei	USA	2015	Domestic animal
KCJK1735	SAMN04943266	LXPT00000000	E. quasihormaechei	USA	2015	Domestic animal
KOO6	SAMN06106854	NXJH00000000	E. xiangfangensis	South Africa	2013	Homo sapiens
KPC4_1	SAMN05718081	MRBC00000000	E. xiangfangensis	USA	2016	Homo sapiens
KPCRETH17	SAMN07450568	NPZP00000000	E. xiangfangensis	Thailand	2016	Homo sapiens
ku-bf2	SAMN05526267	MDVW00000000	E. quasiroggenkampii	India	2015	Plant
L3654	SAMN11417971	WVTR00000000	E. xiangfangensis	USA	2017	Homo sapiens
L3891	SAMN11417972	WVTS00000000	E. xiangfangensis	USA	2017	Homo sapiens
L3981	SAMN11417975	WVTU00000000	E. xiangfangensis	USA	2017	Homo sapiens
L3984	SAMN11417976	WVTV00000000	E. xiangfangensis	USA	2017	Homo sapiens
L4010	SAMN11417977	WVTW00000000	E. xiangfangensis	USA	2017	Homo sapiens
L4014	SAMN11417978	WVTX00000000	E. xiangfangensis	USA	2017	Homo sapiens
L51	SAMN10219678	CP033102	E. hoffmannii	China	2016	Homo sapiens
LAU-ENC1	SAMN12911132	WBYW00000000	E. xiangfangensis	Lebanon	2017	Homo sapiens
LB2	SAMN03776124	LFLH00000000	E. dissolvens	Malaysia	2013	Plant
LB3	SAMN03776151	LFHB00000000	E. xiangfangensis	Malaysia	2013	Plant
LU1	SAMN12646121	CP043438	E. xiangfangensis	Poland	2019	Domestic animal
M-26	SAMN14134920	JAALBU000000000	E. xiangfangensis	China	2016	Wild animal
M-26-X3	SAMN14134955	JAALAO000000000	E. xiangfangensis	China	2016	Wild animal
M38	SAMN13064393	WJFW00000000	E. bugandensis	China	2018	Domestic animal
M-7	SAMN14134902	JAALCJ000000000	E. cloacae complex Taxon 13	China	2019	Wastewater // compost // manure
M-7-X3	SAMN14134942	JAALAZ000000000	E. cloacae complex Taxon 13	China	2019	Wastewater // compost // manure
MBRL1077	SAMN04448597	CP014280	E. cloacae complex Taxon 6	USA	2015	Homo sapiens
MD19	SAMN13028217	WJFJ00000000	E. xiangfangensis	China	2018	Domestic animal
MDMC76	SAMN11483246	SWCU00000000	E. xiangfangensis	Morocco	2002	Soil // rhizosphere // sediment
MDMC82	SAMN11483247	SWCT00000000	E. xiangfangensis	Morocco	2002	Soil // rhizosphere // sediment
MED	SAMN09273427	QJHC00000000	E. xiangfangensis	France	2017	Homo sapiens
MER	SAMN09235818	QGLV00000000	E. kobei	France	2016	Homo sapiens
MGF015	SAMN11366428	SSCV00000000	E. xiangfangensis	Malaysia	2015	Homo sapiens
MGF017	SAMN11366430	SSCT00000000	E. xiangfangensis	Malaysia	2015	Homo sapiens
MGH 53	SAMN02581385	JMUT00000000	E. xiangfangensis	USA	2013	Homo sapiens
MGH 54	SAMN02581386	JMUU00000000	E. roggenkampii	USA	2013	Homo sapiens
MGH131	SAMN04521882	NGRK00000000	E. xiangfangensis	USA	2015	Homo sapiens
MGH132	SAMN04521883	NGRL00000000	E. roggenkampii	USA	2015	Homo sapiens
MGH159	SAMN04521908	NGRM00000000	E. xiangfangensis	USA	2015	Homo sapiens
MGH160	SAMN04521909	NGRN00000000	E. ludwigii	USA	2015	Homo sapiens
MGH177	SAMN04521926	NGRO00000000	E. xiangfangensis	USA	2015	Homo sapiens
MGH178	SAMN04521927	NGRP00000000	E. kobei	USA	2015	Homo sapiens
MGH184	SAMN04521933	NGRQ00000000	E. xiangfangensis	USA	2015	Homo sapiens
MHSD6	SAMN12124847	VHQJ00000000	E. xiangfangensis	South Africa	2017	Plant
MiY-F	SAMN10574725	CP045769	E. cancerogenus	USA	2014	Plant
MN73R	SAMN06887690	NFUM00000000	E. kobei	Australia	2014	Plant
MNCRE12	SAMN03333155	JYME00000000	E. kobei	USA	2010	Homo sapiens
MNCRE14	SAMN03333156	JYMF00000000	E. asburiae	USA	2010	Homo sapiens
MNCRE15	SAMN03333157	JYMG00000000	E. xiangfangensis	USA	2010	Homo sapiens
MNCRE16	SAMN03333158	JYMH00000000	E. roggenkampii	USA	2010	Homo sapiens
MNCRE17	SAMN03333159	JYMI00000000	E. xiangfangensis	USA	2010	Homo sapiens
MNCRE18	SAMN03333150	JYLZ00000000	E. xiangfangensis	USA	2010	Homo sapiens
MNCRE19	SAMN03333160	JYMJ00000000	E. xiangfangensis	USA	2011	Homo sapiens
MNCRE20	SAMN03333163	JYMM00000000	E. asburiae	USA	2011	Homo sapiens
MNCRE22	SAMN04105225	LKAY00000000	E. xiangfangensis	USA	2011	Homo sapiens
MNCRE23	SAMN03333164	JYMN00000000	E. xiangfangensis	USA	2011	Homo sapiens
MNCRE25	SAMN03333165	JYMO00000000	E. xiangfangensis	USA	2011	Homo sapiens
MNCRE28	SAMN03333151	JYMA00000000	E. xiangfangensis	USA	2010	Homo sapiens
MNCRE29	SAMN03333161	JYMK00000000	E. xiangfangensis	USA	2011	Homo sapiens
MNCRE3	SAMN03333174	JZCX00000000	E. asburiae	USA	2009	Homo sapiens
MNCRE30	SAMN03333152	JYMB00000000	E. xiangfangensis	USA	2011	Homo sapiens
MNCRE35	SAMN03333172	JZCV00000000	E. xiangfangensis	USA	2011	Homo sapiens
MNCRE36	SAMN03333175	JZCY00000000	E. xiangfangensis	USA	2011	Homo sapiens
MNCRE37	SAMN03333166	JYMP00000000	E. xiangfangensis	USA	2011	Homo sapiens
MNCRE38	SAMN03333167	JYMQ00000000	E. xiangfangensis	USA	2012	Homo sapiens
MNCRE39	SAMN03333168	JZDG00000000	E. xiangfangensis	USA	2012	Homo sapiens
MNCRE4	SAMN03333182	JZDF00000000	E. bugandensis	USA	2009	Homo sapiens
MNCRE41	SAMN03333142	JYLR00000000	E. xiangfangensis	USA	2012	Homo sapiens
MNCRE42	SAMN03333141	JYLQ00000000	E. xiangfangensis	USA	2012	Homo sapiens
MNCRE48	SAMN03333153	JYMC00000000	E. xiangfangensis	USA	2012	Homo sapiens
MNCRE51	SAMN03333145	JYLU00000000	E. xiangfangensis	USA	2012	Homo sapiens
MNCRE52	SAMN03333180	JZDD00000000	E. xiangfangensis	USA	2012	Homo sapiens
MNCRE55	SAMN03333177	JZDA00000000	E. hoffmannii	USA	2012	Homo sapiens
MNCRE56	SAMN03333176	JZCZ00000000	E. xiangfangensis	USA	2012	Homo sapiens
MNCRE57	SAMN03333162	JYML00000000	E. xiangfangensis	USA	2012	Homo sapiens
MNCRE6	SAMN03333147	JYLW00000000	E. xiangfangensis	USA	2010	Homo sapiens
MNCRE7	SAMN03333148	JYLX00000000	E. xiangfangensis	USA	2010	Homo sapiens
MNCRE71	SAMN03333178	JZDB00000000	E. xiangfangensis	USA	2012	Homo sapiens
MNCRE79	SAMN03333169	LDEN00000000	E. xiangfangensis	USA	2013	Homo sapiens
MNCRE8	SAMN03333149	JYLY00000000	E. xiangfangensis	USA	2010	Homo sapiens
MNCRE81	SAMN03333170	LDEO00000000	E. xiangfangensis	USA	2013	Homo sapiens
MNCRE83	SAMN03333179	JZDC00000000	E. xiangfangensis	USA	2013	Homo sapiens
MNCRE84	SAMN03333154	JYMD00000000	E. xiangfangensis	USA	2013	Homo sapiens
MNCRE85	SAMN03333171	LBMV00000000	E. xiangfangensis	USA	2013	Homo sapiens
MNCRE86	SAMN03333173	JZCW00000000	E. xiangfangensis	USA	2013	Homo sapiens
MNCRE9	SAMN03333181	JZDE00000000	E. xiangfangensis	USA	2009	Homo sapiens
MRSN 11248	SAMN03486506	LBLX00000000	E. hoffmannii	USA	2012	Homo sapiens
MRSN 11489	SAMN03160298	JTEP00000000	E. xiangfangensis	USA	2012	Homo sapiens
MRSN 17626	SAMN03316841	JYGA00000000	E. xiangfangensis	USA	2013	Homo sapiens
MS7884A	SAMN06765483	CP022532	E. xiangfangensis	Australia	2015	Homo sapiens
MSP13	SAMN11514785	SZNI00000000	E. xiangfangensis	USA	2019	Homo sapiens
MSP19	SAMN11514786	SZNJ00000000	E. xiangfangensis	USA	2019	Homo sapiens
MY48	SAMN13064486	WJGL00000000	E. xiangfangensis	China	2018	Domestic animal
N13-01531	SAMN11031503	CP037919	E. cloacae complex Taxon 8	Canada	2013	Homo sapiens
NCR3	SAMN05462048	MCGF00000000	E. ludwigii	Australia	2014	Soil // rhizosphere // sediment
ND1	SAMN03012825	JWRS00000000	E. xiangfangensis	USA	2012	Homo sapiens
ND10	SAMN03012817	JTBZ00000000	E. xiangfangensis	USA	2012	Homo sapiens
ND11	SAMN03012835	JUHV00000000	E. xiangfangensis	USA	2012	Homo sapiens
ND12	SAMN03012830	JUHW00000000	E. xiangfangensis	USA	2012	Homo sapiens
ND13	SAMN03012826	JTCA00000000	E. xiangfangensis	USA	2011	Homo sapiens
ND14	SAMN03012827	JUHX00000000	E. xiangfangensis	USA	2012	Homo sapiens
ND15	SAMN03012834	JUHY00000000	E. xiangfangensis	USA	2012	Homo sapiens
ND18	SAMN03012832	JTCB00000000	E. xiangfangensis	USA	2012	Homo sapiens
ND19	SAMN03012831	JUIA00000000	E. xiangfangensis	USA	2012	Homo sapiens
ND20	SAMN03012836	JTCC00000000	E. xiangfangensis	USA	2012	Homo sapiens
ND21	SAMN03012828	JTCD00000000	E. xiangfangensis	USA	2011	Homo sapiens
ND22	SAMN05212257	LZEN00000000	E. quasihormaechei	India	2014	Domestic animal
ND23	SAMN03012829	JTCE00000000	E. xiangfangensis	USA	2011	Homo sapiens
ND4	SAMN03012820	JUIB00000000	E. xiangfangensis	USA	2012	Homo sapiens
ND5	SAMN03012821	JUIC00000000	E. xiangfangensis	USA	2012	Homo sapiens
ND7	SAMN03012822	JTCF00000000	E. xiangfangensis	USA	2012	Homo sapiens
ND8	SAMN03012818	JTCG00000000	E. xiangfangensis	USA	2012	Homo sapiens
ND9	SAMN03012819	JUID00000000	E. xiangfangensis	USA	2012	Homo sapiens
NDA	SAMN03012816	JWRO00000000	E. xiangfangensis	USA	2010	Homo sapiens
NDB	SAMN03012824	JUIE00000000	E. xiangfangensis	USA	2010	Homo sapiens
NDC	SAMN03012823	JTCH00000000	E. xiangfangensis	USA	2010	Homo sapiens
NH77	SAMN11866226	CP040827	E. cloacae	Thailand	2018	Homo sapiens
NS104	SAMN03401392	LDQG00000000	E. cancerogenus	India	2013	Plant
NS111	SAMN03401390	LDQH00000000	E. cancerogenus	India	2013	Plant
NS188	SAMN03401404	LDQI00000000	E. cancerogenus	India	2013	Plant
NS19	SAMN03401398	LDQK00000000	E. xiangfangensis	India	2013	Plant
NS23	SAMN03401399	LDQD00000000	E. xiangfangensis	India	2013	Plant
NS24	SAMN03401393	LDQL00000000	E. xiangfangensis	India	2013	Plant
NS28	SAMN03401391	LDQM00000000	E. xiangfangensis	India	2013	Plant
NS29	SAMN03401400	LDQN00000000	E. xiangfangensis	India	2013	Plant
NS31	SAMN03401388	LDQJ00000000	E. cancerogenus	India	2013	Plant
NS34	SAMN03401401	LDQE00000000	E. xiangfangensis	India	2013	Plant
NS371	SAMN03401405	LDQO00000000	E. xiangfangensis	India	2013	Plant
NS49	SAMN03401403	LDQP00000000	E. xiangfangensis	India	2013	Plant
NS57	SAMN03401402	LDQQ00000000	E. xiangfangensis	India	2013	Plant
NS64	SAMN03401394	LDQR00000000	E. xiangfangensis	India	2013	Plant
NS7	SAMN03401389	LDQF00000000	E. xiangfangensis	India	2013	Plant
NS75	SAMN03401395	LDQS00000000	E. xiangfangensis	India	2013	Plant
NS80	SAMN03401396	LDQT00000000	E. xiangfangensis	India	2013	Plant
NSC2134	SAMN12274572	VLNX00000000	E. xiangfangensis	Peru	2017	Homo sapiens
NSC2210	SAMN12274599	VLNW00000000	E. xiangfangensis	Peru	2017	Homo sapiens
ntmc-TA	SAMD00131357	BHEA00000000	E. hoffmannii	Japan	2017	Homo sapiens
ntmc-TH	SAMD00131359	BHEB00000000	E. roggenkampii	Japan	2017	Homo sapiens
NUH12_ECL006	SAMD00143514	BIFZ00000000	E. hoffmannii	Japan	2012	Homo sapiens
NUH13_ECL030	SAMD00143518	BIGA00000000	E. asburiae	Japan	2013	Homo sapiens
NUH14_ECL028	SAMD00143517	BIGB00000000	E. cloacae	Japan	2014	Homo sapiens
NUH15_ECL011	SAMD00143515	BIGC00000000	E. xiangfangensis	Japan	2015	Homo sapiens
NUH15_ECL020	SAMD00143516	BIGD00000000	E. xiangfangensis	Japan	2015	Homo sapiens
NUH15_ECL032	SAMD00143519	BIGE00000000	E. asburiae	Japan	2015	Homo sapiens
NUH15_ECL035	SAMD00143520	BIGF00000000	E. asburiae	Japan	2015	Homo sapiens
ODB01	SAMN04624399	CP015227	E. kobei	China	2014	Soil // rhizosphere // sediment
OIPH-N069	SAMD00167169	AP019817	E. hoffmannii	Japan	2016	Homo sapiens
OLF	SAMN03836970	LJAN00000000	E. kobei	USA	2008	Wild animal
OS_04_026_-1	SAMN04606413	NCRW00000000	E. xiangfangensis	USA	2014	Homo sapiens
OS53	SAMN13895843	JAACJF000000000	E. roggenkampii	Australia	2016	Various surfaces
OSUKPC4_L	SAMN07988874	CP024908	E. xiangfangensis	USA	2016	Domestic animal
OSUVMCKPC4-2	SAMN09071586	CP029246	E. xiangfangensis	USA	2016	Domestic animal
P024H	SAMN09204067	QFVA00000000	E. hoffmannii	United Kingdom	2016	Homo sapiens
P027E	SAMN09204068	QFUZ00000000	E. hoffmannii	United Kingdom	2016	Homo sapiens
P043G PI	SAMN09204075	QFVD00000000	E. hoffmannii	United Kingdom	2016	Homo sapiens
P049A SP	SAMN09204078	QFVC00000000	E. hoffmannii	United Kingdom	2016	Homo sapiens
P069D P	SAMN09204084	QFVQ00000000	E. asburiae	United Kingdom	2016	Homo sapiens
P070E P	SAMN09204085	QFVE00000000	E. hoffmannii	United Kingdom	2016	Homo sapiens
P088E	SAMN09204095	QFVG00000000	E. roggenkampii	United Kingdom	2016	Homo sapiens
P095L P	SAMN09204098	QFVF00000000	E. hoffmannii	United Kingdom	2016	Homo sapiens
P097I P	SAMN09204100	QFVO00000000	E. xiangfangensis	United Kingdom	2016	Homo sapiens
P097I Y	SAMN09204101	QFVN00000000	E. xiangfangensis	United Kingdom	2016	Homo sapiens
P108F PI	SAMN09204105	QFVJ00000000	E. hoffmannii	United Kingdom	2016	Homo sapiens
P118C P	SAMN09204107	QFVI00000000	E. hoffmannii	United Kingdom	2016	Homo sapiens
P122J PI	SAMN09204108	QFVH00000000	E. hoffmannii	United Kingdom	2016	Homo sapiens
Pb204	SAMN09389154	CP030007	E. xiangfangensis	South Africa	2014	Soil // rhizosphere // sediment
PDA134	SAMN04490973	LSQV00000000	E. roggenkampii	Oman	2014	Plant
PECIMP	SAMN09269477	QHMI00000000	E. hoffmannii	Australia	2010	Homo sapiens
PIMB10EC27	SAMN06448868	CP020089	E. cloacae	Viet Nam	2010	Homo sapiens
PN108E5IIB	SAMN07714121	PCFC00000000	E. cloacae complex Taxon 4	Cameroon	2016	Domestic animal
Q6	SAMN13830003	JAAATM000000000	E. cloacae	Nigeria	2015	Homo sapiens
Q9	SAMN06703827	NIZF00000000	E. hoffmannii	Nigeria	2015	Homo sapiens
R11	SAMN06323809	CP019839	E. roggenkampii	China	2016	Wastewater // compost // manure
R2A	SAMN05413078	MBMT00000000	E. roggenkampii	Malaysia	2013	Homo sapiens
R3	SAMN13830005	JAAATU000000000	E. cloacae	Nigeria	2015	Homo sapiens
R8E	SAMN05383896	MBTX00000000	E. roggenkampii	Malaysia	2013	Homo sapiens
RC4	SAMN08493991	PTLU00000000	E. cloacae	India	2015	Soil // rhizosphere // sediment
RDT3	SAMN04494563	LSTS00000000	E. xiangfangensis	India	2013	Homo sapiens
RIT 418	SAMN08917583	QBJD00000000	E. cloacae complex Taxon 7	Jamaica	2017	Plant
RSA8	SAMN03401397	LDQU00000000	E. xiangfangensis	India	2013	Plant
RVSM5a	SAMN12620745	VTPT00000000	E. xiangfangensis	India	2012	Soil // rhizosphere // sediment
S1	SAMN12625029	VSZU00000000	E. cloacae	China	2017	Soil // rhizosphere // sediment
S1:CND1	SAMN04532519	LUGN00000000	E. xiangfangensis	India	2014	Soil // rhizosphere // sediment
S11_16	SAMN10755318	CP035385	E. hoffmannii	United Kingdom	2016	Homo sapiens
s22432	SAMN10856228	SHNS00000000	E. xiangfangensis	China	2012	Homo sapiens
s22433	SAMN10856229	SHNT00000000	E. xiangfangensis	China	2012	Homo sapiens
s22586	SAMN10856230	SHNU00000000	E. xiangfangensis	China	2011	Homo sapiens
s22596	SAMN10856231	SHNV00000000	E. xiangfangensis	China	2012	Homo sapiens
s22600	SAMN10856232	SHNW00000000	E. xiangfangensis	China	2012	Homo sapiens
s22610	SAMN10856233	SHNX00000000	E. xiangfangensis	China	2012	Homo sapiens
s2908	SAMN10856226	SHNQ00000000	E. xiangfangensis	China	2014	Homo sapiens
s30833	SAMN10856235	SHNZ00000000	E. xiangfangensis	China	2015	Homo sapiens
s31052	SAMN10856234	SHNY00000000	E. xiangfangensis	China	2015	Homo sapiens
s4470	SAMN10856227	SHNR00000000	E. xiangfangensis	China	2015	Homo sapiens
SCEH020006	SAMN08932720	RXQA00000000	E. xiangfangensis	China	2016	Homo sapiens
SCEH020024	SAMN08027254	RXPO00000000	E. hoffmannii	China	2016	Homo sapiens
SCEH020042	SAMN08027257	CP028538	E. hoffmannii	China	2016	Homo sapiens
SCEH020043	SAMN08932722	RXQC00000000	E. xiangfangensis	China	2016	Homo sapiens
SCEH020051	SAMN08027259	RXPQ00000000	E. xiangfangensis	China	2016	Homo sapiens
SCEH020054	SAMN08932723	RXQD00000000	E. xiangfangensis	China	2016	Homo sapiens
SCEH020056	SAMN08932724	RXQE00000000	E. xiangfangensis	China	2016	Homo sapiens
SCEH020080	SAMN08932725	RXQF00000000	E. xiangfangensis	China	2016	Homo sapiens
SCEH020142	SAMN08027260	RXPR00000000	E. xiangfangensis	China	2017	Homo sapiens
SCEM020047	SAMN08027256	RXPP00000000	E. mori	China	2016	Homo sapiens
SCNJ07	SAMN11634513	VBSC00000000	E. xiangfangensis	China	2018	Homo sapiens
SENG-6	SAMN04324026	LOMM00000000	E. cloacae	Japan	2010	Homo sapiens
SERP1	SAMN08724302	QGTC00000000	E. xiangfangensis	Brazil	2017	Wild animal
SGAir0282	SAMN08222714	CP027986	E. sichuanensis	Singapore	2015	Air
SJRP/Ec13	SAMN06279417	MUDC00000000	E. xiangfangensis	Brazil	2013	Homo sapiens
SJRP/Ec2	SAMN06279419	MUDE00000000	E. xiangfangensis	Brazil	2013	Homo sapiens
SJRP/Ec9	SAMN06279418	MUDF00000000	E. xiangfangensis	Brazil	2013	Homo sapiens
SM1	SAMN12505037	VOTX00000000	E. asburiae	USA	2014	Domestic animal
SM3	SAMN12505038	VOTY00000000	E. asburiae	USA	2014	Domestic animal
SMART_1001	SAMN04252944	LPOQ00000000	E. xiangfangensis	Taiwan	2013	Homo sapiens
SMART_1009	SAMN04252945	LPOP00000000	E. xiangfangensis	Argentina	2013	Homo sapiens
SMART_1020	SAMN04252946	LPOO00000000	E. xiangfangensis	Serbia	2013	Homo sapiens
SMART_1057	SAMN04252947	LPON00000000	E. xiangfangensis	Guatemala	2013	Homo sapiens
SMART_1078	SAMN04252949	LPOL00000000	E. xiangfangensis	Colombia	2013	Homo sapiens
SMART_1093	SAMN04252950	LPOK00000000	E. cloacae	Tunisia	2013	Homo sapiens
SMART_1094	SAMN04252951	LPOJ00000000	E. cloacae	Tunisia	2013	Homo sapiens
SMART_1095	SAMN04252952	LPOI00000000	E. xiangfangensis	Tunisia	2013	Homo sapiens
SMART_1105	SAMN04252953	LPOH00000000	E. hoffmannii	Greece	2013	Homo sapiens
SMART_1109	SAMN04252954	LPOG00000000	E. xiangfangensis	Morocco	2013	Homo sapiens
SMART_1112	SAMN04252955	LPOF00000000	E. xiangfangensis	Croatia	2013	Homo sapiens
SMART_1113	SAMN04252956	LPOE00000000	E. xiangfangensis	Croatia	2013	Homo sapiens
SMART_1118	SAMN04252957	LPOD00000000	E. xiangfangensis	Romania	2013	Homo sapiens
SMART_1139	SAMN04252958	LPOC00000000	E. xiangfangensis	Colombia	2013	Homo sapiens
SMART_1141	SAMN04252959	LPOB00000000	E. xiangfangensis	Hungary	2013	Homo sapiens
SMART_1147	SAMN04252960	LPOA00000000	E. xiangfangensis	Greece	2013	Homo sapiens
SMART_1160	SAMN04431020	LRIS00000000	E. xiangfangensis	USA	2014	Homo sapiens
SMART_1168	SAMN04431016	LRIW00000000	E. xiangfangensis	Tunisia	2014	Homo sapiens
SMART_1169	SAMN04431017	LRIV00000000	E. xiangfangensis	Tunisia	2014	Homo sapiens
SMART_1216	SAMN04431003	LRJJ00000000	E. xiangfangensis	Italy	2014	Homo sapiens
SMART_1234	SAMN04430989	LRJX00000000	E. xiangfangensis	Australia	2014	Homo sapiens
SMART_1259	SAMN04431014	LRIY00000000	E. hoffmannii	Taiwan	2014	Homo sapiens
SMART_1260	SAMN04430990	LRJW00000000	E. xiangfangensis	Australia	2014	Homo sapiens
SMART_1261	SAMN04431007	LRJF00000000	E. xiangfangensis	Serbia	2014	Homo sapiens
SMART_1262	SAMN04431008	LRJE00000000	E. xiangfangensis	Serbia	2014	Homo sapiens
SMART_1263	SAMN04431009	LRJD00000000	E. xiangfangensis	Serbia	2014	Homo sapiens
SMART_1269	SAMN04431010	LRJC00000000	E. xiangfangensis	Serbia	2014	Homo sapiens
SMART_1270	SAMN04431011	LRJB00000000	E. xiangfangensis	Serbia	2014	Homo sapiens
SMART_1276	SAMN04431015	LRIX00000000	E. xiangfangensis	Thailand	2014	Homo sapiens
SMART_1286	SAMN04430999	LRJN00000000	E. xiangfangensis	Greece	2014	Homo sapiens
SMART_1287	SAMN04431000	LRJM00000000	E. xiangfangensis	Greece	2014	Homo sapiens
SMART_1291	SAMN04430991	LRJV00000000	E. xiangfangensis	Australia	2014	Homo sapiens
SMART_1305	SAMN04430987	LRIN00000000	E. xiangfangensis	Argentina	2014	Homo sapiens
SMART_1306	SAMN04430988	LRJY00000000	E. xiangfangensis	Argentina	2014	Homo sapiens
SMART_1312	SAMN04431005	LRJH00000000	E. cloacae	Philippines	2014	Homo sapiens
SMART_1342	SAMN04431002	LRJK00000000	E. xiangfangensis	Guatemala	2014	Homo sapiens
SMART_1348	SAMN04430993	LRJT00000000	E. xiangfangensis	Colombia	2014	Homo sapiens
SMART_1351	SAMN04430994	LRJS00000000	E. xiangfangensis	Colombia	2014	Homo sapiens
SMART_1361	SAMN04430997	LRJP00000000	E. xiangfangensis	Croatia	2014	Homo sapiens
SMART_1411	SAMN04431006	LRJG00000000	E. xiangfangensis	Romania	2014	Homo sapiens
SMART_1414	SAMN04431021	LRIR00000000	E. xiangfangensis	USA	2014	Homo sapiens
SMART_1420	SAMN04431004	LRJI00000000	E. xiangfangensis	Italy	2014	Homo sapiens
SMART_1458	SAMN04431001	LRJL00000000	E. xiangfangensis	Greece	2014	Homo sapiens
SMART_1470	SAMN04430996	LRJQ00000000	E. asburiae	Colombia	2014	Homo sapiens
SMART_1487	SAMN04431022	LRIQ00000000	E. xiangfangensis	Viet Nam	2014	Homo sapiens
SMART_1488	SAMN04431023	LRIP00000000	E. xiangfangensis	Viet Nam	2014	Homo sapiens
SMART_1493	SAMN04431024	LRIO00000000	E. cloacae	Viet Nam	2014	Homo sapiens
SMART_264	SAMN04252888	LPQT00000000	E. xiangfangensis	Colombia	2010	Homo sapiens
SMART_266	SAMN04252889	LPQS00000000	E. hoffmannii	Spain	2010	Homo sapiens
SMART_267	SAMN04252890	LPQR00000000	E. xiangfangensis	Spain	2010	Homo sapiens
SMART_268	SAMN04252891	LPQQ00000000	E. xiangfangensis	Spain	2010	Homo sapiens
SMART_269	SAMN04252892	LPQP00000000	E. roggenkampii	Spain	2010	Homo sapiens
SMART_27	SAMN04252885	LPQW00000000	E. xiangfangensis	USA	2009	Homo sapiens
SMART_271	SAMN04252893	LPQO00000000	E. hoffmannii	Taiwan	2010	Homo sapiens
SMART_272	SAMN04252894	LREQ00000000	E. hoffmannii	Taiwan	2010	Homo sapiens
SMART_278	SAMN04252895	LPQN00000000	E. xiangfangensis	Argentina	2010	Homo sapiens
SMART_28	SAMN04252886	LPQV00000000	E. hoffmannii	Turkey	2009	Homo sapiens
SMART_286	SAMN04252896	LPQM00000000	E. xiangfangensis	Greece	2010	Homo sapiens
SMART_291	SAMN04252897	LPQL00000000	E. xiangfangensis	USA	2010	Homo sapiens
SMART_309	SAMN04252898	LPQK00000000	E. hoffmannii	Italy	2010	Homo sapiens
SMART_312	SAMN04252899	LPQJ00000000	E. xiangfangensis	Viet Nam	2010	Homo sapiens
SMART_313	SAMN04252900	LPQI00000000	E. cloacae	Viet Nam	2010	Homo sapiens
SMART_389	SAMN04252902	LPQG00000000	E. xiangfangensis	Romania	2011	Homo sapiens
SMART_398	SAMN04252903	LPQF00000000	E. xiangfangensis	Taiwan	2011	Homo sapiens
SMART_405	SAMN04252904	LPQE00000000	E. xiangfangensis	Morocco	2011	Homo sapiens
SMART_409	SAMN04252905	LPQD00000000	E. xiangfangensis	Spain	2011	Homo sapiens
SMART_416	SAMN04252906	LPQC00000000	E. xiangfangensis	USA	2011	Homo sapiens
SMART_448	SAMN04252908	LPQA00000000	E. xiangfangensis	Italy	2011	Homo sapiens
SMART_454	SAMN04252909	LPPZ00000000	E. roggenkampii	USA	2011	Homo sapiens
SMART_488	SAMN04252910	LPPY00000000	E. xiangfangensis	Venezuela	2011	Homo sapiens
SMART_503	SAMN04252911	LPPX00000000	E. xiangfangensis	Germany	2011	Homo sapiens
SMART_530	SAMN04252912	LPPW00000000	E. xiangfangensis	Turkey	2011	Homo sapiens
SMART_539	SAMN04252913	LPPV00000000	E. xiangfangensis	Colombia	2011	Homo sapiens
SMART_557	SAMN04252915	LPPT00000000	E. xiangfangensis	Spain	2011	Homo sapiens
SMART_562	SAMN04252916	LPPS00000000	E. xiangfangensis	Croatia	2011	Homo sapiens
SMART_575	SAMN04252917	LPPR00000000	E. hoffmannii	Serbia	2011	Homo sapiens
SMART_598	SAMN04252918	LPPQ00000000	E. xiangfangensis	Viet Nam	2011	Homo sapiens
SMART_599	SAMN04252919	LPPP00000000	E. xiangfangensis	Viet Nam	2011	Homo sapiens
SMART_601	SAMN04252920	LPPO00000000	E. xiangfangensis	Viet Nam	2011	Homo sapiens
SMART_610	SAMN04252921	LPPN00000000	E. xiangfangensis	Greece	2012	Homo sapiens
SMART_628	SAMN04252922	LPPM00000000	E. cloacae	Guatemala	2012	Homo sapiens
SMART_635	SAMN04252923	LPPL00000000	E. kobei	Spain	2012	Homo sapiens
SMART_661	SAMN04252924	LPPK00000000	E. xiangfangensis	Serbia	2012	Homo sapiens
SMART_685	SAMN04252925	LPPJ00000000	E. xiangfangensis	Jordan	2012	Homo sapiens
SMART_710	SAMN04252926	LPPI00000000	E. xiangfangensis	Tunisia	2012	Homo sapiens
SMART_716	SAMN04252927	LPPH00000000	E. xiangfangensis	Argentina	2012	Homo sapiens
SMART_723	SAMN04252928	LPPG00000000	E. xiangfangensis	Spain	2012	Homo sapiens
SMART_763	SAMN04252929	LPPF00000000	E. roggenkampii	Venezuela	2012	Homo sapiens
SMART_77	SAMN04252887	LPQU00000000	E. xiangfangensis	India	2008	Homo sapiens
SMART_803	SAMN04252932	LPPC00000000	E. xiangfangensis	Turkey	2012	Homo sapiens
SMART_834	SAMN04252933	LPPB00000000	E. xiangfangensis	Romania	2012	Homo sapiens
SMART_843	SAMN04252934	LPPA00000000	E. xiangfangensis	Croatia	2012	Homo sapiens
SMART_851	SAMN04252935	LPOZ00000000	E. xiangfangensis	Viet Nam	2012	Homo sapiens
SMART_855	SAMN04252936	LPOY00000000	E. cloacae	Viet Nam	2012	Homo sapiens
SMART_857	SAMN04252937	LPOX00000000	E. xiangfangensis	Viet Nam	2012	Homo sapiens
SMART_886	SAMN04252938	LPOW00000000	E. cloacae	Philippines	2013	Homo sapiens
SMART_887	SAMN04252939	LPOV00000000	E. xiangfangensis	Philippines	2013	Homo sapiens
SMART_901	SAMN04252941	LPOT00000000	E. cloacae	Puerto Rico	2013	Homo sapiens
SMART_930	SAMN04252942	LPOS00000000	E. roggenkampii	Venezuela	2013	Homo sapiens
SMART_935	SAMN04252943	LPOR00000000	E. xiangfangensis	Puerto Rico	2013	Homo sapiens
SQU-2	SAMN12717233	VWXR00000000	E. cloacae	Oman	2016	Soil // rhizosphere // sediment
ST-231:Ec009	SAMN06106832	NXIL00000000	E. xiangfangensis	South Africa	2013	Homo sapiens
ST-231:Ec010	SAMN06106833	NXIM00000000	E. xiangfangensis	South Africa	2013	Homo sapiens
ST-234:K063	SAMN06106860	NXJN00000000	E. xiangfangensis	South Africa	2013	Homo sapiens
ST252:19870317JSK	SAMN03792301	LJDJ00000000	E. asburiae	South Africa	2013	Homo sapiens
ST433:953102574	SAMN04011448	LJEO00000000	E. roggenkampii	South Africa	2013	Homo sapiens
ST434:953099839	SAMN04011456	LJEW00000000	E. kobei	South Africa	2013	Homo sapiens
ST435:939705067	SAMN04011459	LJEY00000000	E. asburiae	South Africa	2013	Homo sapiens
ST436:951358951	SAMN04011460	LJEZ00000000	E. cloacae	South Africa	2013	Homo sapiens
ST-459:Ec001	SAMN06106831	NXIK00000000	E. xiangfangensis	South Africa	2013	Homo sapiens
ST54:941713674	SAMN04011437	LJED00000000	E. kobei	South Africa	2013	Homo sapiens
ST93	SAMN08048870	PHNZ00000000	E. xiangfangensis	China	2016	Homo sapiens
SUBG009	SAMN09469734	QPKG00000000	E. cloacae	India	2009	Plant
Surv196	SAMN13245837	WJXX00000000	E. xiangfangensis	USA	2019	Homo sapiens
SY-70	SAMN02582420	JALR00000000	E. sichuanensis	China	2012	Homo sapiens
SZECL	SAMN04155457	LKUI00000000	E. xiangfangensis	China	2012	Homo sapiens
T38-B379-mcr1-tc	SAMN12107579	VIAP00000000	E. xiangfangensis	Thailand	2018	Homo sapiens
T38-C141-mcr1-mcr-3-tc	SAMN12107580	VIAO00000000	E. xiangfangensis	Thailand	2018	Homo sapiens
TN152	SAMN12558720	VRKN00000000	E. cloacae complex Taxon 11	Colombia	2017	Plant
TUM10	SAMD00115663	BGKJ00000000	E. xiangfangensis	Japan	1987	Homo sapiens
TUM10660	SAMD00089454	BEEA00000000	E. hoffmannii	Japan	2010	Homo sapiens
TUM10661	SAMD00089455	BEEB00000000	E. hoffmannii	Japan	2010	Homo sapiens
TUM10662	SAMD00089456	BEEC00000000	E. hoffmannii	Japan	2010	Homo sapiens
TUM10663	SAMD00089457	BEED00000000	E. hoffmannii	Japan	2010	Homo sapiens
TUM10664	SAMD00089458	BEEE00000000	E. hoffmannii	Japan	2010	Homo sapiens
TUM10665	SAMD00089459	BEEF00000000	E. hoffmannii	Japan	2010	Homo sapiens
TUM10666	SAMD00089460	BEEG00000000	E. hoffmannii	Japan	2010	Homo sapiens
TUM10667	SAMD00089461	BEEH00000000	E. hoffmannii	Japan	2010	Homo sapiens
TUM10668	SAMD00089462	BEEI00000000	E. xiangfangensis	Japan	2010	Homo sapiens
TUM10669	SAMD00089463	BEEJ00000000	E. hoffmannii	Japan	2010	Homo sapiens
TUM10670	SAMD00089464	BEEK00000000	E. hoffmannii	Japan	2010	Homo sapiens
TUM10671	SAMD00089465	BEEL00000000	E. hoffmannii	Japan	2010	Homo sapiens
TUM10672	SAMD00089466	BEEM00000000	E. hoffmannii	Japan	2010	Homo sapiens
TUM10673	SAMD00089467	BEEN00000000	E. hoffmannii	Japan	2010	Homo sapiens
TUM10674	SAMD00089468	BEEO00000000	E. hoffmannii	Japan	2010	Homo sapiens
TUM10675	SAMD00089469	BEEP00000000	E. hoffmannii	Japan	2010	Homo sapiens
TUM10676	SAMD00089470	BEEQ00000000	E. hoffmannii	Japan	2010	Homo sapiens
TUM10677	SAMD00089471	BEER00000000	E. hoffmannii	Japan	2010	Homo sapiens
TUM10678	SAMD00089472	BEES00000000	E. hoffmannii	Japan	2010	Homo sapiens
TUM10679	SAMD00089473	BEET00000000	E. hoffmannii	Japan	2010	Homo sapiens
TUM10680	SAMD00089474	BEEU00000000	E. hoffmannii	Japan	2010	Homo sapiens
TUM10682	SAMD00089475	BEEV00000000	E. asburiae	Japan	2010	Homo sapiens
TUM10683	SAMD00089476	BEEW00000000	E. hoffmannii	Japan	2010	Homo sapiens
TUM10684	SAMD00089477	BEEX00000000	E. hoffmannii	Japan	2010	Homo sapiens
TUM10685	SAMD00089478	BEEY00000000	E. hoffmannii	Japan	2010	Homo sapiens
TUM10686	SAMD00089479	BEEZ00000000	E. hoffmannii	Japan	2010	Homo sapiens
TUM10687	SAMD00089480	BEFA00000000	E. hoffmannii	Japan	2010	Homo sapiens
TUM10688	SAMD00089481	BEFB00000000	E. asburiae	Japan	2010	Homo sapiens
TUM10689	SAMD00089482	BEFC00000000	E. hoffmannii	Japan	2010	Homo sapiens
TUM10690	SAMD00089483	BEFD00000000	E. hoffmannii	Japan	2010	Homo sapiens
TUM10691	SAMD00089484	BEFE00000000	E. hoffmannii	Japan	2010	Homo sapiens
TUM10692	SAMD00089485	BEFF00000000	E. hoffmannii	Japan	2010	Homo sapiens
TUM10693	SAMD00089486	BEFG00000000	E. hoffmannii	Japan	2010	Homo sapiens
TUM10694	SAMD00089487	BEFH00000000	E. hoffmannii	Japan	2010	Homo sapiens
TUM10695	SAMD00089488	BEFI00000000	E. hoffmannii	Japan	2010	Homo sapiens
TUM10696	SAMD00089489	BEFJ00000000	E. hoffmannii	Japan	2010	Homo sapiens
TUM10697	SAMD00089490	BEFK00000000	E. hoffmannii	Japan	2010	Homo sapiens
TUM10698	SAMD00089491	BEFL00000000	E. hoffmannii	Japan	2010	Homo sapiens
TUM10699	SAMD00089492	BEFM00000000	E. hoffmannii	Japan	2010	Homo sapiens
TUM10887	SAMD00089493	BEFN00000000	E. asburiae	Japan	2010	Homo sapiens
TUM11041	SAMD00089494	BEFO00000000	E. hoffmannii	Japan	2007	Homo sapiens
TUM11042	SAMD00089495	BEFP00000000	E. hoffmannii	Japan	2007	Homo sapiens
TUM11043	SAMD00089496	BEFQ00000000	E. hoffmannii	Japan	2007	Homo sapiens
TUM11044	SAMD00089497	BEFR00000000	E. hoffmannii	Japan	2007	Homo sapiens
TUM11045	SAMD00089498	BEFS00000000	E. hoffmannii	Japan	2007	Homo sapiens
TUM11046	SAMD00089499	BEFT00000000	E. hoffmannii	Japan	2009	Homo sapiens
TUM11047	SAMD00089500	BEFU00000000	E. hoffmannii	Japan	2009	Homo sapiens
TUM11048	SAMD00089501	BEFV00000000	E. hoffmannii	Japan	2009	Homo sapiens
TUM11049	SAMD00089502	BEFW00000000	E. hoffmannii	Japan	2009	Homo sapiens
TUM11050	SAMD00089503	BEFX00000000	E. hoffmannii	Japan	2009	Homo sapiens
TUM11051	SAMD00089504	BEFY00000000	E. hoffmannii	Japan	2009	Homo sapiens
TUM11052	SAMD00089505	BEFZ00000000	E. xiangfangensis	Japan	2010	Homo sapiens
TUM11053	SAMD00089506	BEGA00000000	E. hoffmannii	Japan	2010	Homo sapiens
TUM11055	SAMD00089507	BEGB00000000	E. xiangfangensis	Japan	2010	Homo sapiens
TUM11057	SAMD00089508	BEGC00000000	E. xiangfangensis	Japan	2010	Homo sapiens
TUM11058	SAMD00089509	BEGD00000000	E. xiangfangensis	Japan	2010	Homo sapiens
TUM11059	SAMD00089510	BEGE00000000	E. xiangfangensis	Japan	2010	Homo sapiens
TUM11060	SAMD00089511	BEGF00000000	E. xiangfangensis	Japan	2010	Homo sapiens
TUM11061	SAMD00089512	BEGG00000000	E. xiangfangensis	Japan	2011	Homo sapiens
TUM11063	SAMD00089513	BEGH00000000	E. xiangfangensis	Japan	2011	Homo sapiens
TUM11131	SAMD00089514	BEGI00000000	E. kobei	Japan	2008	Homo sapiens
TUM11134	SAMD00089515	BEGJ00000000	E. xiangfangensis	Japan	2009	Homo sapiens
TUM11135	SAMD00089516	BEGK00000000	E. xiangfangensis	Japan	2009	Homo sapiens
TUM11136	SAMD00089517	BEGL00000000	E. hoffmannii	Japan	2009	Homo sapiens
TUM11137	SAMD00089518	BEGM00000000	E. hoffmannii	Japan	2009	Homo sapiens
TUM11139	SAMD00089519	BEGN00000000	E. xiangfangensis	Japan	2010	Homo sapiens
TUM11140	SAMD00089520	BEGO00000000	E. xiangfangensis	Japan	2010	Homo sapiens
TUM11141	SAMD00089521	BEGP00000000	E. xiangfangensis	Japan	2010	Homo sapiens
TUM11142	SAMD00089522	BEGQ00000000	E. xiangfangensis	Japan	2010	Homo sapiens
TUM11143	SAMD00089523	BEGR00000000	E. xiangfangensis	Japan	2010	Homo sapiens
TUM11144	SAMD00089524	BEGS00000000	E. xiangfangensis	Japan	2010	Homo sapiens
TUM1144	SAMD00115670	BGKQ00000000	E. xiangfangensis	Japan	1997	Homo sapiens
TUM13743	SAMD00131355	BHDW00000000	E. hoffmannii	Japan	2013	Homo sapiens
TUM13743	SAMD00080817	BDSF00000000	E. hoffmannii	Japan	2013	Homo sapiens
TUM13744	SAMD00131356	BHDX00000000	E. hoffmannii	Japan	2013	Homo sapiens
TUM1506	SAMD00115686	BGLG00000000	E. xiangfangensis	Japan	2001	Homo sapiens
TUM15668	SAMD00115690	BGLK00000000	E. xiangfangensis	Japan	2015	Homo sapiens
TUM15679	SAMD00115691	BGLL00000000	E. xiangfangensis	Japan	2015	Homo sapiens
TUM5376	SAMD00115709	BGMD00000000	E. xiangfangensis	Japan	2009	Homo sapiens
TUM9991	SAMD00115713	BGMH00000000	E. xiangfangensis	Japan	2010	Homo sapiens
TV1575ECL	SAMN09736004	QRCK00000000	E. xiangfangensis	Brazil	2016	Wild animal
UAH-2/S629	SAMN04430998	LRJO00000000	E. xiangfangensis	Ecuador	2011	Homo sapiens
UCD-UG_FMILLET	SAMN03020201	JRJC00000000	E. asburiae	Canada	2012	Plant
UCI101	SAMN04521851	NGRR00000000	E. xiangfangensis	USA	2015	Homo sapiens
UCI102	SAMN04521852	NGRS00000000	E. cloacae	USA	2015	Homo sapiens
UENF-21GII	SAMN10252912	RDOI00000000	E. bugandensis	Brazil	2014	Wastewater // compost // manure
UFMG-H9	SAMN14470509	JAAVSG000000000	E. asburiae	Brazil	2019	Wild animal
UIC 1	SAMN12611846	VSTC00000000	E. xiangfangensis	USA	2018	Homo sapiens
UM_CRE-14	SAMN07611365	CP023430	E. xiangfangensis	USA	2013	Homo sapiens
UMB0660	SAMN08193702	PKJW00000000	E. bugandensis	USA	2015	Homo sapiens
UMB0819	SAMN08193737	PKHV00000000	E. bugandensis	USA	2015	Homo sapiens
UTA41	SAMN14123587	JAAMLZ000000000	E. kobei	Ecuador	2018	Soil // rhizosphere // sediment
VNMU005	SAMN13701836	WYAJ00000000	E. xiangfangensis	Ukraine	2014	Homo sapiens
VNMU040	SAMN13701837	WYAI00000000	E. xiangfangensis	Ukraine	2014	Homo sapiens
VNMU043	SAMN13701838	WYAH00000000	E. xiangfangensis	Ukraine	2014	Homo sapiens
VNMU052	SAMN13701839	WYAG00000000	E. xiangfangensis	Ukraine	2014	Homo sapiens
VNMU137	SAMN13701840	WYAA00000000	E. xiangfangensis	Ukraine	2017	Homo sapiens
VNMU138	SAMN13701841	WXZZ00000000	E. xiangfangensis	Ukraine	2017	Homo sapiens
WCHEA020122	SAMN08932714	RXPU00000000	E. asburiae	China	2017	Homo sapiens
WCHEA045006	SAMN08027251	RXPL00000000	E. asburiae	China	2017	Homo sapiens
WCHEA045222	SAMN08932718	RXPY00000000	E. asburiae	China	2016	Homo sapiens
WCHEA090034	SAMN09845211	RXRP00000000	E. asburiae	China	2017	Homo sapiens
WCHEA090058	SAMN09845223	RXSB00000000	E. asburiae	China	2018	Homo sapiens
WCHEB045359	SAMN08027252	RXPM00000000	E. bugandensis	China	2017	Homo sapiens
WCHEB090029	SAMN09845206	RXRK00000000	E. bugandensis	China	2017	Homo sapiens
WCHEB090031	SAMN09845208	RXRM00000000	E. bugandensis	China	2017	Homo sapiens
WCHEB090210	SAMN10525016	RXSV00000000	E. bugandensis	China	2016	Homo sapiens
WCHEB090996	SAMN10525017	RXSW00000000	E. bugandensis	China	2016	Homo sapiens
WCHECh090071	SAMN10525011	RWHT00000000	E. chengduensis	China	2016	Homo sapiens
WCHECl040034	SAMN08027253	RXPN00000000	E. cloacae	China	2017	Homo sapiens
WCHECl090005	SAMN09845183	RXQP00000000	E. cloacae	China	2017	Homo sapiens
WCHECl090014	SAMN09845192	RXQX00000000	E. cloacae	China	2017	Homo sapiens
WCHECl090016	SAMN09845194	RXQZ00000000	E. cloacae	China	2017	Homo sapiens
WCHECl090025	SAMN09845202	RXRH00000000	E. cloacae	China	2017	Homo sapiens
WCHECl-1060	SAMN03771262	LFDQ00000000	E. quasiroggenkampii	China	2014	Homo sapiens
WCHECl-14653	SAMN06240355	MTSN00000000	E. xiangfangensis	China	2014	Homo sapiens
WCHECl-C4 = WCHECh050004	SAMN06249239	CP043318	E. chengduensis	China	2015	Homo sapiens
WCHEClY2402	SAMN06076153	MRAA00000000	E. xiangfangensis	China	2014	Homo sapiens
WCHEClY2403	SAMN06076642	MRAB00000000	E. xiangfangensis	China	2014	Homo sapiens
WCHEH020029	SAMN08932721	RXQB00000000	E. hoffmannii	China	2016	Homo sapiens
WCHEH020038	SAMN08027258	CP031726	E. xiangfangensis	China	2016	Homo sapiens
WCHEH040006	SAMN07816158	PDVT00000000	E. xiangfangensis	China	2017	Homo sapiens
WCHEH040008	SAMN08932726	RXQG00000000	E. xiangfangensis	China	2017	Homo sapiens
WCHEH045091	SAMN08932727	RXQH00000000	E. xiangfangensis	China	2016	Homo sapiens
WCHEH085023	SAMN08932730	RXQK00000000	E. xiangfangensis	China	2014	Homo sapiens
WCHEH085055	SAMN08027261	RXPS00000000	E. xiangfangensis	China	2014	Homo sapiens
WCHEH090003	SAMN09845181	RXQN00000000	E. hormaechei	China	2017	Homo sapiens
WCHEH090004	SAMN09845182	RXQO00000000	E. xiangfangensis	China	2017	Homo sapiens
WCHEH090006	SAMN09845184	RXQQ00000000	E. xiangfangensis	China	2017	Homo sapiens
WCHEH090007	SAMN09845185	RXQR00000000	E. xiangfangensis	China	2017	Homo sapiens
WCHEH090009	SAMN09845187	RXQS00000000	E. hoffmannii	China	2017	Homo sapiens
WCHEH090010	SAMN09845188	RXQT00000000	E. xiangfangensis	China	2017	Homo sapiens
WCHEH090011	SAMN09845189	CP036310	E. xiangfangensis	China	2017	Homo sapiens
WCHEH090012	SAMN09845190	RXQV00000000	E. xiangfangensis	China	2017	Homo sapiens
WCHEH090013	SAMN09845191	RXQW00000000	E. xiangfangensis	China	2017	Homo sapiens
WCHEH090015	SAMN09845193	RXQY00000000	E. xiangfangensis	China	2017	Homo sapiens
WCHEH090018	SAMN09845196	RXRB00000000	E. xiangfangensis	China	2017	Homo sapiens
WCHEH090019	SAMN09845197	RXRC00000000	E. hoffmannii	China	2017	Homo sapiens
WCHEH090020	SAMN09845198	RXRD00000000	E. xiangfangensis	China	2017	Homo sapiens
WCHEH090021	SAMN09845199	RXRE00000000	E. hoffmannii	China	2018	Homo sapiens
WCHEH090022	SAMN09845200	RXRF00000000	E. xiangfangensis	China	2018	Homo sapiens
WCHEH090023	SAMN09845201	RXRG00000000	E. xiangfangensis	China	2018	Homo sapiens
WCHEH090026	SAMN09845203	RXRI00000000	E. xiangfangensis	China	2017	Homo sapiens
WCHEH090027	SAMN09845204	RXRJ00000000	E. hormaechei	China	2017	Homo sapiens
WCHEH090030	SAMN09845207	RXRL00000000	E. hoffmannii	China	2017	Homo sapiens
WCHEH090033	SAMN09845210	RXRO00000000	E. hoffmannii	China	2017	Homo sapiens
WCHEH090035	SAMN09845212	RXRQ00000000	E. xiangfangensis	China	2017	Homo sapiens
WCHEH090036	SAMN09845213	RXRR00000000	E. hoffmannii	China	2016	Homo sapiens
WCHEH090038	SAMN09845214	RXRS00000000	E. xiangfangensis	China	2016	Homo sapiens
WCHEH090039	SAMN09845215	RXRT00000000	E. hoffmannii	China	2016	Homo sapiens
WCHEH090042	SAMN09845217	RXRV00000000	E. xiangfangensis	China	2016	Homo sapiens
WCHEH090043	SAMN09845218	RXRW00000000	E. xiangfangensis	China	2016	Homo sapiens
WCHEH090055	SAMN09845220	RXRY00000000	E. xiangfangensis	China	2018	Homo sapiens
WCHEH090056	SAMN09845221	RXRZ00000000	E. hoffmannii	China	2018	Homo sapiens
WCHEH090057	SAMN09845222	RXSA00000000	E. xiangfangensis	China	2018	Homo sapiens
WCHEH090059	SAMN09845224	RXSC00000000	E. xiangfangensis	China	2018	Homo sapiens
WCHEH090060	SAMN09845225	RXSD00000000	E. xiangfangensis	China	2018	Homo sapiens
WCHEH090061	SAMN09845226	RXSE00000000	E. xiangfangensis	China	2018	Homo sapiens
WCHEH090062	SAMN09845227	RXSF00000000	E. xiangfangensis	China	2018	Homo sapiens
WCHEHu045002	SAMN10525001	RWHU00000000	E. huaxiensis	China	2016	Homo sapiens
WCHEK045523	SAMN08027255	CP032897	E. kobei	China	2017	Homo sapiens
WCHEL090017	SAMN09845195	RXRA00000000	E. ludwigii	China	2017	Homo sapiens
WCHEL090041	SAMN09845216	RXRU00000000	E. ludwigii	China	2016	Homo sapiens
WCHEM045008	SAMN08741157	PYBR00000000	E. mori	China	2016	Homo sapiens
WCHEn090032	SAMN09845209	RXRN00000000	E. sichuanensis	China	2017	Homo sapiens
WCHEN090037	SAMN10525002	RXSI00000000	E. roggenkampii	China	2016	Homo sapiens
WCHEn090040	SAMN10525003	RXSJ00000000	E. quasiroggenkampii	China	2016	Homo sapiens
WCHEQ120003	SAMN10995773	SJON00000000	E. quasihormaechei	China	2016	Homo sapiens
WCHER090065	SAMN12995719	CP045064	E. roggenkampii	China	2016	Homo sapiens
WCHEW120002	SAMN10995772	SJOO00000000	E. wuhouensis	China	2017	Homo sapiens
WCHEX016162	SAMN10524999	RXSG00000000	E. xiangfangensis	China	2018	Homo sapiens
WCHEX045001	SAMN10525000	CP043382	E. xiangfangensis	China	2018	Homo sapiens
WCHEX090063	SAMN10525004	RXSK00000000	E. xiangfangensis	China	2016	Homo sapiens
WCHEX090064	SAMN10525005	RXSL00000000	E. xiangfangensis	China	2016	Homo sapiens
WCHEX090066	SAMN10525007	RXSN00000000	E. xiangfangensis	China	2016	Homo sapiens
WCHEX090068	SAMN10525008	RXSO00000000	E. xiangfangensis	China	2016	Homo sapiens
WCHEX090069	SAMN10525009	RXSP00000000	E. xiangfangensis	China	2016	Homo sapiens
WCHEX090070	SAMN10525010	RXSQ00000000	E. xiangfangensis	China	2016	Homo sapiens
WCHEX090073	SAMN10525012	RXSR00000000	E. xiangfangensis	China	2016	Homo sapiens
WCHEX090075	SAMN10525013	RXSS00000000	E. xiangfangensis	China	2018	Homo sapiens
WCHEX090076	SAMN10525014	RXST00000000	E. xiangfangensis	China	2018	Homo sapiens
WCHEX090077	SAMN10525015	RXSU00000000	E. xiangfangensis	China	2018	Various surfaces
WCHLN045625	SAMN08932886	RXQM00000000	E. roggenkampii	China	2016	Homo sapiens
Y2152	SAMN14151378	CP049192	E. xiangfangensis	China	2007	Homo sapiens
Y233	SAMN14132375	CP049046	E. xiangfangensis	China	2007	Homo sapiens
Y323	SAMN14142412	CP049188	E. xiangfangensis	China	2007	Homo sapiens
YT2	SAMN02469368	ANIA00000000	E. xiangfangensis	China	2012	Wild animal
YT3	SAMN02469366	ANID00000000	E. xiangfangensis	China	2012	Wild animal
YZ1	SAMN02469365	ANIC00000000	E. xiangfangensis	China	2012	Wild animal
Z1	SAMN11265008	SSWR00000000	E. ludwigii	China	2019	Soil // rhizosphere // sediment
ZOR0014	SAMN03021527	JTLF00000000	E. kobei	USA	2011	Wild animal
